# Supplementary material for: High-Throughput Sequencing to Investigate lncRNA-circRNA-miRNA-mRNA Networks Underlying the Effects of Beta-Amyloid Peptide and Senescence on Astrocytes
Source: Front Genet. 2022 May 12;13:868856. doi: 10.3389/fgene.2022.868856 (PMC9133720; doi:10.3389/fgene.2022.868856)
Supplement: Supplementary file 1 [file Table2.XLSX]

## Sheet: circRNA
ID	x12_readcount	x90_readcount	log2FoldChange	pval	padj
novel_circ_0001979	170.373	0	10.126	1.0854e-08	1.1646e-05
novel_circ_0000332	0	130.424	-9.2909	1.9198e-07	0.000103
novel_circ_0002845	53.4818	0	8.4548	3.8082e-06	0.001362
novel_circ_0000601	43.0237	0	8.1408	1.0089e-05	0.0016098
novel_circ_0002356	41.0339	0	8.0729	1.3503e-05	0.0016098
novel_circ_0002834	42.166	0	8.1111	1.124e-05	0.0016098
novel_circ_0003911	41.2794	0	8.0807	1.2881e-05	0.0016098
novel_circ_0005181	41.6279	0	8.0932	1.1839e-05	0.0016098
novel_circ_0005764	45.0526	0	8.2067	8.2309e-06	0.0016098
novel_circ_0005884	35.4271	0	7.8594	2.6046e-05	0.0027948
novel_circ_0001981	33.2362	0	7.7693	3.4356e-05	0.0033513
novel_circ_0002891	28.8813	0	7.5657	6.2599e-05	0.0051668
novel_circ_0006427	29.1392	0	7.5785	5.994e-05	0.0051668
novel_circ_0004134	24.7626	0	7.3427	0.00012993	0.0099578
novel_circ_0002136	21.8538	0	7.1641	0.00021308	0.012702
novel_circ_0002521	22.0782	0	7.1763	0.00021246	0.012702
novel_circ_0005769	4.56441	110.563	-4.6076	0.00020894	0.012702
novel_circ_0006745	21.9144	0	7.1665	0.00020997	0.012702
novel_circ_0005180	21.6582	0	7.1509	0.0002327	0.013141
novel_circ_0001217	2.43069	85.3554	-5.1733	0.00027006	0.014127
novel_circ_0002067	20.0794	0	7.0409	0.00030283	0.014127
novel_circ_0005478	20.6144	0	7.0808	0.00028058	0.014127
novel_circ_0006473	20.2366	0	7.0519	0.00029249	0.014127
novel_circ_0002021	19.6068	0	7.0043	0.0003634	0.014647
novel_circ_0002480	19.5311	0	7.0008	0.00034638	0.014647
novel_circ_0004902	19.2252	0	6.9793	0.00036856	0.014647
novel_circ_0005085	20.5558	0	7.0717	0.00033789	0.014647
novel_circ_0000886	19.1677	0	6.9724	0.00039997	0.014958
novel_circ_0003788	18.4556	0	6.9187	0.00043215	0.014958
novel_circ_0005850	18.5755	0	6.9306	0.00043108	0.014958
novel_circ_0007048	18.9871	0	6.9583	0.00041505	0.014958
novel_circ_0003257	18.0405	0	6.8861	0.00047573	0.015013
novel_circ_0003953	18.1502	0	6.8946	0.00046889	0.015013
novel_circ_0004735	18.0488	0	6.8877	0.00047115	0.015013
novel_circ_0001678	17.326	0	6.8284	0.00058168	0.017337
novel_circ_0002383	17.335	0	6.8285	0.00057719	0.017337
novel_circ_0003040	17.1628	0	6.8146	0.00060232	0.017467
novel_circ_0006466	16.8468	0	6.7862	0.00064854	0.018313
novel_circ_0003201	16.7171	0	6.779	0.00069908	0.019234
novel_circ_0004753	16.6878	0	6.7707	0.00078896	0.020648
novel_circ_0007181	15.9625	0	6.7102	0.00078818	0.020648
novel_circ_0001971	15.5641	0	6.6762	0.00094829	0.024227
novel_circ_0001728	15.0424	0	6.6211	0.0010785	0.026912
novel_circ_0002925	14.4161	0	6.5618	0.0011796	0.027896
novel_circ_0005717	14.5108	0	6.5712	0.0011869	0.027896
novel_circ_0006615	14.3704	0	6.5602	0.0011959	0.027896
novel_circ_0000830	14.2049	0	6.5426	0.001262	0.028604
novel_circ_0004031	14.1191	0	6.5331	0.0012796	0.028604
novel_circ_0001714	14.0093	0	6.5222	0.0013104	0.028695
novel_circ_0002669	13.719	0	6.4917	0.0014233	0.029945
novel_circ_0004945	15.088	0	6.6232	0.0014204	0.029945
novel_circ_0002370	13.5534	0	6.4731	0.0014926	0.0308
novel_circ_0002574	13.7947	0	6.496	0.0015501	0.030801
novel_circ_0005164	14.3909	0	6.5557	0.001529	0.030801
novel_circ_0003481	13.3189	0	6.449	0.0015899	0.031018
novel_circ_0005198	13.1533	0	6.43	0.0016795	0.03218
novel_circ_0000640	13.1516	0	6.4265	0.0018603	0.0322
novel_circ_0001852	13.0268	0	6.4134	0.0018606	0.0322
novel_circ_0002030	12.9812	0	6.4117	0.0017554	0.0322
novel_circ_0003264	13.0202	0	6.4145	0.0017802	0.0322
novel_circ_0005504	13.0826	0	6.421	0.0017479	0.0322
novel_circ_0006475	12.9104	0	6.4026	0.0018131	0.0322
novel_circ_0001750	12.6218	0	6.3731	0.0020321	0.034069
novel_circ_0005210	12.6674	0	6.3748	0.0020121	0.034069
novel_circ_0000965	12.5036	0	6.3584	0.0020663	0.03411
novel_circ_0005184	12.1809	0	6.3201	0.0022644	0.036265
novel_circ_0007327	69.0066	2.34221	4.8955	0.0022431	0.036265
novel_circ_0001674	12.1437	0	6.321	0.0025739	0.036824
novel_circ_0002315	12.0868	0	6.3062	0.002478	0.036824
novel_circ_0003780	11.9854	0	6.2962	0.0023998	0.036824
novel_circ_0005687	11.8822	0	6.2821	0.0025116	0.036824
novel_circ_0005772	12.4161	0	6.3439	0.0025632	0.036824
novel_circ_0006369	11.884	0	6.2862	0.002475	0.036824
novel_circ_0006388	12.1792	0	6.3162	0.0024588	0.036824
novel_circ_0007237	12.6859	0	6.3833	0.002351	0.036824
novel_circ_0002785	11.83	0	6.2818	0.0026614	0.037575
novel_circ_0002431	11.6327	0	6.2531	0.0027346	0.037619
novel_circ_0007043	11.6627	0	6.2561	0.0027184	0.037619
novel_circ_0000299	11.3033	0	6.2132	0.0029631	0.038092
novel_circ_0000476	11.4922	0	6.2398	0.0029098	0.038092
novel_circ_0004207	11.3573	0	6.2177	0.002922	0.038092
novel_circ_0005182	98.4079	5.41892	4.18	0.0029004	0.038092
novel_circ_0005190	11.3507	0	6.2192	0.002982	0.038092
novel_circ_0005993	22.095	0.52318	5.3608	0.0029267	0.038092
novel_circ_0000526	12.3015	0	6.3363	0.0030317	0.038271
novel_circ_0000524	11.4455	0	6.231	0.00323	0.0403
novel_circ_0001165	10.9422	0	6.1645	0.0034118	0.042079
novel_circ_0002041	0	13.4547	-6.0132	0.0034557	0.042136
novel_circ_0004805	10.9896	0	6.1706	0.003502	0.04222
novel_circ_0000651	10.4797	0	6.1027	0.0040179	0.043992
novel_circ_0002548	10.6686	0	6.1316	0.0037757	0.043992
novel_circ_0003202	10.5487	0	6.1091	0.0039613	0.043992
novel_circ_0004021	0	13.2767	-5.9936	0.0039173	0.043992
novel_circ_0004594	10.8157	0	6.1443	0.0039837	0.043992
novel_circ_0005288	11.2848	0	6.2033	0.0039588	0.043992
novel_circ_0005644	10.716	0	6.1379	0.003876	0.043992
novel_circ_0005726	10.4797	0	6.1027	0.0040179	0.043992
novel_circ_0006489	10.4323	0	6.0962	0.0039724	0.043992
novel_circ_0003849	10.3766	0	6.0864	0.0041105	0.044551
novel_circ_0006492	10.4173	0	6.0946	0.0042199	0.04528
novel_circ_0006402	10.3075	0	6.0799	0.0043113	0.045803
novel_circ_0001980	10.0796	0	6.0466	0.0045681	0.047588
novel_circ_0007466	10.0322	0	6.0399	0.0045493	0.047588
novel_circ_0006703	10.1113	0	6.0552	0.0046288	0.047757
novel_circ_0000310	9.99319	0	6.0367	0.0047312	0.048348
novel_circ_0000507	10.2145	0	6.0717	0.0048413	0.049007
novel_circ_0002369	9.87503	0	6.0179	0.0048987	0.049124
novel_circ_0004302	9.91579	0	6.0265	0.0050068	0.049383
novel_circ_0005401	10.1552	0	6.0517	0.0050165	0.049383
novel_circ_0001045	9.82101	0	6.0129	0.0050836	0.049588
novel_circ_0001682	9.69448	0	5.9901	0.0051609	0.049889
novel_circ_0004058	9.63209	0	5.9813	0.0052442	0.050241
novel_circ_0000103	9.64046	0	5.985	0.0052995	0.050322
novel_circ_0006284	9.85339	0	6.0179	0.0053965	0.050794
novel_circ_0005449	9.52231	0	5.9655	0.0054765	0.051098
novel_circ_0001301	9.32675	0	5.9348	0.0060889	0.05226
novel_circ_0002359	9.51568	0	5.9674	0.0057397	0.05226
novel_circ_0002529	9.35013	0	5.9405	0.0058637	0.05226
novel_circ_0003162	9.49229	0	5.9619	0.0062342	0.05226
novel_circ_0003603	9.30275	0	5.9332	0.0061368	0.05226
novel_circ_0004569	9.69274	0	5.9846	0.005776	0.05226
novel_circ_0005491	9.35013	0	5.9405	0.0058637	0.05226
novel_circ_0005809	0	11.2172	-5.7506	0.0062056	0.05226
novel_circ_0005857	10.0695	0	6.0385	0.0061881	0.05226
novel_circ_0006245	9.24035	0	5.9242	0.0061865	0.05226
novel_circ_0006642	9.44317	0	5.949	0.0059731	0.05226
novel_circ_0007145	9.39578	0	5.9418	0.0059615	0.05226
novel_circ_0007336	9.61534	0	5.974	0.0058233	0.05226
novel_circ_0003492	9.17622	0	5.909	0.0063916	0.052755
novel_circ_0004004	9.16121	0	5.9071	0.0063463	0.052755
novel_circ_0000497	9.07481	0	5.8963	0.0068593	0.055338
novel_circ_0001940	9.0448	0	5.8926	0.0068004	0.055338
novel_circ_0002742	0	10.9556	-5.7165	0.0068342	0.055338
novel_circ_0007072	9.09044	0	5.894	0.0070068	0.056106
novel_circ_0003278	9.08381	0	5.8961	0.0071068	0.056486
novel_circ_0001814	8.90263	0	5.8701	0.0073103	0.057255
novel_circ_0004191	8.91827	0	5.8676	0.0072852	0.057255
novel_circ_0006905	9.01905	0	5.8849	0.0074394	0.057844
novel_circ_0005352	8.72208	0	5.8392	0.007556	0.058328
novel_circ_0000350	8.73046	0	5.8433	0.0078492	0.059731
novel_circ_0000469	8.64468	0	5.8276	0.0078477	0.059731
novel_circ_0001339	8.47914	0	5.7977	0.0081168	0.060905
novel_circ_0005102	8.59555	0	5.8132	0.0081016	0.060905
novel_circ_0000925	8.72872	0	5.837	0.0082802	0.061699
novel_circ_0003883	8.42338	0	5.7853	0.0084768	0.062299
novel_circ_0006253	8.42338	0	5.7853	0.0084768	0.062299
novel_circ_0007169	8.56554	0	5.8093	0.0086746	0.063319
novel_circ_0003651	8.35435	0	5.7778	0.0087758	0.063625
novel_circ_0003028	8.2512	0	5.757	0.0089542	0.064482
novel_circ_0000587	8.46239	0	5.7891	0.0090538	0.064765
novel_circ_0004577	8.36762	0	5.7729	0.0092189	0.065509
novel_circ_0004050	8.50978	0	5.7972	0.0094374	0.06662
novel_circ_0002712	94.3917	4.97021	4.2408	0.0097757	0.068112
novel_circ_0004407	8.44738	0	5.7872	0.0097609	0.068112
novel_circ_0003353	7.95424	0	5.7073	0.010222	0.070764
novel_circ_0000556	7.94586	0	5.7025	0.010314	0.070944
novel_circ_0002280	0	9.82573	-5.5595	0.010426	0.071118
novel_circ_0004163	7.85109	0	5.6854	0.010625	0.071118
novel_circ_0004276	7.99325	0	5.711	0.010622	0.071118
novel_circ_0005185	7.91523	0	5.7035	0.010671	0.071118
novel_circ_0007193	7.97762	0	5.714	0.010473	0.071118
novel_circ_0005172	8.0299	0	5.7127	0.011284	0.07474
novel_circ_0002540	7.86784	0	5.6949	0.011407	0.075093
novel_circ_0000544	7.61478	0	5.6363	0.012467	0.081261
novel_circ_0002379	7.43597	0	5.6079	0.012496	0.081261
novel_circ_0006845	7.44435	0	5.6131	0.012604	0.081468
novel_circ_0002547	7.48999	0	5.6139	0.012711	0.081667
novel_circ_0002517	7.38021	0	5.5935	0.013082	0.082573
novel_circ_0003099	7.4276	0	5.6027	0.013027	0.082573
novel_circ_0005405	7.4426	0	5.6049	0.01297	0.082573
novel_circ_0007277	7.47498	0	5.6118	0.01336	0.083834
novel_circ_0001052	7.40533	0	5.609	0.013878	0.085095
novel_circ_0005415	78.1612	4.68443	4.0676	0.013864	0.085095
novel_circ_0006779	7.21641	0	5.5667	0.013788	0.085095
novel_circ_0006874	7.21641	0	5.5667	0.013788	0.085095
novel_circ_0003209	7.26205	0	5.5675	0.014477	0.088258
novel_circ_0000613	7.03586	0	5.5283	0.014821	0.088584
novel_circ_0002777	7.15227	0	5.5464	0.014892	0.088584
novel_circ_0002920	7.21467	0	5.5582	0.014911	0.088584
novel_circ_0003491	39.2746	3.48307	3.4888	0.014928	0.088584
novel_circ_0003659	7.04423	0	5.5338	0.015025	0.088584
novel_circ_0006126	7.09162	0	5.5433	0.014943	0.088584
novel_circ_0002614	6.98847	0	5.5187	0.015422	0.090093
novel_circ_0004979	7.02085	0	5.5259	0.015694	0.090093
novel_circ_0005171	6.98184	0	5.5219	0.015701	0.090093
novel_circ_0005201	7.02085	0	5.5259	0.015694	0.090093
novel_circ_0006108	6.9801	0	5.513	0.015605	0.090093
novel_circ_0001449	6.86368	0	5.4946	0.016084	0.091599
novel_circ_0007018	7.11326	0	5.5424	0.016134	0.091599
novel_circ_0005245	24.1813	1.46388	4.0666	0.016514	0.09326
novel_circ_0006221	6.79291	0	5.4765	0.016946	0.094704
novel_circ_0006992	6.80129	0	5.4824	0.016908	0.094704
novel_circ_0000215	18.81	1.04636	4.1452	0.01721	0.094863
novel_circ_0003344	6.92433	0	5.4977	0.017247	0.094863
novel_circ_0006008	6.95008	0	5.5084	0.017328	0.094863
novel_circ_0007245	20.2941	1.17111	4.1412	0.017276	0.094863
novel_circ_0000504	6.79955	0	5.4731	0.017444	0.095012
novel_circ_0004012	7.01911	0	5.5174	0.017571	0.09522
novel_circ_0004640	6.75216	0	5.4631	0.017891	0.095916
novel_circ_0005186	6.75216	0	5.4631	0.017891	0.095916
novel_circ_0005731	6.68977	0	5.4505	0.017968	0.095916
novel_circ_0004349	6.57335	0	5.4314	0.018301	0.096732
novel_circ_0005061	6.62737	0	5.4379	0.018254	0.096732
novel_circ_0000991	6.62074	0	5.4416	0.018494	0.097277
novel_circ_0001827	6.56498	0	5.4253	0.018763	0.097731
novel_circ_0002083	6.56498	0	5.4253	0.018763	0.097731
novel_circ_0007439	6.46357	0	5.4083	0.019284	0.099961
novel_circ_0001333	6.4552	0	5.402	0.019403	0.10004
novel_circ_0006371	26.3032	167.874	-2.6787	0.019576	0.10004
novel_circ_0006508	6.53434	0	5.4272	0.01958	0.10004
novel_circ_0002200	6.4702	0	5.4046	0.020105	0.10087
novel_circ_0002210	6.3928	0	5.3891	0.020115	0.10087
novel_circ_0003976	20.888	1.30795	3.9773	0.020198	0.10087
novel_circ_0006003	6.3928	0	5.3891	0.020115	0.10087
novel_circ_0006244	6.57161	0	5.4218	0.020211	0.10087
novel_circ_0007098	6.44019	0	5.3996	0.020605	0.10236
novel_circ_0007199	6.44682	0	5.3959	0.020903	0.10336
novel_circ_0001327	6.33704	0	5.3721	0.021222	0.10351
novel_circ_0002348	6.33041	0	5.376	0.021198	0.10351
novel_circ_0003251	6.40955	0	5.4015	0.021187	0.10351
novel_circ_0000883	6.29803	0	5.3678	0.021468	0.10423
novel_circ_0005639	6.33878	0	5.3823	0.021599	0.10439
novel_circ_0006154	6.22063	0	5.352	0.021978	0.10575
novel_circ_0000495	42.7892	3.13908	3.7593	0.02295	0.10864
novel_circ_0001394	6.43181	0	5.3936	0.022818	0.10864
novel_circ_0002046	6.05508	0	5.3098	0.023363	0.10864
novel_circ_0002082	6.06346	0	5.3166	0.023389	0.10864
novel_circ_0002224	6.12585	0	5.3302	0.023138	0.10864
novel_circ_0002625	6.06346	0	5.3166	0.023389	0.10864
novel_circ_0004037	6.43181	0	5.3936	0.022818	0.10864
novel_circ_0005603	6.05508	0	5.3098	0.023363	0.10864
novel_circ_0000923	6.15823	0	5.3385	0.023625	0.10926
novel_circ_0001523	6.04008	0	5.3072	0.024436	0.11133
novel_circ_0002445	6.21888	0	5.3417	0.024487	0.11133
novel_circ_0003360	6.04008	0	5.3072	0.024436	0.11133
novel_circ_0006762	6.13423	0	5.3367	0.024437	0.11133
novel_circ_0006279	5.9453	0	5.2847	0.024669	0.11168
novel_circ_0005842	6.15649	0	5.3281	0.025036	0.11287
novel_circ_0001445	5.93029	0	5.2821	0.025275	0.11347
novel_circ_0003055	6.00944	0	5.3094	0.025564	0.11429
novel_circ_0000307	0	6.89911	-5.0502	0.025924	0.11542
novel_circ_0002105	71.4544	6.85561	3.3813	0.026109	0.11577
novel_circ_0003627	13.4287	0.78477	4.0688	0.026702	0.11791
novel_circ_0005188	30.7463	2.35431	3.694	0.026891	0.11826
novel_circ_0002991	5.76475	0	5.2376	0.027069	0.11855
novel_circ_0006333	5.71073	0	5.2305	0.027739	0.1205
novel_circ_0006773	5.71073	0	5.2305	0.027739	0.1205
novel_circ_0004242	5.70236	0	5.2231	0.027924	0.12082
novel_circ_0003986	5.65497	0	5.2113	0.028459	0.12263
novel_circ_0000576	5.81877	0	5.2452	0.029309	0.12265
novel_circ_0001726	5.59258	0	5.1965	0.02916	0.12265
novel_circ_0001747	5.59258	0	5.1965	0.02916	0.12265
novel_circ_0002782	5.59258	0	5.1965	0.02916	0.12265
novel_circ_0003126	5.64834	0	5.2159	0.029492	0.12265
novel_circ_0004417	5.88117	0	5.2596	0.029048	0.12265
novel_circ_0004709	5.59258	0	5.1965	0.02916	0.12265
novel_circ_0006378	5.64834	0	5.2159	0.029492	0.12265
novel_circ_0007055	5.66335	0	5.2187	0.028776	0.12265
novel_circ_0004336	5.77138	0	5.2334	0.029695	0.12302
novel_circ_0004337	5.54519	0	5.1844	0.030401	0.12546
novel_circ_0001777	5.55356	0	5.1919	0.03152	0.12684
novel_circ_0003085	6.79466	0	5.4839	0.031527	0.12684
novel_circ_0003473	5.6616	0	5.2069	0.031554	0.12684
novel_circ_0004165	5.47442	0	5.1616	0.031621	0.12684
novel_circ_0005483	5.53681	0	5.1768	0.031027	0.12684
novel_circ_0006033	5.57757	0	5.1937	0.03131	0.12684
novel_circ_0006452	5.49117	0	5.177	0.03168	0.12684
novel_circ_0007184	5.55356	0	5.1919	0.03152	0.12684
novel_circ_0000130	5.42703	0	5.1493	0.032757	0.12841
novel_circ_0000275	5.42703	0	5.1493	0.032757	0.12841
novel_circ_0001399	6.72389	0	5.4665	0.03279	0.12841
novel_circ_0001821	5.41203	0	5.1464	0.032627	0.12841
novel_circ_0002800	5.42703	0	5.1493	0.032757	0.12841
novel_circ_0003463	6.68487	0	5.4614	0.032741	0.12841
novel_circ_0006199	5.48943	0	5.1647	0.033267	0.12933
novel_circ_0006374	3.78156	34.7124	-3.1986	0.033238	0.12933
novel_circ_0005790	5.45941	0	5.1589	0.033449	0.12957
novel_circ_0004872	22.7638	1.83113	3.6211	0.033595	0.12967
novel_circ_0005079	0.580662	11.7276	-4.1562	0.033807	0.13002
novel_circ_0003314	15.3104	1.10129	3.7961	0.034218	0.13113
novel_circ_0000705	5.25486	0	5.1055	0.035157	0.13148
novel_circ_0000884	70.2572	12.9399	2.4407	0.035535	0.13148
novel_circ_0001406	5.24823	0	5.1107	0.035715	0.13148
novel_circ_0001958	5.23985	0	5.1026	0.035348	0.13148
novel_circ_0002930	6.54334	0	5.4258	0.035643	0.13148
novel_circ_0003593	5.24823	0	5.1107	0.035715	0.13148
novel_circ_0004008	5.39702	0	5.1436	0.03578	0.13148
novel_circ_0004126	5.39702	0	5.1436	0.03578	0.13148
novel_circ_0005459	5.24823	0	5.1107	0.035715	0.13148
novel_circ_0005638	5.23985	0	5.1026	0.035348	0.13148
novel_circ_0006722	5.31725	0	5.1213	0.03545	0.13148
novel_circ_0007314	5.23985	0	5.1026	0.035348	0.13148
novel_circ_0002407	5.35627	0	5.1261	0.035983	0.13178
novel_circ_0001944	5.28724	0	5.1154	0.03647	0.1331
novel_circ_0002013	5.29387	0	5.1104	0.03688	0.13369
novel_circ_0005371	5.29387	0	5.1104	0.03688	0.13369
novel_circ_0001683	5.18409	0	5.0814	0.037293	0.13383
novel_circ_0004141	5.18409	0	5.0814	0.037293	0.13383
novel_circ_0005264	5.18409	0	5.0814	0.037293	0.13383
novel_circ_0006774	5.17746	0	5.0867	0.037626	0.13458
novel_circ_0006614	5.13844	0	5.0819	0.037942	0.13481
novel_circ_0007218	5.13844	0	5.0819	0.037942	0.13481
novel_circ_0001404	5.1217	0	5.0652	0.038483	0.13494
novel_circ_0001435	5.08268	0	5.0605	0.038146	0.13494
novel_circ_0002627	5.1367	0	5.0683	0.038273	0.13494
novel_circ_0004419	5.1217	0	5.0652	0.038483	0.13494
novel_circ_0000891	5.02029	0	5.0442	0.039149	0.13532
novel_circ_0001453	5.06768	0	5.0574	0.039221	0.13532
novel_circ_0003418	5.02029	0	5.0442	0.039149	0.13532
novel_circ_0003483	5.06768	0	5.0574	0.039221	0.13532
novel_circ_0005879	5.02029	0	5.0442	0.039149	0.13532
novel_circ_0006439	26.5447	2.35431	3.4837	0.039366	0.13538
novel_circ_0005999	5.09106	0	5.0688	0.039719	0.13616
novel_circ_0001939	48.0033	4.44703	3.4253	0.040561	0.13861
novel_circ_0003372	4.96453	0	5.022	0.040895	0.13886
novel_circ_0007007	4.96453	0	5.022	0.040895	0.13886
novel_circ_0006564	4.95789	0	5.0276	0.04124	0.13959
novel_circ_0001277	4.90213	0	5.0052	0.041636	0.14049
novel_circ_0000133	5.96868	0	5.2935	0.043456	0.14428
novel_circ_0000474	5.01855	0	5.0303	0.043494	0.14428
novel_circ_0002693	4.83974	0	4.9883	0.043155	0.14428
novel_circ_0002781	5.96868	0	5.2935	0.043456	0.14428
novel_circ_0003355	4.88713	0	5.0021	0.043969	0.14428
novel_circ_0003532	4.88713	0	5.0021	0.043969	0.14428
novel_circ_0004882	5.08094	0	5.0471	0.043948	0.14428
novel_circ_0007243	4.83974	0	4.9883	0.043155	0.14428
novel_circ_0007364	4.84811	0	4.9972	0.043749	0.14428
novel_circ_0006110	4.79235	0	4.9743	0.044321	0.14499
novel_circ_0000737	4.78398	0	4.9651	0.045738	0.14606
novel_circ_0001791	4.78398	0	4.9651	0.045738	0.14606
novel_circ_0001968	4.77734	0	4.9711	0.045672	0.14606
novel_circ_0002263	4.72996	0	4.957	0.045529	0.14606
novel_circ_0002429	13.6939	1.04636	3.6842	0.045404	0.14606
novel_circ_0003114	5.81388	0	5.2591	0.045257	0.14606
novel_circ_0004732	5.81388	0	5.2591	0.045257	0.14606
novel_circ_0007046	4.84637	0	4.9825	0.045168	0.14606
novel_circ_0004824	5.79651	0	5.2533	0.04653	0.14815
novel_circ_0000162	5.74311	0	5.2385	0.047431	0.14822
novel_circ_0000644	4.62018	0	4.9251	0.048609	0.14822
novel_circ_0001515	332.262	43.0032	2.9497	0.048399	0.14822
novel_circ_0001677	49.7776	6.80833	2.8735	0.048816	0.14822
novel_circ_0002122	4.6118	0	4.9154	0.0489	0.14822
novel_circ_0002448	5.67835	0	5.2209	0.048562	0.14822
novel_circ_0003293	4.68257	0	4.9427	0.048062	0.14822
novel_circ_0004178	4.76897	0	4.962	0.048212	0.14822
novel_circ_0004489	4.66756	0	4.9395	0.047915	0.14822
novel_circ_0004965	19.9312	1.83113	3.4288	0.047085	0.14822
novel_circ_0004994	4.76897	0	4.962	0.048212	0.14822
novel_circ_0005152	4.6118	0	4.9154	0.0489	0.14822
novel_circ_0005845	4.76897	0	4.962	0.048212	0.14822
novel_circ_0006076	4.62018	0	4.9251	0.048609	0.14822
novel_circ_0006262	4.6118	0	4.9154	0.0489	0.14822
novel_circ_0006979	4.73833	0	4.9661	0.046907	0.14822
novel_circ_0007159	4.6118	0	4.9154	0.0489	0.14822
novel_circ_0003370	15.1755	1.30795	3.5148	0.049203	0.14862
novel_circ_0005429	10.959	0.825969	3.7313	0.049309	0.14862

## Sheet: lncRNA
gene_id	gene_name	gene_locus	x12_FPKM	x90_FPKM	log2FoldChange	pvalue	padj
ENSRNOG00000008915	Prima1	6:127075954-127127974	185.837	1.01593	7.45988	1.42435e-201	4.36607e-197
ENSRNOG00000012098	Adcyap1r1	4:85662773-85711696	0.127244	63.4617	-9.5071	5.68974e-161	5.81359e-157
ENSRNOG00000058003	Spon1	1:178636544-178935051	0.199755	20.0368	-5.84978	5.88251e-88	5.30343e-85
ENSRNOG00000002052	Ccdc80	11:60645086-60679555	347.21	62.2804	3.45412	3.51858e-71	1.71198e-68
ENSRNOG00000001414	Serpine1	12:22639167-22651482	637.17	34.3536	5.02555	1.09695e-68	4.94483e-66
XLOC_296254	XLOC_296254	8:28830135-29080231	0	2.03091	-16.8922	1.17121e-68	5.12872e-66
ENSRNOG00000055480	AABR07044668.1	20:16405869-16636071	0	2.52232	-17.4617	3.77868e-66	1.56524e-63
ENSRNOG00000030210	Fndc1	1:47605219-47687504	60.3298	7.8925	3.70053	3.22014e-64	1.20374e-61
ENSRNOG00000053550	Itga1	2:47127219-47281421	78.467	10.0946	3.75477	6.77077e-61	2.24031e-58
ENSRNOG00000051139	AABR07021545.1	13:77829230-77902418	27.5598	2.14385	4.45001	9.34483e-59	2.65229e-56
ENSRNOG00000061472	AABR07033720.1	11:37458731-37599408	0	2.39491	-16.9027	5.29592e-58	1.46249e-55
ENSRNOG00000016753	Slc14a1	18:74461055-74485139	6.32757	137.283	-3.6766	4.04583e-52	8.61229e-50
ENSRNOG00000000606	Pcdh15	20:14952213-15334745	0	3.57072	-16.1758	4.27495e-49	8.13914e-47
XLOC_025199	XLOC_025199	1:121992580-122219543	0	0.769053	-15.9567	8.89788e-48	1.62349e-45
ENSRNOG00000008586	Aldh1l2	7:26375767-26425108	13.8834	1.52916	3.90432	2.63186e-43	3.99379e-41
ENSRNOG00000011151	Tenm4	1:161183604-161880923	0.0369103	2.12522	-4.78175	3.5387e-42	5.06877e-40
ENSRNOG00000017118	P4ha3	1:165295847-165330322	72.2004	15.3993	2.88181	4.67275e-41	6.28218e-39
ENSRNOG00000005133	Mapt	10:92288910-92386517	0.15666	12.2658	-6.35098	2.1839e-40	2.81273e-38
XLOC_025200	XLOC_025200	1:122029648-122269175	0	1.6987	-15.6446	9.95099e-40	1.24501e-37
ENSRNOG00000029798	Lrrc4c	3:85421426-86819375	0.176548	5.41889	-4.12226	1.00078e-39	1.24703e-37
ENSRNOG00000007575	Plppr1	5:67852180-68142184	0.200528	23.1958	-6.11464	2.37543e-39	2.93605e-37
ENSRNOG00000012874	Rgma	1:134699299-134742514	58.6431	13.4299	2.822	3.64504e-38	4.26456e-36
ENSRNOG00000010780	Dlc1	16:59077574-59247754	28.7157	2.99035	4.09578	5.87812e-37	6.36686e-35
XLOC_025243	XLOC_025243	1:122181964-122275899	0	1.4473	-15.5982	5.9658e-37	6.43907e-35
ENSRNOG00000018233	Gas6	16:81213364-81243757	176.227	54.7157	2.61085	2.81032e-36	2.93009e-34
ENSRNOG00000016306	Adgrv1	2:8926310-9504134	1.3911	13.5324	-3.01276	3.7145e-36	3.84664e-34
ENSRNOG00000023213	Dmrtb1	5:127266120-127273656	0	28.5542	-15.6887	1.15859e-35	1.17987e-33
ENSRNOG00000030547	Dpp6	4:4021008-4473307	0.0626363	5.43168	-5.59495	1.64806e-35	1.64554e-33
ENSRNOG00000001738	Eif4g1	11:83908109-83927692	102.311	19.3986	3.07217	2.67697e-35	2.63697e-33
ENSRNOG00000004141	Vasn	10:11101234-11136664	70.6606	13.7078	3.22029	1.64573e-32	1.47938e-30
XLOC_071900	XLOC_071900	13:92720525-92887319	0.294522	6.96176	-3.92164	2.68564e-32	2.34538e-30
XLOC_025183	XLOC_025183	1:121801388-121996609	0	1.05998	-16.193	5.61994e-32	4.85262e-30
ENSRNOG00000061928	Myo1e	8:76754492-76839593	43.2253	11.7573	2.78921	7.51994e-32	6.43879e-30
ENSRNOG00000018673	Sec22b	2:200076054-200098076	63.967	15.4693	2.84195	8.95975e-32	7.65023e-30
XLOC_263480	XLOC_263480	6:77864292-78119986	0.239983	0	15.2154	4.10081e-31	3.40656e-29
ENSRNOG00000047782	RGD1309808	7:118739934-119073227	27.6894	4.94383	3.2121	1.99077e-30	1.60165e-28
ENSRNOG00000001645	Filip1l	11:45031406-45320173	17.5682	1.11428	5.89428	6.46908e-30	5.05859e-28
ENSRNOG00000010392	Nrg1	16:63815560-64057434	41.858	6.46216	3.59692	9.26931e-30	7.12111e-28
XLOC_003235	XLOC_003235	1:51171757-51303529	0	0.807602	-15.2478	1.40644e-29	1.06448e-27
ENSRNOG00000057834	LOC102553018	2:251534907-251616500	81.4558	15.8877	3.20841	3.1368e-29	2.31515e-27
ENSRNOG00000016874	Zfp521	18:5031676-5314585	21.3158	6.32787	2.69377	3.44052e-29	2.52907e-27
ENSRNOG00000023720	Ntm	8:30039081-30479887	0.0685513	4.01014	-5.00263	4.18951e-29	3.05038e-27
ENSRNOG00000002680	Lamc1	13:70658707-70783515	92.0765	38.8767	2.0464	7.55212e-29	5.45979e-27
ENSRNOG00000012237	Rdx	8:56570728-56610612	34.9693	13.5823	2.73066	1.80889e-28	1.2776e-26
XLOC_131602	XLOC_131602	18:38908156-39052537	0	0.823092	-15.286	2.03122e-28	1.42805e-26
ENSRNOG00000012939	Abca7	7:12692659-12765685	194.724	47.8249	2.90913	5.58079e-28	3.8356e-26
ENSRNOG00000029528	Cbs	20:10361988-10386751	0.021174	8.29011	-7.62699	5.66852e-28	3.88719e-26
XLOC_090227	XLOC_090227	14:88379439-88488932	0.480298	0	14.9916	1.3612e-27	9.13016e-26
ENSRNOG00000028774	Vgll3	11:3061453-3172521	108.821	15.8739	2.59609	4.41377e-27	2.89711e-25
XLOC_067888	XLOC_067888	12:48863034-48915336	12.6554	1.46177	3.8667	6.0488e-27	3.92826e-25
ENSRNOG00000024602	Plekha7	1:185356975-185538694	34.5305	8.98017	2.68381	6.59362e-27	4.27303e-25
ENSRNOG00000009957	Slc25a13	4:31608269-31755351	13.0615	2.28513	3.32765	2.42129e-26	1.53031e-24
ENSRNOG00000011058	Utrn	1:6451810-6971043	27.6849	12.4063	2.12703	3.01145e-26	1.8916e-24
ENSRNOG00000012240	Supt6h	10:65470471-65517789	29.6051	12.3091	2.37113	4.40042e-26	2.71947e-24
XLOC_025201	XLOC_025201	1:122199513-122285595	0	1.21921	-15.2256	5.66922e-26	3.46864e-24
XLOC_268467	XLOC_268467	7:12692669-12764643	16.0297	4.86092	2.47577	2.14763e-25	1.26599e-23
ENSRNOG00000015941	Fkbp10	10:88326080-88338207	222.711	85.1454	2.14646	3.68686e-25	2.14854e-23
XLOC_025219	XLOC_025219	1:122111903-122149671	0	2.12473	-14.8389	3.74053e-25	2.17568e-23
XLOC_136919	XLOC_136919	18:37307706-37340547	0	3.07758	-15.1622	6.28246e-25	3.58379e-23
ENSRNOG00000042332	Slc44a5	2:260249566-260535725	0.0110833	1.27	-5.86012	8.14577e-25	4.63251e-23
XLOC_217641	XLOC_217641	4:8784208-8876958	0.102945	7.53439	-5.46238	2.46336e-24	1.3704e-22
ENSRNOG00000016896	Rpl3	7:121297355-121331641	516.09	234.888	1.94497	2.94168e-24	1.62471e-22
XLOC_008692	XLOC_008692	1:141223189-141259231	4.25859	49.9654	-2.81806	5.10048e-24	2.78194e-22
ENSRNOG00000047280	Cttn	1:217602698-217638152	38.7234	13.2082	2.21754	1.89566e-23	1.00532e-21
ENSRNOG00000001828	Stk38l	4:181027212-181089740	51.1067	18.6294	2.32908	4.36495e-23	2.24119e-21
ENSRNOG00000032798	Slco3a1	1:135790810-136073540	9.23825	3.10461	2.24338	5.80797e-23	2.96719e-21
ENSRNOG00000017751	Arl6ip1	1:187770160-187779675	57.5446	410.189	-2.07673	2.1417e-22	1.06229e-20
ENSRNOG00000002488	Galnt10	10:43067299-43210427	40.1801	15.5322	2.17825	2.28351e-22	1.1308e-20
ENSRNOG00000024482	Tnrc18	12:13810180-13910955	47.3913	20.3909	2.03411	2.99995e-22	1.46897e-20
ENSRNOG00000003407	Ptpn14	13:108696336-108841585	27.8647	8.45329	2.54596	5.01056e-22	2.41112e-20
ENSRNOG00000018830	Aff3	9:44839960-45292047	7.27752	2.86949	2.15955	8.35339e-22	3.95149e-20
ENSRNOG00000002960	Ndp	X:6791136-6818129	1.85735	20.5542	-2.67674	1.1689e-21	5.49545e-20
ENSRNOG00000004863	Mpped2	3:97721237-97896422	27.7408	10.4661	2.05371	1.38658e-21	6.47911e-20
ENSRNOG00000056128	AABR07064719.1	6:91456907-91680528	11076.2	4211.34	2.14207	1.52169e-21	7.07804e-20
ENSRNOG00000030266	Plekhg2	1:85386470-85399699	47.0267	11.577	2.77436	1.72097e-21	7.94472e-20
ENSRNOG00000028658	Olig2	11:31288652-31431418	0.994756	29.7494	-4.20546	2.04466e-21	9.38249e-20
ENSRNOG00000032034	Supt5h	1:85437780-85466854	69.0365	26.2623	2.14529	3.30573e-21	1.49015e-19
XLOC_025205	XLOC_025205	1:122059406-122164728	0	0.714194	-14.7386	3.83084e-21	1.71676e-19
ENSRNOG00000000465	Slc39a7	20:3819414-3822778	129.169	35.7982	2.63963	4.4659e-21	1.98109e-19
ENSRNOG00000018373	Tln2	8:73014137-73194837	27.6346	12.5368	1.90784	4.50542e-21	1.99573e-19
ENSRNOG00000005515	Rhbdl3	10:67677071-67731670	2.80868	22.09	-2.21727	7.32751e-21	3.20414e-19
ENSRNOG00000010266	Cd180	2:32820315-32886906	0	1.96562	-14.4487	1.02642e-20	4.43138e-19
XLOC_306733	XLOC_306733	9:48458963-48756059	1.72603	34.5801	-3.68475	3.75654e-20	1.56029e-18
ENSRNOG00000015956	Usp29	1:69988673-70210558	0.0411023	2.32119	-5.26889	1.34516e-19	5.39703e-18
ENSRNOG00000012427	Veph1	2:157869392-158156444	0.494691	4.71343	-2.42454	1.77405e-19	7.08071e-18
XLOC_298554	XLOC_298554	8:53966258-54134839	7.40882	2.56556	2.28094	1.8268e-19	7.27232e-18
ENSRNOG00000002807	2021-09-09	10:106264434-106351277	98.7886	44.7469	1.78694	3.02765e-19	1.19442e-17
XLOC_025228	XLOC_025228	1:122132035-122229715	0.0256627	4.89951	-6.72718	3.07199e-19	1.21035e-17
ENSRNOG00000004171	Dnah9	10:52351192-52710862	0.0399903	1.84848	-4.17671	6.20806e-19	2.38765e-17
ENSRNOG00000020857	Ppfia1	1:217644224-217721376	9.52708	4.46008	2.16975	7.33642e-19	2.80054e-17
ENSRNOG00000002001	Itsn1	11:31893489-32069249	21.8996	10.7141	1.83565	7.94129e-19	3.01454e-17
ENSRNOG00000010986	Cmtm7	8:122812459-122841477	19.5366	7.10678	2.21315	9.42516e-19	3.54926e-17
XLOC_084682	XLOC_084682	14:102783737-102916215	0.68681	0	14.2865	9.77829e-19	3.67321e-17
ENSRNOG00000013925	Nox4	1:150797048-150976194	5.0763	1.69817	2.30463	1.39456e-18	5.1878e-17
ENSRNOG00000004458	Ston2	6:115389703-115513354	6.86074	35.9095	-1.86793	2.8975e-18	1.05109e-16
ENSRNOG00000013481	Cdh11	19:2391053-2551245	2.87875	19.012	-1.95348	4.81273e-18	1.72948e-16
ENSRNOG00000016561	Pclaf	8:71514281-71526608	6.22229	82.9385	-3.09789	5.89023e-18	2.10927e-16
ENSRNOG00000060687	Slc24a3	3:139695028-139835727	9.9886	3.08144	2.58303	7.83407e-18	2.77295e-16
ENSRNOG00000018803	Mrtfa	7:122234012-122403667	17.4316	9.76018	1.78508	1.25593e-17	4.38475e-16
ENSRNOG00000002360	Gabrg1	14:39964588-40049354	0.0116347	12.8147	-9.2404	1.2815e-17	4.46891e-16
XLOC_040815	XLOC_040815	10:91040008-91047496	1.14226	32.4594	-4.0752	1.64853e-17	5.69701e-16
XLOC_025164	XLOC_025164	1:121688139-121743813	0	1.65768	-15.026	3.08251e-17	1.04754e-15
ENSRNOG00000014683	Il1rl2	9:47047832-47095831	4.89096	0.685527	3.61935	3.98588e-17	1.34115e-15
ENSRNOG00000001297	Prmt2	20:13156241-13212606	25.8471	9.93164	2.13532	4.85483e-17	1.62462e-15
ENSRNOG00000008012	Abcb4	4:22133521-22425515	20.9125	8.15151	2.22217	6.70061e-17	2.2133e-15
ENSRNOG00000012207	Dst	9:37902303-38196273	33.4289	18.6083	1.68476	8.25681e-17	2.70113e-15
ENSRNOG00000005708	Mmp16	5:31568419-31810484	3.67661	22.2514	-1.75978	1.0711e-16	3.467e-15
ENSRNOG00000017260	Cdr2	1:190889701-190914610	19.5683	4.95663	2.86328	1.09748e-16	3.54863e-15
ENSRNOG00000046428	Lrrc75b	20:14050465-14060264	25.1829	5.49012	2.94838	1.10838e-16	3.5801e-15
ENSRNOG00000001706	Kalrn	11:69426863-70025633	8.35806	2.87758	2.23993	1.22657e-16	3.9411e-15
ENSRNOG00000003226	Mprip	10:46018659-46133571	111.052	68.4404	1.54034	1.3714e-16	4.38348e-15
XLOC_057272	XLOC_057272	11:31288652-31430559	0.307595	17.5206	-5.07845	1.44202e-16	4.5853e-15
ENSRNOG00000017671	Rasa3	16:81318633-81434363	8.79456	52.4069	-1.82882	1.7351e-16	5.45498e-15
ENSRNOG00000010819	Hspa4l	2:127625683-127677503	6.10493	30.801	-1.85362	1.7587e-16	5.52351e-15
ENSRNOG00000020027	Arhgef2	2:187977008-188021377	59.0399	24.1346	1.92421	3.22099e-16	9.81441e-15
ENSRNOG00000058727	LOC100910284	2:184915247-184917462	5.44391	108.411	-3.61615	3.67696e-16	1.11484e-14
XLOC_311187	XLOC_311187	9:120423972-120519420	0.639043	0	13.9973	3.98068e-16	1.20335e-14
XLOC_035578	XLOC_035578	10:4870783-4910333	0	1.24859	-14.1353	4.01542e-16	1.21266e-14
ENSRNOG00000017405	Raly	3:150313211-150387332	84.6609	20.6676	2.88047	4.35254e-16	1.31317e-14
XLOC_181591	XLOC_181591	20:42409420-42501996	0.325105	0	14.2058	4.61233e-16	1.39018e-14
XLOC_141316	XLOC_141316	19:26454476-26520404	0	0.849419	-14.309	4.62096e-16	1.39095e-14
XLOC_053200	XLOC_053200	11:57588106-57707636	0	0.408064	-14.1119	5.73519e-16	1.71346e-14
ENSRNOG00000005371	Klhl29	6:29178858-29483489	17.8372	7.95359	1.97274	8.68288e-16	2.55428e-14
ENSRNOG00000025639	Slc39a12	17:81455955-81541759	0.774069	20.284	-3.93068	1.00889e-15	2.95372e-14
ENSRNOG00000013557	Lancl1	9:74014656-74048244	10.2747	55.5958	-1.68385	1.29135e-15	3.75201e-14
XLOC_025157	XLOC_025157	1:121631932-121785665	0	0.950004	-15.6998	1.45431e-15	4.21751e-14
ENSRNOG00000014289	Arpc2	9:81518176-81548871	149.991	67.9933	1.9828	1.48746e-15	4.30955e-14
ENSRNOG00000030118	Msn	X:65226748-65295810	258.314	188.201	1.47402	1.49818e-15	4.33652e-14
XLOC_270222	XLOC_270222	7:44068203-44089182	0	2.31321	-13.8259	1.6992e-15	4.89067e-14
ENSRNOG00000053766	Ramp3	14:86922223-86939719	1.94764	23.2548	-2.79067	2.06055e-15	5.8865e-14
ENSRNOG00000024501	Rgs3	5:78428669-78570320	22.5279	12.2365	1.72617	2.32281e-15	6.6172e-14
ENSRNOG00000003276	Myo1d	10:67866940-68142904	14.6191	5.61743	2.12755	3.64231e-15	1.02335e-13
ENSRNOG00000020595	Rps11	1:101116635-101118825	486.943	146.684	1.95285	4.74858e-15	1.32085e-13
XLOC_294673	XLOC_294673	8:131628103-131712421	0	0.452944	-13.7658	4.88989e-15	1.35647e-13
ENSRNOG00000002863	Cacna1e	13:71906702-72369213	0.198847	3.73095	-3.61448	5.8738e-15	1.62061e-13
XLOC_069146	XLOC_069146	13:38492938-38575803	0	0.594766	-14.1242	7.19302e-15	1.96163e-13
ENSRNOG00000054360	Tspan11	4:160455986-160522906	25.6953	13.5954	1.99486	1.23792e-14	3.32568e-13
ENSRNOG00000002255	Fam162a	11:67598563-67648554	49.4031	14.1736	2.17739	1.30056e-14	3.48478e-13
XLOC_163409	XLOC_163409	2:38665846-38684369	0	2.05459	-13.7567	1.67835e-14	4.45037e-13
ENSRNOG00000002662	Pbdc1	X:76042239-76312188	5.91028	2.29941	2.14393	1.80092e-14	4.75073e-13
ENSRNOG00000000922	Sumf2	12:30464676-30491163	19.7602	9.58827	1.88772	1.87113e-14	4.92748e-13
XLOC_121101	XLOC_121101	17:57692352-57782305	0	0.393165	-13.6555	2.19359e-14	5.73232e-13
ENSRNOG00000015297	RGD1561662	9:15544688-15604237	2.02157	0.253967	3.72673	2.33573e-14	6.09855e-13
ENSRNOG00000014368	Eif4g3	5:156396695-156564037	10.7283	5.27564	1.74196	2.63691e-14	6.83255e-13
XLOC_225144	XLOC_225144	4:146477625-146542271	0	0.726822	-14.0587	3.14338e-14	8.09697e-13
ENSRNOG00000022421	Crtc1	16:20740826-20794039	8.91661	2.16776	3.03201	3.70984e-14	9.4923e-13
ENSRNOG00000019000	Limk2	14:83573928-83641892	31.3674	15.5121	1.79084	5.10923e-14	1.29432e-12
ENSRNOG00000025909	Uqcc2	20:5712203-5723902	42.8844	6.3645	3.43079	5.49927e-14	1.38626e-12
ENSRNOG00000013048	Pde7a	2:104045811-104134317	22.2628	12.1387	1.76976	6.10252e-14	1.53706e-12
ENSRNOG00000016998	Atxn1	17:19149651-19533814	24.2927	8.44034	2.18927	7.01443e-14	1.75521e-12
ENSRNOG00000057221	Scn3b	8:44136496-44159010	0.546707	10.3107	-3.4875	7.52188e-14	1.87454e-12
ENSRNOG00000015894	Dock8	1:242959488-243153465	7.60259	4.25732	1.93204	7.95911e-14	1.97868e-12
XLOC_053971	XLOC_053971	11:67932838-68009960	4.68285	0.422267	4.51528	8.16279e-14	2.02111e-12
ENSRNOG00000010161	Myo10	2:77868412-78071309	31.8354	23.4915	1.54251	8.65804e-14	2.14201e-12
ENSRNOG00000001352	Hectd4	12:40689798-40822159	22.5113	12.9265	1.58949	8.68359e-14	2.1466e-12
ENSRNOG00000000990	Pdap1	12:11235077-11265891	51.3364	10.0215	2.79632	8.75913e-14	2.16198e-12
XLOC_260463	XLOC_260463	6:30627932-30638534	533.177	143.74	2.82321	9.79729e-14	2.40445e-12
ENSRNOG00000007906	Bub1b	3:110367939-110420458	2.54527	19.5124	-2.13629	1.11205e-13	2.72048e-12
ENSRNOG00000006934	Acvr1b	7:142817157-142860572	7.30474	3.52287	2.0634	1.20496e-13	2.9314e-12
XLOC_063980	XLOC_063980	12:33016669-33130684	0	0.379547	-13.9374	1.26332e-13	3.06608e-12
XLOC_073699	XLOC_073699	13:7652177-7695295	0	0.839951	-13.6859	1.38219e-13	3.34134e-12
ENSRNOG00000014076	Mbnl1	2:150728725-150869690	21.1522	10.6611	1.53827	2.15318e-13	5.14431e-12
XLOC_116177	XLOC_116177	16:75763090-75800091	0.49221	0	13.4652	2.79341e-13	6.57148e-12
ENSRNOG00000043377	Fdps	2:188384508-188413219	246.519	143.709	1.5479	2.80603e-13	6.59611e-12
ENSRNOG00000000924	Slc7a1	12:8032436-8108972	14.1296	6.5687	1.79971	3.37691e-13	7.90171e-12
XLOC_009290	XLOC_009290	1:153791298-153860437	0.555178	0	13.452	3.95386e-13	9.18164e-12
ENSRNOG00000018110	Svil	17:55230298-55366469	13.1025	6.65298	1.8555	4.0001e-13	9.28198e-12
XLOC_156879	XLOC_156879	2:182089823-182319003	0.0348803	5.5044	-6.00043	4.37647e-13	1.0117e-11
XLOC_034245	XLOC_034245	1:273818637-273852657	0	1.0413	-13.6502	4.4728e-13	1.03242e-11
ENSRNOG00000002301	Uso1	14:17344195-17436897	43.8635	25.9245	1.62041	6.33017e-13	1.4459e-11
XLOC_147385	XLOC_147385	2:3325165-3380121	0	0.715645	-13.7984	8.35247e-13	1.8923e-11
XLOC_117442	XLOC_117442	17:3066316-3144761	0	0.426215	-13.5832	8.55146e-13	1.93595e-11
ENSRNOG00000056714	Sla	7:107584118-107634335	0	0.741405	-13.4335	8.79715e-13	1.9901e-11
XLOC_288076	XLOC_288076	8:29105451-29123110	0.002676	2.92281	-9.25831	8.90551e-13	2.01313e-11
XLOC_136900	XLOC_136900	18:37247958-37292754	0	0.730127	-13.539	9.1926e-13	2.07497e-11
XLOC_151615	XLOC_151615	2:86681320-86769183	0.0842003	2.47416	-4.11144	1.29304e-12	2.87631e-11
ENSRNOG00000032803	Rpl21	X:10413654-10458070	105.304	13.3715	3.49343	1.47256e-12	3.25438e-11
ENSRNOG00000016419	Pdlim5	2:247818243-247988462	134.707	92.6213	1.29561	1.59186e-12	3.51046e-11
XLOC_138872	XLOC_138872	18:70012158-70043461	0	1.21266	-13.7487	1.60083e-12	3.52769e-11
ENSRNOG00000003562	Susd4	13:101181994-101307908	0.605366	6.18379	-2.58095	2.22825e-12	4.82703e-11
XLOC_070727	XLOC_070727	13:72367712-72439228	0	0.541729	-13.7912	2.25368e-12	4.8718e-11
ENSRNOG00000023013	2021-03-03	18:51823367-52029167	29.9678	16.3666	1.619	2.42484e-12	5.23072e-11
ENSRNOG00000061835	AABR07044980.1	20:30041461-30263742	0	0.15801	-13.658	2.49102e-12	5.35465e-11
XLOC_222278	XLOC_222278	4:106843360-106918995	0	0.476823	-13.679	2.9263e-12	6.25522e-11
ENSRNOG00000017900	rnf141	1:175634551-175657485	12.2439	68.3597	-1.74352	3.1054e-12	6.615e-11
ENSRNOG00000019746	Paf1	1:85323969-85368031	20.801	6.97225	1.96032	3.21923e-12	6.8527e-11
ENSRNOG00000042848	Jam2	11:24266345-24285320	15.2225	69.3075	-1.60242	3.44503e-12	7.32828e-11
ENSRNOG00000049537	AABR07021544.1	13:77784808-77822333	38.5158	10.5201	2.55862	3.78315e-12	8.01969e-11
XLOC_209137	XLOC_209137	4:65911195-65962719	0	0.506822	-13.2167	3.95378e-12	8.36407e-11
XLOC_221873	XLOC_221873	4:96528310-96561724	0.476119	0	13.2501	5.22337e-12	1.09291e-10
ENSRNOG00000050152	Chsy3	18:54222990-54496585	3.51599	0.965433	2.64872	6.61297e-12	1.36197e-10
ENSRNOG00000021984	Rgs7	13:93095200-93535986	0.094701	1.55256	-3.31918	8.06137e-12	1.64627e-10
XLOC_031300	XLOC_031300	1:227094086-227113971	53.8106	239.758	-1.39579	9.95353e-12	2.01124e-10
ENSRNOG00000038572	Ncapg	14:69818132-69927938	2.35143	13.5262	-1.77388	1.00925e-11	2.03798e-10
XLOC_069259	XLOC_069259	13:43049020-43172915	0.190883	0	13.8517	1.04333e-11	2.10265e-10
ENSRNOG00000020514	Sox6	1:185673177-186182829	30.0307	28.4161	1.40713	1.07007e-11	2.15511e-10
XLOC_238939	XLOC_238939	5:3135258-3202538	0.0981027	2.28216	-3.77954	1.2697e-11	2.53221e-10
ENSRNOG00000010793	Spryd3	7:143673184-143738237	27.4809	14.4626	1.7403	1.52207e-11	3.00619e-10
XLOC_173530	XLOC_173530	2:218591372-218642858	0.308514	0	13.0955	1.75971e-11	3.46215e-10
ENSRNOG00000019883	Pak4	1:85162452-85201757	16.8612	10.6328	1.57347	2.32452e-11	4.54133e-10
XLOC_180081	XLOC_180081	20:16742364-16820732	0	0.434892	-13.6028	2.95853e-11	5.73248e-10
ENSRNOG00000000999	Smurf1	12:11407042-11526465	27.0435	8.65366	2.56006	3.62029e-11	6.94448e-10
XLOC_165132	XLOC_165132	2:77633022-77666897	0.406099	0	13.0683	4.09764e-11	7.84541e-10
ENSRNOG00000050183	RT1-CE1	20:4638663-4943564	2.22506	0.934468	1.9582	4.36887e-11	8.34386e-10
ENSRNOG00000004660	Fzd6	7:77899322-77931029	11.5063	5.69094	1.77479	4.9095e-11	9.33567e-10
ENSRNOG00000021384	Ankrd44	9:61231988-61557797	23.1286	14.8874	1.49202	5.04354e-11	9.5668e-10
XLOC_041462	XLOC_041462	10:101528986-101585411	0	1.16794	-12.9847	5.09276e-11	9.6542e-10
XLOC_043868	XLOC_043868	10:14899250-14931605	0.124666	4.17474	-4.257	8.35345e-11	1.56228e-09
XLOC_021855	XLOC_021855	1:63574357-63592219	0	1.29991	-13.0419	9.44999e-11	1.76413e-09
XLOC_073520	XLOC_073520	13:865387-922211	0	0.458671	-13.2113	9.76462e-11	1.82176e-09
ENSRNOG00000004496	Rock2	6:42176200-42302821	34.2393	17.2887	1.64705	9.96415e-11	1.85672e-09
ENSRNOG00000050220	Nrxn1	6:13886740-15191660	16.816	67.4972	-1.1931	1.27066e-10	2.34353e-09
XLOC_319896	XLOC_319896	KL568159.1:1295463-1373030	0	0.438787	-13.5882	1.27879e-10	2.35711e-09
ENSRNOG00000007110	Ankrd6	5:48052401-48194294	5.19249	28.1637	-1.65891	1.35511e-10	2.48731e-09
ENSRNOG00000020134	Upf1	16:20824864-20845243	24.7888	14.7442	1.68284	1.49486e-10	2.73237e-09
ENSRNOG00000048297	LOC108348175	1:50828134-51073365	31.9562	64.7939	-1.4204	1.61765e-10	2.95154e-09
ENSRNOG00000017801	Atf4	7:121480723-121482772	184.986	92.5771	1.77689	1.64032e-10	2.98579e-09
XLOC_282196	XLOC_282196	7:79753201-79817364	0	0.33422	-12.9383	1.67462e-10	3.04461e-09
ENSRNOG00000056421	AABR07052897.2	3:83052724-83152803	0.0418707	2.16907	-4.8923	1.68662e-10	3.0646e-09
ENSRNOG00000051196	AABR07018038.1	15:36809200-36911165	46.8894	33.2328	1.35143	1.68975e-10	3.06849e-09
ENSRNOG00000014241	Ece1	5:156215417-156372638	22.0843	13.1276	1.73778	1.78451e-10	3.2348e-09
XLOC_126778	XLOC_126778	17:58621380-58652743	0	0.681376	-12.9234	1.79179e-10	3.24424e-09
ENSRNOG00000026212	Micall1	7:120345180-120380452	12.0261	6.72321	1.64167	1.88555e-10	3.39987e-09
XLOC_049258	XLOC_049258	10:94864430-94968671	0.118278	0	12.8911	1.98495e-10	3.57069e-09
XLOC_074430	XLOC_074430	13:32020100-32083461	0	0.371862	-13.0611	2.00833e-10	3.60853e-09
XLOC_250941	XLOC_250941	6:33627700-33684314	0.399209	0	12.8187	2.17039e-10	3.88376e-09
ENSRNOG00000060709	AABR07046866.1	5:9664456-10125252	0.0912073	1.94417	-3.26715	2.46374e-10	4.38565e-09
XLOC_287938	XLOC_287938	8:28842365-29090121	0.00195933	4.8855	-10.3615	2.47035e-10	4.39487e-09
ENSRNOG00000031641	LOC108351058	5:164913251-164942949	81.0557	25.5228	1.95069	2.48174e-10	4.41257e-09
XLOC_270699	XLOC_270699	7:54379127-54458541	0.175641	0	12.8905	2.54981e-10	4.53097e-09
XLOC_052093	XLOC_052093	11:31308165-31368461	0	0.355405	-12.9413	2.57755e-10	4.56966e-09
XLOC_171243	XLOC_171243	2:182115147-182217686	0	0.250795	-13.1862	2.66213e-10	4.7169e-09
ENSRNOG00000054984	AABR07026483.1	16:77995246-78404678	0.205329	3.41089	-3.2823	2.91165e-10	5.12347e-09
ENSRNOG00000023668	Scyl1	1:221115860-221129654	45.9174	27.791	1.47567	3.0456e-10	5.34384e-09
XLOC_230164	XLOC_230164	5:33664352-33696497	0.354969	0	12.7927	3.24712e-10	5.68766e-09
XLOC_104441	XLOC_104441	16:811972-833520	0	0.926114	-12.8355	3.32022e-10	5.80244e-09
XLOC_168260	XLOC_168260	2:122337786-122362940	0.46598	0	12.8328	3.70097e-10	6.43481e-09
ENSRNOG00000008802	Dnajc11	5:169109907-169154720	13.4422	8.90726	1.44502	3.78542e-10	6.57419e-09
ENSRNOG00000000853	Aif1	20:5161333-5166448	0	10.6273	-12.7548	3.8823e-10	6.73482e-09
ENSRNOG00000009382	AABR07052486.1	3:57257394-57646626	1.66813	5.70319	-1.41394	4.03334e-10	6.98103e-09
XLOC_029324	XLOC_029324	1:195810501-195853409	0	0.514582	-12.9686	4.0886e-10	7.06868e-09
ENSRNOG00000010352	Dnajc3	15:104186791-104226329	26.7286	16.7974	1.47423	5.65073e-10	9.5909e-09
XLOC_285007	XLOC_285007	7:120404281-120458471	0	0.515406	-13.3164	5.70522e-10	9.67803e-09
ENSRNOG00000008237	Unc13b	5:58505500-58715576	6.84067	2.7118	2.05585	5.74818e-10	9.72938e-09
ENSRNOG00000011572	Klc1	6:136330383-136373721	68.466	53.9882	1.44471	6.76156e-10	1.13444e-08
ENSRNOG00000057706	Kdm5c	X:22302485-22348627	62.1227	41.5006	1.26344	7.18451e-10	1.20277e-08
XLOC_170884	XLOC_170884	2:175622124-175652397	0.362858	0	12.7142	7.51088e-10	1.2533e-08
ENSRNOG00000013391	Sorbs2	16:49626205-49820488	38.3915	20.3213	1.46719	7.52049e-10	1.25422e-08
XLOC_025265	XLOC_025265	1:122233436-122273650	0	0.677864	-13.2712	7.87786e-10	1.30883e-08
ENSRNOG00000019578	Rps16	1:85405512-85408444	671.543	429.981	1.38587	8.28716e-10	1.37386e-08
ENSRNOG00000028895	Rtp4	11:80635706-80737035	0.416007	5.05206	-2.90129	8.65745e-10	1.43292e-08
XLOC_282932	XLOC_282932	7:94612349-94687072	0	0.338816	-13.1891	9.09771e-10	1.50254e-08
ENSRNOG00000001724	Atp13a3	11:73936391-73963852	7.34261	37.7615	-1.58968	9.20716e-10	1.5198e-08
ENSRNOG00000008622	Creb5	4:83391283-83840453	0.766769	5.25129	-2.34117	9.3265e-10	1.53867e-08
ENSRNOG00000002711	Nuf2	13:87818391-87847263	3.0232	26.3071	-1.77278	9.49433e-10	1.56383e-08
XLOC_019117	XLOC_019117	1:24325024-24330488	0	3.50603	-12.7808	9.72918e-10	1.59908e-08
XLOC_277988	XLOC_277988	7:18376096-18398683	0.454793	0	12.6337	1.00868e-09	1.6543e-08
ENSRNOG00000062298	Rpl13a	1:101120325-101123402	484.737	292.602	1.50382	1.03629e-09	1.69777e-08
XLOC_328421	XLOC_328421	X:125200570-125245483	0	0.443037	-12.8215	1.14918e-09	1.87571e-08
XLOC_051376	XLOC_051376	11:15656350-16156116	4.91058	47.3361	-2.01265	1.31593e-09	2.12974e-08
ENSRNOG00000016213	Ssbp2	2:20431243-20702515	26.1133	19.0014	1.27058	1.34207e-09	2.16746e-08
ENSRNOG00000053537	AABR07070131.1	8:53831526-54135170	4.459	1.35834	2.48038	1.35134e-09	2.18128e-08
XLOC_147852	XLOC_147852	2:7620344-7679705	0	0.29168	-12.6221	1.35362e-09	2.18381e-08
ENSRNOG00000028834	Polr2a	10:56339284-56365294	38.2586	23.4054	1.32457	1.38972e-09	2.23853e-08
ENSRNOG00000009145	Klf12	15:84324470-84748525	2.17893	1.11606	1.5229	1.53218e-09	2.45766e-08
XLOC_026701	XLOC_026701	1:149465712-149485149	0	0.865553	-12.5812	1.68186e-09	2.68371e-08
ENSRNOG00000008551	Rps7	6:47899525-47904437	506.459	310.519	1.50379	1.7312e-09	2.75957e-08
ENSRNOG00000056656	AABR07044049.1	19:53800188-53931496	0.0863307	1.33802	-3.19885	1.89409e-09	3.0067e-08
XLOC_205901	XLOC_205901	4:2843229-2915999	0.138373	0	12.6105	1.9004e-09	3.01516e-08
ENSRNOG00000018183	Ubr4	5:157817100-157956132	35.8243	28.8546	1.2205	1.97447e-09	3.13106e-08
ENSRNOG00000014797	Tmbim1	9:81569289-81586553	127.564	82.7429	1.27434	2.13345e-09	3.3675e-08
XLOC_223699	XLOC_223699	4:124490928-124584118	0.0751663	2.85484	-4.462	2.91911e-09	4.55135e-08
ENSRNOG00000051261	AABR07021536.1	13:77264239-77485250	4.24875	18.5501	-1.37993	2.93171e-09	4.56867e-08
ENSRNOG00000011752	Sh3d19	2:185268259-185431354	6.28537	27.5511	-1.33955	3.04185e-09	4.73309e-08
ENSRNOG00000047374	Gnas	3:172385672-172434613	206.23	148.852	1.21948	3.10348e-09	4.82409e-08
ENSRNOG00000010286	Cast	2:1452116-1561604	15.6156	7.59609	1.88333	3.17517e-09	4.93302e-08
ENSRNOG00000015205	Cyb5a	18:81694808-81726821	26.5186	15.6232	1.52639	3.35366e-09	5.19703e-08
ENSRNOG00000007551	Patj	5:117052260-117340336	2.46372	1.6888	1.30525	3.62151e-09	5.58683e-08
XLOC_262007	XLOC_262007	6:54908316-54956007	0	0.357438	-12.5967	4.34421e-09	6.6715e-08
ENSRNOG00000012199	Sox2	2:121062000-121195065	75.5363	52.4702	1.25344	4.35738e-09	6.68836e-08
ENSRNOG00000060723	AABR07071244.1	8:106582293-106602837	70.7842	49.4862	1.28065	4.55796e-09	6.97182e-08
ENSRNOG00000002225	Scarb2	14:17008741-17118644	58.9691	261.214	-1.30411	4.62394e-09	7.06568e-08
ENSRNOG00000019154	Zmynd8	3:162480804-162581610	14.5583	10.3386	1.42073	4.90736e-09	7.48757e-08
XLOC_265785	XLOC_265785	6:114636512-114676894	0	0.376314	-12.4384	5.19399e-09	7.89739e-08
ENSRNOG00000055597	Hdac7	7:139281187-139318455	20.3188	11.0779	1.64175	5.50007e-09	8.33385e-08
XLOC_239220	XLOC_239220	5:4366334-4394353	0	0.563852	-12.4899	5.60416e-09	8.4748e-08
ENSRNOG00000060048	Eif2s3y	Y:914045-933699	5.0672	27.2074	-1.68091	5.99987e-09	9.04373e-08
XLOC_025291	XLOC_025291	1:122678070-122860251	0.337442	4.78581	-2.91624	6.12747e-09	9.22069e-08
ENSRNOG00000001314	Fam20c	12:17913767-18068172	12.4659	9.17109	1.31762	7.2384e-09	1.08339e-07
ENSRNOG00000010533	Arfip1	2:183500762-183582553	23.7721	16.6917	1.32364	8.01939e-09	1.19271e-07
XLOC_074396	XLOC_074396	13:31374120-31469893	0	0.172838	-12.5697	8.03566e-09	1.19398e-07
ENSRNOG00000005359	Csrnp3	3:51883559-52120290	0.0568667	1.41021	-4.13948	8.28485e-09	1.22921e-07
XLOC_036347	XLOC_036347	10:17018455-17046880	0	0.532225	-12.4278	8.69502e-09	1.2882e-07
XLOC_077960	XLOC_077960	13:92807510-92886109	0	0.233286	-12.7022	8.94485e-09	1.32393e-07
ENSRNOG00000010131	Rin2	3:139894097-140087678	21.3541	16.1502	1.1049	9.14733e-09	1.35129e-07
ENSRNOG00000016924	Acly	10:88392248-88442845	69.3637	53.5218	1.15721	9.53054e-09	1.40519e-07
XLOC_053450	XLOC_053450	11:61845376-61884126	0	0.539091	-12.884	9.54549e-09	1.40672e-07
ENSRNOG00000012681	Lgals9	10:64737022-64760201	0.026835	3.80174	-6.17225	9.6617e-09	1.42248e-07
XLOC_302162	XLOC_302162	8:103035754-103059896	0	0.591847	-12.3467	9.77283e-09	1.43746e-07
ENSRNOG00000005621	Gxylt2	4:133178949-133262841	0.376748	4.3606	-2.68177	1.02432e-08	1.5016e-07
XLOC_162704	XLOC_162704	2:28469861-28494023	0	0.632466	-12.4468	1.02725e-08	1.50445e-07
XLOC_148252	XLOC_148252	2:13464342-13488531	0	0.606675	-12.3855	1.03755e-08	1.51809e-07
ENSRNOG00000013089	Kif13b	15:48030973-48189951	4.28705	3.19536	1.25397	1.12666e-08	1.63986e-07
XLOC_068573	XLOC_068573	13:25191074-25262534	0.122463	0	12.383	1.23961e-08	1.79151e-07
ENSRNOG00000011555	Lrrc40	2:264864351-264895213	8.98655	40.7387	-1.4274	1.51213e-08	2.1599e-07
XLOC_086624	XLOC_086624	14:17008741-17118166	0.236866	3.88751	-3.29481	1.67514e-08	2.37943e-07
XLOC_058445	XLOC_058445	11:51953513-51975547	0	0.625195	-12.3011	1.69318e-08	2.40283e-07
XLOC_100074	XLOC_100074	15:39353970-39462507	0.263278	0	12.5585	1.71124e-08	2.42621e-07
ENSRNOG00000061917	AABR07042840.1	19:11513349-11806635	0.30572	4.05659	-3.01223	1.75285e-08	2.48176e-07
ENSRNOG00000017114	Synj2	1:46835817-46937266	8.81869	5.61641	1.53563	1.81381e-08	2.56333e-07
XLOC_185159	XLOC_185159	3:55658276-55685669	0	1.03321	-12.403	1.95971e-08	2.76037e-07
ENSRNOG00000024870	Anks1b	7:30699476-31684663	8.9809	4.54961	1.82184	2.16658e-08	3.02423e-07
XLOC_051709	XLOC_051709	11:22136180-22156761	0	0.655594	-12.2652	2.37274e-08	3.29832e-07
ENSRNOG00000001227	Adarb1	20:11972372-12101047	6.82728	3.47914	1.70349	2.6009e-08	3.58961e-07
ENSRNOG00000055024	AABR07016674.1	14:110076278-110234568	0	0.171006	-12.603	2.63716e-08	3.63474e-07
ENSRNOG00000018561	Pprc1	1:265808809-265826306	13.9892	4.80859	2.42557	2.76928e-08	3.80487e-07
ENSRNOG00000022402	Luzp1	5:154831718-154907634	11.7892	6.39205	1.58627	2.89228e-08	3.96321e-07
XLOC_015070	XLOC_015070	1:241155250-241223594	0.110905	2.39273	-3.6536	2.96353e-08	4.0536e-07
ENSRNOG00000012422	Tnik	2:113984646-114384894	4.36996	17.6209	-1.26243	3.24041e-08	4.41655e-07
ENSRNOG00000004841	Akap6	6:73553207-73995734	2.83246	14.7627	-1.5489	3.27218e-08	4.45787e-07
XLOC_267633	XLOC_267633	6:147202287-147306021	0.208124	0	13.4335	3.3586e-08	4.56776e-07
ENSRNOG00000017752	Mccc2	2:30175018-30246010	11.6437	43.149	-1.12899	3.39179e-08	4.60779e-07
ENSRNOG00000008393	Tax1bp1	4:82776746-83141189	36.4116	27.951	1.12392	3.49013e-08	4.73376e-07
XLOC_293868	XLOC_293868	8:117082381-117094485	35.7093	24.9697	1.2763	3.50172e-08	4.74528e-07
ENSRNOG00000053160	AABR07071659.2	8:126080182-126249461	0.286235	1.88822	-2.25216	3.76552e-08	5.08477e-07
ENSRNOG00000031934	Enah	13:100288188-100414354	16.3564	22.3344	-1.44702	3.82315e-08	5.16032e-07
XLOC_270317	XLOC_270317	7:46189916-46233054	0	0.318653	-12.2913	4.16076e-08	5.58406e-07
XLOC_319531	XLOC_319531	KL568156.1:693020-733041	0	0.36953	-12.3938	4.22614e-08	5.66932e-07
ENSRNOG00000002821	Phlpp1	13:26172243-26394505	9.17542	40.6515	-1.35575	4.52541e-08	6.04696e-07
ENSRNOG00000004139	Ndel1	10:55273793-55463567	15.4575	6.88296	1.39598	4.62726e-08	6.17767e-07
ENSRNOG00000027849	Wipf2	10:86776363-86812325	7.01474	2.68238	2.02034	4.77519e-08	6.36132e-07
ENSRNOG00000014486	Rfx3	1:245859633-246110218	2.19133	13.5303	-1.81805	5.08533e-08	6.75393e-07
ENSRNOG00000010448	Ptbp1	7:12663965-12673718	103.838	79.5069	1.17172	5.60708e-08	7.40197e-07
ENSRNOG00000051624	Hspe1	9:61680557-61694599	10.8483	3.54493	2.66709	6.01379e-08	7.89806e-07
ENSRNOG00000002767	Dlg3	X:70596576-70648532	5.15888	2.13382	2.07348	6.04813e-08	7.93027e-07
XLOC_139312	XLOC_139312	18:75352151-75386919	1.22008	5.05906	-4.46969	6.10614e-08	7.99195e-07
XLOC_142135	XLOC_142135	19:43097161-43105367	0	1.4326	-12.0718	6.11457e-08	7.99957e-07
ENSRNOG00000008297	Oser1	3:159784128-159802952	13.2303	4.22168	2.38923	6.50054e-08	8.47198e-07
ENSRNOG00000000479	Kifc1	20:5509059-5526175	7.06715	35.0696	-1.51986	6.58326e-08	8.56523e-07
XLOC_129527	XLOC_129527	18:3942585-3958223	0.476822	7.89183	-3.2771	6.76438e-08	8.78967e-07
ENSRNOG00000057740	Ccdc148	3:44892129-45210844	0.25355	1.77204	-2.22069	7.02239e-08	9.10564e-07
ENSRNOG00000009696	Mdm4	13:49718473-49828720	6.95864	25.3016	-1.44511	7.04991e-08	9.13746e-07
ENSRNOG00000009566	Phf12	10:64815462-64862268	10.3482	7.28312	1.34186	7.28609e-08	9.42763e-07
ENSRNOG00000022071	Itga2b	10:90398132-90493799	0.39322	3.00841	-2.91938	7.80431e-08	1.00726e-06
ENSRNOG00000057569	Ahnak	1:225184893-225215015	101.212	79.8748	1.10005	7.96503e-08	1.02671e-06
ENSRNOG00000062183	LOC102550479	9:91965972-92290914	0.339815	2.48074	-2.10689	8.38995e-08	1.07922e-06
XLOC_115258	XLOC_115258	16:62950837-62971241	0	0.562611	-12.0299	9.82622e-08	1.25501e-06
ENSRNOG00000021916	Slc16a12	1:252976644-253054131	3.1524	1.53851	2.05819	9.92715e-08	1.26632e-06
ENSRNOG00000025815	Cdr2l	10:103934414-103948322	35.0274	27.3798	1.46636	1.04615e-07	1.33005e-06
ENSRNOG00000010466	Chpf2	4:7108462-7113919	60.6546	39.1088	1.41712	1.10844e-07	1.40169e-06
ENSRNOG00000027864	Ppia	14:86673775-86677443	868.585	616.885	1.26653	1.11236e-07	1.40492e-06
XLOC_046602	XLOC_046602	10:58286790-58329075	0	0.261362	-11.9849	1.21835e-07	1.5331e-06
ENSRNOG00000005410	Cdca7l	6:145739677-145785606	1.09002	7.29138	-1.95279	1.31474e-07	1.64694e-06
ENSRNOG00000000150	Dnajc1	17:84986991-85141210	6.73195	4.54817	1.38184	1.33526e-07	1.6706e-06
ENSRNOG00000000599	Lama4	20:44060731-44220734	37.7744	32.3762	0.992244	1.44585e-07	1.80161e-06
ENSRNOG00000022196	Bmpr2	9:66566589-66676494	37.409	30.4748	1.03798	1.46487e-07	1.82308e-06
XLOC_120483	XLOC_120483	17:50554899-50574616	0	0.549323	-11.9458	1.48218e-07	1.84164e-06
ENSRNOG00000014021	Matn4	3:160838632-160853680	15.0484	4.62441	2.43053	1.50959e-07	1.87115e-06
ENSRNOG00000011876	Fxr2	10:56224694-56257890	33.6053	24.6474	1.27357	1.55598e-07	1.92787e-06
ENSRNOG00000061932	AABR07053849.3	3:130532737-130601544	0.123199	0	12.1903	1.64328e-07	2.02947e-06
XLOC_133027	XLOC_133027	18:56152631-56179281	0.241071	0	11.9727	1.65205e-07	2.03866e-06
XLOC_001590	XLOC_001590	1:24358632-24367330	0.728399	0	11.9445	1.67866e-07	2.06734e-06
ENSRNOG00000058975	Iqsec2	X:22212132-22294402	15.7899	12.8792	1.18198	1.75239e-07	2.15295e-06
ENSRNOG00000026234	AABR07049299.1	5:114939996-114968823	0	0.503163	-12.1417	1.76662e-07	2.1687e-06
ENSRNOG00000014243	Pear1	2:187113925-187133993	13.7431	8.2606	1.57292	1.77976e-07	2.18308e-06
XLOC_086033	XLOC_086033	14:10306461-10327747	0.045074	3.45821	-5.34747	1.79324e-07	2.19784e-06
ENSRNOG00000006426	Syt1	7:50084060-50639005	0.186695	1.34187	-2.10169	1.86604e-07	2.2816e-06
XLOC_287004	XLOC_287004	8:5546879-5570560	0	0.679085	-12.5129	1.92512e-07	2.35102e-06
ENSRNOG00000001245	Pcbp3	20:12429128-12631209	21.6205	16.3682	1.1149	2.00092e-07	2.4368e-06
ENSRNOG00000033893	Cacna1h	10:14730941-14789535	0.221543	5.34833	-3.69179	2.00584e-07	2.44127e-06
XLOC_161196	XLOC_161196	2:265195973-265401473	0	0.388435	-14.8199	2.01171e-07	2.44702e-06
ENSRNOG00000006756	Maged1	X:63803189-63809861	189.089	150.437	1.09737	2.09211e-07	2.53677e-06
ENSRNOG00000058500	LOC103694908	KL568483.1:605-22840	0	1.0633	-12.2372	2.13698e-07	2.58504e-06
ENSRNOG00000007151	Cdk14	4:25740181-26419127	28.1701	20.3005	1.03645	2.15733e-07	2.60759e-06
ENSRNOG00000019005	Pde8a	1:143035131-143159433	3.92595	2.2148	1.80887	2.18018e-07	2.63106e-06
ENSRNOG00000010522	Tlr4	5:82587378-82793747	0.248656	2.01148	-2.3508	2.28362e-07	2.74833e-06
XLOC_025202	XLOC_025202	1:122050798-122161573	0	0.66244	-14.7221	2.29542e-07	2.76035e-06
ENSRNOG00000029377	AABR07070275.1	8:63067080-63130118	14.0157	5.09366	2.02411	2.42351e-07	2.90414e-06
XLOC_122815	XLOC_122815	17:73998-276035	0.0723307	0.981195	-3.0233	2.43389e-07	2.91202e-06
XLOC_265940	XLOC_265940	6:119006389-119058305	0	0.242853	-12.1788	2.44713e-07	2.92672e-06
XLOC_159461	XLOC_159461	2:228221772-228260918	0	0.300139	-12.0562	2.56493e-07	3.06044e-06
XLOC_278766	XLOC_278766	7:32917914-32982705	1.32749	10.9206	-2.24254	2.68122e-07	3.1905e-06
ENSRNOG00000060513	AC107174.2	8:48235878-48379819	0.104142	3.27492	-4.20452	2.77838e-07	3.29461e-06
XLOC_080248	XLOC_080248	14:11499811-11682422	0	0.4486	-14.6207	2.8699e-07	3.39333e-06
XLOC_216458	XLOC_216458	4:179237920-179340829	0.0688747	0	12.0674	2.89148e-07	3.41683e-06
XLOC_092970	XLOC_092970	15:19157272-19190306	0.196649	0	11.9781	2.96171e-07	3.49577e-06
ENSRNOG00000021682	Dcakd	10:91095545-91126742	63.1576	50.1414	1.13314	3.02062e-07	3.55846e-06
XLOC_025471	XLOC_025471	1:123131509-123152355	0	0.452398	-11.7515	3.21262e-07	3.76439e-06
XLOC_057574	XLOC_057574	11:33327778-33338340	0.538293	0	11.7858	3.3369e-07	3.89958e-06
XLOC_021218	XLOC_021218	1:53603698-53618033	0	1.10983	-11.9269	3.34048e-07	3.90228e-06
ENSRNOG00000051672	AABR07008030.1	2:39579748-39630099	0	0.194287	-11.7468	3.34819e-07	3.90979e-06
ENSRNOG00000047287	Nucks1	13:48677753-48710344	8.61207	32.0156	-1.8121	3.39923e-07	3.96336e-06
XLOC_247621	XLOC_247621	5:154831641-154894595	0.0957527	0	11.8808	3.40925e-07	3.97202e-06
ENSRNOG00000023393	Nup214	3:10999186-11070640	9.95408	8.65673	1.15587	3.90254e-07	4.51584e-06
XLOC_325590	XLOC_325590	X:75540967-75566562	0	0.427861	-11.9669	3.94711e-07	4.56225e-06
XLOC_096485	XLOC_096485	15:88036967-88059210	0.0293597	4.10853	-5.946	3.95008e-07	4.56396e-06
XLOC_211367	XLOC_211367	4:92275533-92321057	0	0.20505	-11.7298	4.57174e-07	5.23488e-06
ENSRNOG00000033658	Kntc1	12:38200463-38274036	1.83894	8.33924	-1.48705	4.66384e-07	5.33834e-06
ENSRNOG00000053201	Gpcpd1	3:125169135-125213607	3.99886	21.3892	-1.81143	4.86972e-07	5.55739e-06
ENSRNOG00000019779	Disc1	19:57820002-58069998	0.0772117	1.50752	-3.40657	4.98037e-07	5.67522e-06
ENSRNOG00000012640	Dpp7	3:2545799-2578246	50.7757	183.594	-1.09308	5.14056e-07	5.83983e-06
ENSRNOG00000059262	AABR07024786.1	16:16454743-16473307	0	0.492999	-11.7035	5.14198e-07	5.83983e-06
ENSRNOG00000019281	Glmp	2:187697523-187701118	67.1979	39.2213	1.57405	5.14982e-07	5.84657e-06
ENSRNOG00000000923	Cct6a	12:30491416-30501860	47.5987	35.082	1.28648	5.16654e-07	5.86121e-06
XLOC_019439	XLOC_019439	1:32053095-32071862	0.00199033	1.45707	-8.67535	5.44689e-07	6.16557e-06
XLOC_301962	XLOC_301962	8:99363413-99436234	0	0.277971	-11.8613	5.62328e-07	6.35584e-06
ENSRNOG00000055700	AC096473.3	7:120202601-120458522	0.0102017	3.569	-8.45919	5.82773e-07	6.56514e-06
ENSRNOG00000022533	Micall2	12:16988136-17016791	11.3531	6.73347	1.5859	5.94982e-07	6.69038e-06
XLOC_187141	XLOC_187141	3:92518093-92556183	0.013706	7.62845	-8.29773	6.04206e-07	6.78663e-06
ENSRNOG00000011451	Lrp3	1:91448361-91462603	5.03791	27.7017	-1.70145	6.12852e-07	6.87619e-06
XLOC_330600	XLOC_330600	X:17084364-17170260	0	2.21896	-11.6864	6.48617e-07	7.24301e-06
XLOC_100062	XLOC_100062	15:39324793-39340582	0.327709	0	11.635	6.50516e-07	7.26157e-06
ENSRNOG00000012091	Ppa2	2:238529074-238606905	7.90643	28.1133	-1.06211	6.66163e-07	7.42002e-06
ENSRNOG00000016566	Arhgap39	7:117788716-117880289	8.69225	7.9885	1.15804	7.2673e-07	8.06826e-06
ENSRNOG00000013533	Acin1	15:33288374-33337672	17.2951	12.8426	1.39904	7.37681e-07	8.18094e-06
XLOC_265194	XLOC_265194	6:105262472-105269669	0	1.21109	-11.6442	7.62755e-07	8.43765e-06
ENSRNOG00000010488	Zmiz1	16:1749191-1954614	17.4565	19.983	0.949153	7.72577e-07	8.54014e-06
XLOC_192716	XLOC_192716	3:152492732-152514142	0.259036	0	11.7216	7.92731e-07	8.7503e-06
ENSRNOG00000033397	Adamts20	7:135466884-135630654	0.0557577	2.00477	-3.90173	8.05918e-07	8.89265e-06
ENSRNOG00000010350	Rcan2	9:19518558-19749652	4.24583	19.7228	-1.45908	8.14199e-07	8.97111e-06
ENSRNOG00000060349	Fam3c	4:49387989-49439867	17.032	7.66446	1.84516	8.22007e-07	9.04739e-06
ENSRNOG00000026649	Dnmt3a	6:28205779-28340577	9.43917	6.94064	1.33048	8.2382e-07	9.06409e-06
ENSRNOG00000042286	Nsl1	13:109669680-109697555	1.56078	11.8197	-2.15964	8.84924e-07	9.69463e-06
ENSRNOG00000014278	Zfp710	1:141758034-141870325	7.27018	5.94627	1.22655	9.01832e-07	9.86575e-06
ENSRNOG00000017922	Tpbgl	1:164502124-164591829	0.211699	3.37798	-3.37341	9.63113e-07	1.04801e-05
ENSRNOG00000003013	Rpgr	X:14271017-14331486	0.921988	5.32827	-1.76561	9.77188e-07	1.06257e-05
XLOC_054363	XLOC_054363	11:74632941-74651246	0.267822	0	11.5667	9.94311e-07	1.08042e-05
XLOC_198065	XLOC_198065	3:56926159-56940256	0	0.657228	-11.7144	1.04574e-06	1.1343e-05
XLOC_086465	XLOC_086465	14:14703606-14853410	0.245075	1.68688	-2.02745	1.04722e-06	1.1355e-05
ENSRNOG00000008524	Glcci1	4:34282573-34614438	6.40766	23.1857	-1.12702	1.09254e-06	1.18213e-05
ENSRNOG00000042867	LOC688801	16:81463067-81487574	0.101504	3.29227	-4.13198	1.10617e-06	1.19561e-05
ENSRNOG00000061058	Csde1	2:205510424-205552991	34.6417	26.7329	1.25279	1.10727e-06	1.19637e-05
ENSRNOG00000002208	Shroom3	14:16622760-16903242	26.052	21.4276	1.1274	1.13458e-06	1.22243e-05
ENSRNOG00000014829	Prmt3	1:105113595-105200470	5.64805	20.0937	-1.06818	1.1773e-06	1.26402e-05
XLOC_201795	XLOC_201795	3:120791381-120955494	3.01826	1.12739	2.24765	1.24263e-06	1.33043e-05
XLOC_335935	XLOC_335935	X:126837563-126918360	0	0.579827	-14.05	1.25644e-06	1.34428e-05
XLOC_051472	XLOC_051472	11:15906263-15925505	0.468458	8.78581	-4.19597	1.27562e-06	1.36385e-05
ENSRNOG00000027271	RGD1359290	10:95547257-95697629	68.4763	25.7597	2.08961	1.30161e-06	1.3897e-05
ENSRNOG00000000893	Tmem248	12:29933906-29958050	55.6212	34.987	1.45591	1.30297e-06	1.39066e-05
XLOC_237618	XLOC_237618	5:156781447-156793225	0.398339	0	11.5089	1.43715e-06	1.52432e-05
ENSRNOG00000001006	Nptx2	12:12013911-12025549	0.162915	4.85529	-4.48932	1.4661e-06	1.55288e-05
XLOC_194698	XLOC_194698	3:177301995-177308765	0.00344133	2.79036	-8.6323	1.5144e-06	1.59906e-05
ENSRNOG00000028505	Rps18	20:5441876-5445553	1174.21	905.762	1.14498	1.52987e-06	1.61373e-05
XLOC_276923	XLOC_276923	7:5330046-5352376	0	0.373648	-11.5666	1.54095e-06	1.62431e-05
XLOC_323384	XLOC_323384	X:32394743-32407282	0.38073	0	11.5115	1.63954e-06	1.72586e-05
XLOC_306746	XLOC_306746	9:48589054-48598449	0.23197	6.98916	-4.17518	1.6459e-06	1.73195e-05
XLOC_244200	XLOC_244200	5:98882459-98937838	0	0.798357	-13.9738	1.68563e-06	1.7683e-05
XLOC_078553	XLOC_078553	13:98578651-98592992	0	0.572229	-11.5434	1.68703e-06	1.76916e-05
XLOC_176230	XLOC_176230	20:5864583-5895218	0.169086	0	11.6188	1.71233e-06	1.79385e-05
XLOC_193456	XLOC_193456	3:164753157-164767402	0.0266613	4.43145	-6.53019	1.79992e-06	1.87944e-05
ENSRNOG00000010676	Smarce1	10:87116827-87137965	23.3621	14.3166	1.73323	1.82594e-06	1.90376e-05
XLOC_066233	XLOC_066233	12:18836643-18931922	0	0.452834	-13.9379	1.90436e-06	1.98081e-05
ENSRNOG00000008919	Arpp21	8:120323897-120491751	1.28996	0.223541	3.12287	1.95514e-06	2.02881e-05
ENSRNOG00000007779	Kank4	5:117376423-117440543	5.74924	1.27709	2.6416	2.04773e-06	2.117e-05
XLOC_051704	XLOC_051704	11:22114696-22132993	0	0.691085	-12.1575	2.14971e-06	2.21645e-05
ENSRNOG00000017595	Rsu1	17:80389157-80577403	26.7589	15.579	1.46143	2.19392e-06	2.25748e-05
XLOC_102118	XLOC_102118	15:72725550-72820453	0	0.536146	-14.1635	2.20173e-06	2.26475e-05
XLOC_288690	XLOC_288690	8:35689714-35965031	1.34069	0.476509	2.24984	2.241e-06	2.30206e-05
XLOC_092553	XLOC_092553	15:14428670-14577377	0	0.302917	-13.9939	2.37772e-06	2.43272e-05
ENSRNOG00000012325	Adk	15:3033495-3435888	23.2423	16.4342	1.29439	2.43496e-06	2.4832e-05
ENSRNOG00000058135	AABR07045403.1	20:46378113-46422760	0	0.463005	-11.3582	2.48134e-06	2.52625e-05
ENSRNOG00000018375	Eif2b3	5:135882967-135953197	5.59799	2.69091	2.0106	2.48726e-06	2.53043e-05
XLOC_075049	XLOC_075049	13:42969468-43172851	5.31974	3.13495	1.48949	2.52054e-06	2.56259e-05
ENSRNOG00000013948	Zc3hav1	4:66011915-66062089	11.8528	7.93878	1.33281	2.52632e-06	2.56762e-05
XLOC_298581	XLOC_298581	8:54215082-54609351	8.73587	1.99096	2.88161	2.55084e-06	2.5891e-05
ENSRNOG00000058561	Srrm2	10:13134429-13169155	48.818	41.9515	1.023	2.55318e-06	2.59062e-05
XLOC_261153	XLOC_261153	6:43001913-43076582	0.28932	0	13.6784	2.59137e-06	2.62416e-05
XLOC_334750	XLOC_334750	X:94425465-94475881	0	0.179535	-11.693	2.66263e-06	2.69187e-05
XLOC_025125	XLOC_025125	1:121309737-121363256	0	0.873316	-14.0449	2.72227e-06	2.75126e-05
ENSRNOG00000018483	Smad1	19:32188267-32289686	14.3965	12.5434	0.958698	2.73448e-06	2.76087e-05
ENSRNOG00000057356	AABR07072112.1	10:40707122-40715321	0.33516	10.8242	-4.16798	2.91547e-06	2.93395e-05
ENSRNOG00000027940	Plppr3	7:12652415-12663819	0.459903	8.23974	-3.40012	2.98801e-06	3.00103e-05
ENSRNOG00000016313	Ctnnbip1	5:166464252-166513027	14.8325	10.6261	1.20007	3.00229e-06	3.01439e-05
XLOC_029291	XLOC_029291	1:195333712-195429004	0	0.396381	-13.7457	3.07743e-06	3.08175e-05
XLOC_210071	XLOC_210071	4:80187130-80202550	0.284397	0	11.4107	3.08848e-06	3.09181e-05
ENSRNOG00000025110	Vwa3a	1:190681094-190750055	0.172039	2.33447	-3.16645	3.15388e-06	3.1511e-05
ENSRNOG00000016678	Angptl2	3:12202116-12415061	44.5204	35.3848	1.09648	3.17972e-06	3.17382e-05
ENSRNOG00000001247	Clip1	12:38345456-38452652	8.38321	7.04208	1.47709	3.1949e-06	3.1869e-05
ENSRNOG00000052537	AABR07050265.1	5:158641305-158735722	0	9.0058	-11.3692	3.22655e-06	3.21323e-05
ENSRNOG00000015972	Ano5	1:106896790-106968885	24.0936	17.8135	1.23613	3.26361e-06	3.24788e-05
XLOC_268584	XLOC_268584	7:13385036-13402033	0	0.432807	-11.3914	3.54272e-06	3.51213e-05
XLOC_318806	XLOC_318806	KL568139.1:8160328-8202607	0	0.195248	-11.5729	3.55705e-06	3.52406e-05
XLOC_093645	XLOC_093645	15:33713081-33740260	0.240977	3.82402	-3.28624	3.61961e-06	3.58372e-05
ENSRNOG00000054841	AABR07035008.2	12:3216326-3252460	0	0.494431	-11.551	3.64119e-06	3.60392e-05
ENSRNOG00000010194	Ift43	6:109939345-110016644	15.5224	6.5808	1.30053	3.69487e-06	3.65234e-05
XLOC_269773	XLOC_269773	7:33158470-33184899	0.206426	0	11.6677	3.8697e-06	3.81409e-05
XLOC_319953	XLOC_319953	KL568160.1:1483808-1512221	0	0.240672	-11.2936	3.94784e-06	3.88734e-05
XLOC_008307	XLOC_008307	1:131506146-131561065	0	0.141945	-11.4875	3.97544e-06	3.91327e-05
XLOC_181563	XLOC_181563	20:42265064-42276835	0.346862	0	11.3054	4.06404e-06	3.98895e-05
ENSRNOG00000009756	Pacsin2	7:124223633-124317379	14.8795	7.9286	1.2858	4.2992e-06	4.19692e-05
XLOC_117157	XLOC_117157	17:81241-357118	0	0.220092	-13.9679	4.33261e-06	4.22684e-05
ENSRNOG00000015150	Spg7	19:55880561-55915502	12.4791	10.4053	1.06574	4.34656e-06	4.23775e-05
ENSRNOG00000047783	Tmem200a	1:20331976-20419448	1.21373	6.23886	-1.50305	4.38599e-06	4.27484e-05
ENSRNOG00000017548	Fam53a	14:82375181-82416004	7.74909	5.49931	1.41244	4.51086e-06	4.38539e-05
ENSRNOG00000001455	Kif13a	17:18151982-18367910	10.7128	9.29794	0.956446	4.5138e-06	4.38686e-05
XLOC_036460	XLOC_036460	10:19271115-19366585	0	0.333871	-13.5088	4.57271e-06	4.42866e-05
ENSRNOG00000024402	Focad	5:106409453-106730684	8.95619	23.16	-0.863542	4.71535e-06	4.56249e-05
XLOC_092671	XLOC_092671	15:16089764-16229577	0.122456	1.26152	-2.63206	4.76315e-06	4.60583e-05
ENSRNOG00000052632	AABR07034293.2	11:62762532-62972802	0	1.79609	-11.327	4.80354e-06	4.6405e-05
ENSRNOG00000060308	AC115420.4	4:157435338-157447524	45.579	19.6269	1.99883	4.83171e-06	4.66476e-05
ENSRNOG00000017105	Dpyd	2:221823687-222694627	0.644208	6.36682	-2.6955	4.96123e-06	4.77328e-05
XLOC_036125	XLOC_036125	10:14778850-14825532	0	1.31619	-11.3548	4.97538e-06	4.78388e-05
XLOC_252806	XLOC_252806	6:58643857-58880136	0	0.149554	-13.4784	5.07973e-06	4.8781e-05
ENSRNOG00000060615	Rai1	10:46437159-46571583	15.3827	13.3989	1.18517	5.10252e-06	4.89846e-05
ENSRNOG00000005953	AABR07005983.1	1:211943643-211975400	0.00264933	1.26732	-7.81151	5.11155e-06	4.90558e-05
ENSRNOG00000006770	Brd4	7:14222101-14303055	11.8708	8.35974	1.47924	5.12596e-06	4.91326e-05
ENSRNOG00000005037	Kif18a	3:100366168-100427971	0.944565	6.2694	-2.11442	5.1408e-06	4.92595e-05
ENSRNOG00000010028	Polr3d	15:52117056-52136314	27.6885	4.35873	2.83993	5.38338e-06	5.14071e-05
XLOC_057655	XLOC_057655	11:34164876-34227821	0.279891	0	13.3912	5.46552e-06	5.2094e-05
ENSRNOG00000024250	Wwc3	X:24873670-24988741	11.5807	10.0597	1.03697	5.5715e-06	5.30383e-05
ENSRNOG00000006832	Zdhhc5	3:72088581-72113680	25.9773	17.0303	1.43039	5.61301e-06	5.34003e-05
XLOC_124487	XLOC_124487	17:23455273-23549881	0	0.319868	-13.4189	5.74066e-06	5.4547e-05
XLOC_024976	XLOC_024976	1:119198080-119281008	0.10632	2.07878	-3.51317	5.77502e-06	5.48395e-05
ENSRNOG00000057060	LOC108348049	2:126267658-126284238	7.18065	3.51437	1.78861	6.0819e-06	5.75752e-05
XLOC_250005	XLOC_250005	6:15272984-15373091	0	0.345196	-13.6211	6.37281e-06	6.01064e-05
XLOC_012352	XLOC_012352	1:206319840-206326891	1.75451	0.0669583	5.40813	6.43344e-06	6.06409e-05
XLOC_136906	XLOC_136906	18:37261871-37270535	0	0.715005	-11.1503	6.48055e-06	6.10287e-05
XLOC_068544	XLOC_068544	13:24631095-24649616	0.232641	4.67592	-3.592	6.76747e-06	6.3516e-05
XLOC_276611	XLOC_276611	7:721436-737893	0.207043	4.02647	-3.53116	6.79169e-06	6.37238e-05
ENSRNOG00000002159	Gpat3	14:10336186-10395047	3.75409	25.6586	-2.00949	6.85928e-06	6.43383e-05
ENSRNOG00000002407	Pdxdc1	10:3229531-3321412	25.9711	16.6962	1.34207	6.93025e-06	6.49841e-05
ENSRNOG00000039759	Gpr34	X:9815654-10156342	0.181058	2.6718	-2.76373	6.94678e-06	6.50794e-05
ENSRNOG00000011339	Slk	1:267347209-267412810	3.66546	2.05911	1.64062	7.03992e-06	6.58312e-05
XLOC_107249	XLOC_107249	16:42755801-42829574	0	0.384767	-13.352	7.08201e-06	6.61844e-05
XLOC_078774	XLOC_078774	13:101658849-101663422	0.777987	0	11.111	7.19678e-06	6.71751e-05
ENSRNOG00000004158	Hdac9	6:53488883-54059119	1.31	0.839423	1.14894	7.24391e-06	6.75121e-05
ENSRNOG00000010695	Pdgfc	2:179952227-180128286	8.01346	37.1136	-1.49359	7.25569e-06	6.76014e-05
ENSRNOG00000060365	AABR07016845.1	15:1269471-1807388	0.020173	0.335396	-3.38154	7.30384e-06	6.79848e-05
ENSRNOG00000011853	Mbd2	18:65814026-65888407	13.2914	6.05013	1.13699	7.30571e-06	6.79848e-05
XLOC_095450	XLOC_095450	15:61155322-61222158	0	0.474828	-13.4992	7.40111e-06	6.87692e-05
XLOC_122293	XLOC_122293	17:82306393-82328042	0	0.275702	-11.093	7.50594e-06	6.96788e-05
ENSRNOG00000011653	Washc2c	4:148139528-148197365	14.8914	19.4645	1.02025	7.7494e-06	7.18302e-05
XLOC_058676	XLOC_058676	11:57791592-57815436	0	0.240857	-11.0396	8.64186e-06	7.95253e-05
XLOC_148334	XLOC_148334	2:16055132-16162803	0	0.25916	-13.3276	8.69817e-06	7.99955e-05
ENSRNOG00000000824	Dse	20:27703732-27820777	28.1506	23.4369	1.1307	8.75603e-06	8.04794e-05
ENSRNOG00000046434	Hist1h2ail1	17:43808632-43817640	114.128	483.691	-1.31799	8.99798e-06	8.25299e-05
XLOC_024938	XLOC_024938	1:118327464-118368240	0	0.697323	-13.3328	9.19394e-06	8.42265e-05
ENSRNOG00000010461	Gpx8	2:44903337-44912011	107.631	89.5913	1.04604	9.20011e-06	8.42566e-05
XLOC_175578	XLOC_175578	2:262810480-262827762	0.0192813	2.75757	-6.33754	9.52409e-06	8.7017e-05
ENSRNOG00000003123	Rpa1	10:62140419-62191512	13.0576	48.8388	-0.939508	9.616e-06	8.77782e-05
ENSRNOG00000027914	Plscr3	10:56453877-56458390	33.7658	18.9286	1.58711	1.00172e-05	9.10343e-05
XLOC_240145	XLOC_240145	5:21192508-21248045	0.0301973	2.40013	-5.54916	1.02313e-05	9.27597e-05
XLOC_308294	XLOC_308294	9:73196889-73248685	0.0782013	1.73142	-3.74355	1.02788e-05	9.31626e-05
ENSRNOG00000013451	Drosha	2:62887200-62999572	12.4214	9.26201	0.949293	1.04119e-05	9.42577e-05
XLOC_073963	XLOC_073963	13:21142028-21170065	0	0.211656	-11.0778	1.06019e-05	9.57511e-05
ENSRNOG00000014013	Map4k4	9:46656765-46782545	59.9264	43.3123	0.919415	1.08401e-05	9.76441e-05
ENSRNOG00000011611	Mapk1ip1l	15:24005031-24107724	10.4151	35.9938	-1.12017	1.10095e-05	9.89951e-05
ENSRNOG00000057840	AABR07026473.1	16:77995246-78016003	0.0289287	1.55157	-5.01081	1.11593e-05	0.000100166
ENSRNOG00000039717	Ipo11	2:37952226-38110567	9.80704	36.8309	-1.16288	1.13816e-05	0.000102101
XLOC_085129	XLOC_085129	14:109891123-109902050	0.296006	0	10.9628	1.18446e-05	0.000106161
ENSRNOG00000005330	Crebbp	10:11539129-11721039	12.279	10.8116	1.09877	1.21556e-05	0.000108822
ENSRNOG00000030771	Dgkb	6:57516713-58277279	0.537559	4.1289	-1.93266	1.22321e-05	0.000109347
ENSRNOG00000020804	Smarcc1	8:118163237-118333407	14.4801	12.2805	1.11893	1.22939e-05	0.000109867
ENSRNOG00000059997	Brip1	10:73507100-73629581	0.641484	4.06873	-1.75827	1.23339e-05	0.000110192
ENSRNOG00000004585	Tmtc2	7:47179596-47586137	3.06871	10.3833	-0.973481	1.24344e-05	0.000110929
XLOC_056817	XLOC_056817	11:16423527-16458234	0	0.160767	-11.0029	1.24583e-05	0.00011111
XLOC_226760	XLOC_226760	4:173833585-173847493	0.249307	0	11.0633	1.26293e-05	0.000112471
ENSRNOG00000051264	AABR07059679.2	4:32333356-32381501	0.021391	1.89294	-5.66659	1.29456e-05	0.000115021
ENSRNOG00000050410	Snrpd3	20:14077174-14095697	36.4519	10.9709	2.07176	1.29601e-05	0.000115116
XLOC_285276	XLOC_285276	7:123485865-123490129	0	1.27262	-10.9544	1.30805e-05	0.000116085
ENSRNOG00000003280	Grin2c	10:103798291-103817061	0.0479843	2.54218	-4.60465	1.3186e-05	0.000116919
ENSRNOG00000006357	Sgip1	5:122390522-122491203	0.289594	3.23518	-2.86313	1.32025e-05	0.000117032
ENSRNOG00000012655	Adamts6	2:34367157-34591172	15.5155	13.5006	1.16526	1.32398e-05	0.000117294
ENSRNOG00000002021	Son	11:31806618-31839829	26.6858	16.2113	1.72693	1.37587e-05	0.00012154
XLOC_293088	XLOC_293088	8:104003654-104030445	0	0.335758	-11.6873	1.42493e-05	0.000125405
ENSRNOG00000002753	Adam11	10:90731148-90749217	0.0655793	2.47898	-4.44509	1.42858e-05	0.000125654
XLOC_109781	XLOC_109781	16:77672487-77683976	0.0262523	1.85186	-5.30223	1.44755e-05	0.000127176
ENSRNOG00000020178	Cope	16:20861322-20873521	204.621	170.085	1.02796	1.45733e-05	0.000127889
XLOC_265094	XLOC_265094	6:103218819-103299440	0	0.293082	-13.0879	1.47855e-05	0.000129602
ENSRNOG00000008837	Ass1	3:10327414-10375826	8.81672	5.08334	1.54037	1.52967e-05	0.000133816
XLOC_141650	XLOC_141650	19:34752480-34997630	1.16527	0.708631	1.31229	1.53988e-05	0.000134555
ENSRNOG00000061121	Wdfy3	14:9141512-9381870	20.8323	20.2538	0.896443	1.56138e-05	0.000136201
ENSRNOG00000013742	Large1	19:12481540-12944972	46.7143	42.3146	0.940774	1.58669e-05	0.000138252
XLOC_159186	XLOC_159186	2:221738482-221756375	0	0.313913	-10.9965	1.60789e-05	0.00013994
ENSRNOG00000053539	AABR07005886.1	1:204087009-204161100	1.08813	0	10.8815	1.63516e-05	0.000142031
XLOC_105526	XLOC_105526	16:10294930-10304261	0	0.539891	-10.8472	1.68738e-05	0.000146193
XLOC_282607	XLOC_282607	7:90011523-90063687	0	0.470172	-13.1174	1.69065e-05	0.000146394
XLOC_081556	XLOC_081556	14:43106764-43114825	0.386292	0	10.8967	1.69861e-05	0.000146959
ENSRNOG00000007493	Xrcc2	4:5841998-5948566	1.45248	5.55858	-1.14355	1.69993e-05	0.000147032
XLOC_117403	XLOC_117403	17:2441400-2443637	5.27736	0.0362987	7.83629	1.70472e-05	0.000147404
XLOC_219334	XLOC_219334	4:38338282-38420041	0	0.272974	-12.9963	1.71032e-05	0.000147847
XLOC_144940	XLOC_144940	19:26474357-26543507	0	0.343855	-13.0739	1.71082e-05	0.000147848
XLOC_136908	XLOC_136908	18:37265611-37269349	0	1.34928	-10.8468	1.74498e-05	0.000150376
ENSRNOG00000000245	Slc16a6	10:97734945-97756521	0.259012	4.57249	-3.44612	1.74775e-05	0.000150572
XLOC_019387	XLOC_019387	1:31123152-31198349	0	0.298898	-13.0151	1.74861e-05	0.000150604
XLOC_318738	XLOC_318738	KL568139.1:1619785-1643136	0	0.317508	-11.3992	1.75911e-05	0.000151382
XLOC_135327	XLOC_135327	18:14304420-14471327	0	0.131382	-12.9817	1.78542e-05	0.00015343
XLOC_147280	XLOC_147280	2:1702635-1781021	0	0.389988	-13.4295	1.83403e-05	0.000157342
ENSRNOG00000059876	Fsd1l	5:70440925-70518631	2.5907	12.7299	-2.10144	1.83485e-05	0.000157369
XLOC_063946	XLOC_063946	12:31776223-31785550	0	0.605395	-11.0019	1.89589e-05	0.000162331
ENSRNOG00000031287	Cacna2d3	16:4871445-5795825	0.078714	2.18077	-3.51598	1.95178e-05	0.000166652
XLOC_154290	XLOC_154290	2:140414848-140416058	2.40402	0	10.8246	1.98605e-05	0.000169342
XLOC_157660	XLOC_157660	2:197144009-197151130	0	1.00927	-11.347	2.01215e-05	0.000171424
ENSRNOG00000011489	R3hdm4	7:12611468-12618586	43.0601	31.9278	1.19861	2.06417e-05	0.000175418
XLOC_258227	XLOC_258227	6:307599-362043	0	0.374162	-12.8623	2.14228e-05	0.000181502
ENSRNOG00000017154	Atp11a	16:81990340-82100222	16.7758	21.873	0.93723	2.18816e-05	0.000185031
ENSRNOG00000061883	Aqp9	8:77559624-77599781	0.0179817	4.9459	-7.25972	2.19203e-05	0.000185262
XLOC_071839	XLOC_071839	13:91189067-91228935	0	0.275191	-10.8676	2.19211e-05	0.000185262
ENSRNOG00000021110	Mllt11	2:196389681-196410664	9.1432	5.28814	1.46723	2.21887e-05	0.000187421
ENSRNOG00000004823	Dock4	6:60566196-60782556	1.73294	6.01327	-0.940095	2.34233e-05	0.000196981
ENSRNOG00000018288	Ncoa6	3:150910167-150960030	7.35401	5.37894	1.25077	2.35019e-05	0.000197587
XLOC_045589	XLOC_045589	10:42444837-42614833	0	0.130229	-13.0004	2.35693e-05	0.0001981
ENSRNOG00000013911	Nagk	4:115473811-115516292	19.3249	8.1005	1.58053	2.42594e-05	0.000203565
XLOC_265061	XLOC_265061	6:103110668-103152395	0	0.50729	-12.8588	2.44093e-05	0.000204655
XLOC_136937	XLOC_136937	18:37345898-37349126	0	1.47	-10.7584	2.49565e-05	0.000208672
XLOC_272945	XLOC_272945	7:94756047-94765574	0.321825	0	10.9122	2.51114e-05	0.00020991
ENSRNOG00000013053	Trpm6	1:234478908-234628578	0.22843	2.12275	-2.89561	2.53274e-05	0.000211427
XLOC_121837	XLOC_121837	17:75062025-75295274	4.63158	2.40698	1.37338	2.5548e-05	0.000213037
XLOC_239135	XLOC_239135	5:3271027-3431485	0.733843	8.24399	-2.68502	2.56303e-05	0.000213665
XLOC_070973	XLOC_070973	13:77919570-77922409	1.00265	0	10.7718	2.58208e-05	0.000214902
XLOC_276481	XLOC_276481	7:145153401-145228196	0	0.258156	-12.7824	2.61875e-05	0.000217777
XLOC_024969	XLOC_024969	1:119184380-119415072	0.197908	1.63653	-2.32251	2.67448e-05	0.000222231
XLOC_190042	XLOC_190042	3:123927403-124001634	0	0.27304	-12.8679	2.67761e-05	0.00022243
ENSRNOG00000014893	Wdr63	2:251912368-251970768	0.00485333	1.34045	-7.30027	2.75151e-05	0.000228075
XLOC_006518	XLOC_006518	1:95320189-95393339	0	0.258308	-12.7616	2.83551e-05	0.000234657
XLOC_068845	XLOC_068845	13:31658941-31687772	0	0.228073	-11.2333	2.87715e-05	0.000237718
XLOC_159964	XLOC_159964	2:238994790-239046408	0	0.359952	-12.7292	2.90923e-05	0.000240239
ENSRNOG00000000431	Atf6b	20:4414276-4422283	42.5468	34.1962	1.07869	2.94215e-05	0.000242761
ENSRNOG00000000645	Reep3	20:22856577-22999010	12.7721	37.6936	-0.841124	2.96362e-05	0.000244467
XLOC_273423	XLOC_273423	7:100174190-100182715	0	0.600626	-10.8678	3.01087e-05	0.000248164
XLOC_058630	XLOC_058630	11:57585207-57714947	1.10804	5.11766	-1.49095	3.02861e-05	0.000249559
XLOC_332538	XLOC_332538	X:46552736-46680628	0.558249	4.2846	-2.28358	3.09723e-05	0.000254598
XLOC_024672	XLOC_024672	1:114225385-114228251	0	1.95201	-10.9857	3.24278e-05	0.000265849
XLOC_151790	XLOC_151790	2:91702028-91727593	0	0.714512	-12.6905	3.24696e-05	0.00026612
XLOC_022327	XLOC_022327	1:72545606-72553731	0	0.663272	-10.9401	3.27646e-05	0.000268265
ENSRNOG00000003787	Lcorl	14:69766256-69902511	3.44037	17.7205	-1.96955	3.32519e-05	0.000271661
XLOC_075602	XLOC_075602	13:52147397-52181470	1.2559	0.282785	2.91116	3.32738e-05	0.000271767
XLOC_219049	XLOC_219049	4:31194710-31283334	0	0.205742	-12.6867	3.40744e-05	0.000277748
XLOC_204187	XLOC_204187	3:155093132-155101975	0	0.546849	-10.7817	3.43634e-05	0.000279772
ENSRNOG00000000040	RGD1304622	13:72861090-72893801	5.28403	2.20714	1.96698	3.43899e-05	0.000279913
XLOC_331492	XLOC_331492	X:26567975-26575600	0.0581923	2.93796	-4.89127	3.44613e-05	0.00028042
ENSRNOG00000052901	AABR07054564.1	3:160964878-160973026	0	0.529233	-10.6249	3.46205e-05	0.000281641
ENSRNOG00000061159	AABR07056953.1	7:48548927-48646491	0.00402933	0.912834	-7.13251	3.50714e-05	0.00028478
ENSRNOG00000030330	AABR07040095.1	X:92596373-92691573	0.306916	0.942982	-3.03894	3.60697e-05	0.00029219
XLOC_066045	XLOC_066045	12:16084038-16095268	1.3206	10.6862	-2.2703	3.62258e-05	0.000293376
XLOC_026678	XLOC_026678	1:148310088-148403097	0	0.204885	-12.7543	3.6606e-05	0.000296143
ENSRNOG00000037688	Ak9	20:46044892-46162073	0.0148573	0.539567	-3.86187	3.67811e-05	0.000297323
XLOC_255296	XLOC_255296	6:101375412-101382566	0	0.88921	-11.189	3.68954e-05	0.000298091
ENSRNOG00000057161	AABR07027407.1	17:28825009-28829441	14.3304	0.603466	5.3181	3.74614e-05	0.000302424
ENSRNOG00000007445	Asph	5:22577675-22799349	11.6875	9.43979	1.25636	3.80217e-05	0.000306705
ENSRNOG00000052305	Cnot10	8:122634685-122679799	6.60869	21.3391	-0.930147	3.88368e-05	0.000312786
XLOC_106327	XLOC_106327	16:22350565-22359202	0	0.49096	-10.5962	3.91461e-05	0.000315111
XLOC_085397	XLOC_085397	14:571313-594097	0	0.197035	-10.6879	3.94089e-05	0.000317144
XLOC_074438	XLOC_074438	13:32230726-32248484	0	0.284073	-10.8528	3.98816e-05	0.000320695
ENSRNOG00000006947	Pdhx	3:92909725-92969050	6.29941	3.61032	1.67569	4.02039e-05	0.000323118
XLOC_187274	XLOC_187274	3:94176110-94334953	0.0542043	1.20009	-3.43479	4.02861e-05	0.000323608
XLOC_208726	XLOC_208726	4:58940121-58946790	0	0.663902	-10.6558	4.04093e-05	0.000324343
ENSRNOG00000024264	Amz1	12:15890078-16002788	3.69142	11.9316	-1.56085	4.08561e-05	0.000327586
XLOC_188893	XLOC_188893	3:115133413-115208012	0.129363	0	12.5606	4.19119e-05	0.0003357
XLOC_182088	XLOC_182088	20:47359985-47394853	0	0.473362	-12.5583	4.29702e-05	0.000343728
XLOC_265937	XLOC_265937	6:118966994-119013649	0	0.400957	-12.7299	4.338e-05	0.000346644
XLOC_255297	XLOC_255297	6:101398745-101402806	0	1.12858	-10.709	4.51855e-05	0.000359852
ENSRNOG00000012641	Sfr1	1:267483145-267509350	21.9486	11.1614	1.75917	4.52512e-05	0.000360282
ENSRNOG00000006523	Atl2	6:2568990-2610437	4.36835	18.2412	-1.13965	4.52772e-05	0.000360395
XLOC_230346	XLOC_230346	5:37741703-38209417	0.021226	2.40096	-7.40853	4.53278e-05	0.000360704
ENSRNOG00000060406	AABR07017159.1	15:14017840-14247206	0.335386	1.46308	-1.79911	4.57495e-05	0.000363872
ENSRNOG00000007532	RGD1305178	3:9813912-9822186	7.67254	2.03888	2.715	4.70906e-05	0.000373859
ENSRNOG00000007916	Ptk2	7:114437361-114590119	31.3598	29.8396	0.844954	4.78287e-05	0.000379424
ENSRNOG00000062153	LOC103690026	12:29187416-29231053	2.67086	1.35883	1.73676	4.79428e-05	0.000380231
ENSRNOG00000015295	Ctdsp1	9:81672758-81677979	70.9657	56.1084	1.12518	4.82105e-05	0.000382156
ENSRNOG00000027002	NEWGENE_1310139	2:32859856-33217236	1.17375	1.50358	1.40759	4.87084e-05	0.000385903
XLOC_073717	XLOC_073717	13:8158125-8210952	0	0.300436	-12.5079	4.99266e-05	0.000395146
XLOC_320322	XLOC_320322	KL568161.1:7188478-7194168	0.314263	7.84347	-3.85593	5.00919e-05	0.000396147
ENSRNOG00000039305	AABR07037250.1	X:17084052-17261895	0	0.804407	-10.5812	5.06649e-05	0.000400162
XLOC_175661	XLOC_175661	2:264688672-264739825	0	0.316384	-12.5241	5.11027e-05	0.000403413
ENSRNOG00000020703	Sipa1l3	1:87260835-87468288	2.54178	1.546	1.50769	5.16029e-05	0.000406733
XLOC_296460	XLOC_296460	8:30368562-30370229	0	2.45765	-10.5447	5.22839e-05	0.000411888
ENSRNOG00000011320	Igfbpl1	5:61393988-61410812	0.00487567	2.3378	-7.50109	5.31338e-05	0.000418261
XLOC_136850	XLOC_136850	18:36099810-36151934	0	0.291736	-12.4483	5.45695e-05	0.000429232
XLOC_318137	XLOC_318137	KL567919.1:14564-23972	0	0.456697	-10.6103	5.4717e-05	0.000430172
XLOC_033271	XLOC_033271	1:252490634-252516215	0.324475	0	12.3612	5.56882e-05	0.000437247
XLOC_078914	XLOC_078914	13:104746054-104779780	0	0.578348	-12.7827	5.59481e-05	0.000438838
ENSRNOG00000023589	Gpr107	3:10632896-10694649	44.2859	43.1779	0.785237	5.68021e-05	0.000444853
ENSRNOG00000043348	Rpl39	X:123705235-123708211	184.799	69.6601	1.87608	5.86028e-05	0.000457669
XLOC_074281	XLOC_074281	13:26863964-26909641	0	0.352438	-12.5397	5.88429e-05	0.000459427
XLOC_195014	XLOC_195014	3:3701562-3705306	0	1.50124	-10.4867	5.93147e-05	0.000462639
ENSRNOG00000023465	Depp1	4:148769106-148804076	10.0478	3.01925	2.09381	5.98334e-05	0.000466092
XLOC_048293	XLOC_048293	10:81693725-81755767	0.465424	3.56546	-1.96259	5.99661e-05	0.000467007
ENSRNOG00000031536	Syndig1	3:145031939-145199356	1.32961	11.5313	-2.29066	6.00198e-05	0.000467307
XLOC_278220	XLOC_278220	7:22682389-22733442	0	0.295029	-12.4341	6.00466e-05	0.000467396
ENSRNOG00000011503	Shb	5:60970017-61077627	14.9461	13.8021	0.851049	6.01418e-05	0.000468019
ENSRNOG00000047439	Pot1b	9:7812476-7891514	0.862148	6.828	-2.34357	6.07068e-05	0.000471937
ENSRNOG00000009271	Smarca4	8:22641303-22739468	30.0266	24.1967	1.12912	6.11426e-05	0.000474723
XLOC_052201	XLOC_052201	11:32498535-32507982	0.246524	0	10.5163	6.12061e-05	0.000475095
ENSRNOG00000032942	Neu1	20:4610995-4615247	15.5064	4.35487	2.60081	6.19619e-05	0.000480232
XLOC_123798	XLOC_123798	17:11783164-11809779	0	0.605673	-12.5421	6.29998e-05	0.000487594
ENSRNOG00000058416	LOC103691556	2:143951838-144198629	0.863889	4.24463	-1.49342	6.30072e-05	0.000487594
XLOC_169517	XLOC_169517	2:146651398-146673619	0	0.208587	-10.7143	6.30679e-05	0.000487818
XLOC_109711	XLOC_109711	16:77238498-77243204	0	1.10729	-10.6413	6.3444e-05	0.000490572
ENSRNOG00000007710	Usp20	3:9822580-9856057	16.0361	13.7173	0.938075	6.34561e-05	0.000490572
XLOC_058003	XLOC_058003	11:38906042-38913169	0	0.821915	-11.0672	6.44511e-05	0.000497637
ENSRNOG00000019338	Dll3	1:85485289-85493685	0.043454	2.52288	-5.2032	6.51078e-05	0.000502454
XLOC_017282	XLOC_017282	1:1239332-1302675	0.199523	0	12.2959	6.59056e-05	0.000507844
XLOC_200775	XLOC_200775	3:109156262-109168856	0.734524	0.00624733	7.53991	6.64756e-05	0.00051185
XLOC_098935	XLOC_098935	15:14820525-14826709	0.392269	0	10.5432	6.66659e-05	0.000512929
XLOC_183249	XLOC_183249	3:11357141-11365077	0	0.553538	-10.6419	6.76725e-05	0.00051937
XLOC_185012	XLOC_185012	3:53699350-54018990	0.778747	8.87701	-2.90389	6.77606e-05	0.000519916
ENSRNOG00000015354	Aox1	9:64929721-65007870	4.41793	4.06103	1.10052	6.96776e-05	0.000533423
ENSRNOG00000000042	Xpr1	13:72918229-73056875	16.2374	46.8622	-0.82166	7.13009e-05	0.00054517
XLOC_187155	XLOC_187155	3:92545935-92549427	0	1.07764	-10.4222	7.16129e-05	0.000547419
XLOC_329203	XLOC_329203	X:147237647-147312596	0	0.2471	-12.7454	7.18917e-05	0.000549413
XLOC_192843	XLOC_192843	3:153548040-153564230	3.40646	1.05172	2.44568	7.24786e-05	0.000553484
ENSRNOG00000048719	Dtnbp1	17:20090123-20182206	8.22496	7.38871	1.03132	7.2912e-05	0.000556378
XLOC_207305	XLOC_207305	4:28702886-28753629	0	0.313754	-12.5258	7.42973e-05	0.000566385
XLOC_155553	XLOC_155553	2:156711173-156767205	0	0.346954	-12.7764	7.43848e-05	0.000566911
ENSRNOG00000015269	Atf7	7:144115364-144223429	10.0982	8.35398	1.16484	7.44759e-05	0.000567464
ENSRNOG00000053328	AABR07001233.1	1:38895131-39082715	0	0.499924	-10.5299	7.5113e-05	0.000572177
XLOC_282218	XLOC_282218	7:81099627-81142917	0.181046	0	12.2725	7.52629e-05	0.000572891
ENSRNOG00000038789	Cenpl	13:78886163-78901420	2.75838	15.2585	-1.76248	7.55886e-05	0.000574942
XLOC_307545	XLOC_307545	9:60186029-60227393	0	0.421392	-12.6207	7.56248e-05	0.000575075
ENSRNOG00000014693	Btbd6	6:137764833-137808567	14.6852	11.2307	1.20498	7.60014e-05	0.000577652
XLOC_104232	XLOC_104232	15:110866911-110900877	0	0.411023	-12.3196	7.72666e-05	0.000585816
ENSRNOG00000018602	Camta1	5:168138211-169017295	3.36145	9.68054	-1.1791	7.78046e-05	0.000589749
XLOC_317039	XLOC_317039	9:106092497-106101425	0.271998	0	10.5325	7.84801e-05	0.000594281
ENSRNOG00000019203	Eya2	3:162346490-162470065	0.112033	3.39405	-3.94866	7.87648e-05	0.00059629
XLOC_305019	XLOC_305019	9:11717585-11725651	0	0.45537	-10.3866	8.04525e-05	0.000607716
ENSRNOG00000019940	Ssr2	2:187951344-187960063	206.499	193.474	0.855787	8.05133e-05	0.000608025
XLOC_042839	XLOC_042839	10:4868067-4880845	0	1.07464	-12.2805	8.1397e-05	0.000614245
XLOC_109678	XLOC_109678	16:77152436-77189540	0.121355	8.21221	-5.31054	8.32774e-05	0.000627045
XLOC_012906	XLOC_012906	1:214902532-214913448	0.03679	1.94859	-4.71753	8.45564e-05	0.000635608
XLOC_025189	XLOC_025189	1:121843502-121852163	0	0.600421	-10.5685	8.49275e-05	0.000637747
XLOC_153629	XLOC_153629	2:121062000-121218153	3.39539	14.1046	-1.31641	8.89234e-05	0.000665471
ENSRNOG00000019964	Taok2	1:198301938-198320676	43.1174	28.5326	1.04004	8.909e-05	0.000666555
ENSRNOG00000007349	Ascc2	14:84873496-84916615	12.0178	7.38864	1.15881	8.97051e-05	0.000670666
ENSRNOG00000015334	Fcho2	2:28926107-29029641	4.40774	17.4046	-1.22456	9.09788e-05	0.000679195
ENSRNOG00000055745	AABR07043748.2	19:38347957-38385915	2.80214	1.2944	2.23399	9.37637e-05	0.000697945
XLOC_004307	XLOC_004307	1:63651137-63699120	0	0.288789	-12.296	9.40268e-05	0.000699734
XLOC_172755	XLOC_172755	2:207141528-207147802	0.352384	0	10.3968	9.47932e-05	0.000705095
XLOC_315766	XLOC_315766	9:82627260-82647922	0	0.666361	-12.2866	9.53233e-05	0.000708522
XLOC_064432	XLOC_064432	12:43729029-43733893	0.407443	0	10.267	9.54753e-05	0.000709308
ENSRNOG00000020577	Pip5k1c	7:11267218-11294249	16.5488	14.3857	0.964668	9.55024e-05	0.000709337
XLOC_305017	XLOC_305017	9:11716682-11720679	0	0.885055	-10.3457	9.66978e-05	0.000717173
XLOC_312150	XLOC_312150	9:17474599-17520187	2.28053	0.0225383	6.29409	9.69866e-05	0.000719141
XLOC_017050	XLOC_017050	1:280599742-280610566	0.19707	0	10.3892	9.79252e-05	0.000725233
XLOC_039533	XLOC_039533	10:75409836-75434140	0	0.565298	-12.2763	0.000100905	0.000746207
ENSRNOG00000019953	Ube2f	9:98398128-98428128	31.3651	28.7027	0.911632	0.000101136	0.000747737
XLOC_077937	XLOC_077937	13:92430569-92436910	0	0.547674	-10.3067	0.00010236	0.000755693
XLOC_292015	XLOC_292015	8:86478957-86854106	0.127235	0	14.9045	0.000102523	0.000756717
XLOC_208033	XLOC_208033	4:45963044-46009248	0	0.278078	-12.1818	0.000103263	0.000761442
ENSRNOG00000010396	Eya3	5:150787043-150913757	11.2981	8.6778	1.51061	0.000103429	0.000762487
XLOC_293090	XLOC_293090	8:104011440-104027283	0	0.22614	-10.3569	0.000105067	0.000773443
ENSRNOG00000049937	Pdxk	20:10904466-10958294	5.88234	35.4916	-1.72342	0.000105744	0.000777869
ENSRNOG00000009042	Sec24c	15:4031889-4057824	38.6148	30.2038	1.16749	0.000107317	0.000788867
ENSRNOG00000002418	Tgfb2	13:105039853-105141030	30.6476	23.8464	1.05285	0.000108395	0.000796219
ENSRNOG00000017879	Gab1	19:30793690-30902008	56.9772	48.7206	1.20153	0.000108674	0.000798079
XLOC_112992	XLOC_112992	16:20735594-20764235	0	0.425067	-12.1271	0.000108707	0.000798132
ENSRNOG00000014513	Rexo5	1:189549960-189623125	1.41204	10.9753	-2.16805	0.000108935	0.000799614
ENSRNOG00000010217	Prrc2b	3:11151626-11253504	67.5477	72.7824	0.83059	0.000109692	0.000804206
XLOC_064917	XLOC_064917	12:105782-216071	0.375888	5.34181	-3.00165	0.000109859	0.000805239
XLOC_200801	XLOC_200801	3:109545608-109553051	0.265495	0	10.2467	0.000110895	0.000811665
XLOC_208220	XLOC_208220	4:48563488-48602202	0	0.315229	-12.1273	0.000111707	0.000816438
ENSRNOG00000055290	AABR07013686.1	2:250349516-250352466	0.66547	0	10.2346	0.000111776	0.000816749
XLOC_267094	XLOC_267094	6:136037137-136129650	0.767963	3.45835	3.1477	0.000112705	0.000822952
XLOC_021870	XLOC_021870	1:63724803-63791367	0.119198	0	12.1966	0.000112764	0.000823188
XLOC_024856	XLOC_024856	1:117121468-117128415	0	0.488099	-10.2873	0.000114023	0.000831716
XLOC_175088	XLOC_175088	2:251737502-251762210	0	0.556706	-12.2934	0.000114416	0.000834055
ENSRNOG00000059220	AABR07035486.1	12:17720600-17729778	0.339526	0	10.2422	0.000114569	0.000834853
XLOC_217666	XLOC_217666	4:8947425-8952908	0.0548923	3.14403	-5.07376	0.000116128	0.000845529
XLOC_254201	XLOC_254201	6:78789329-78867748	0.0994943	0	12.2766	0.000116768	0.000849786
ENSRNOG00000027194	Sgsm2	10:61703839-61745097	9.4195	8.27497	0.953433	0.000118269	0.000859685
ENSRNOG00000000618	Mdga2	6:88439210-88917070	2.59802	10.2998	-1.16968	0.000119414	0.00086739
ENSRNOG00000008074	Cyp11a1	8:62779875-62809893	0.11536	0	10.2494	0.000119604	0.000868567
XLOC_077944	XLOC_077944	13:92672765-92768247	0	0.133122	-12.1962	0.000119717	0.000868979
XLOC_141313	XLOC_141313	19:26441818-26514785	0	0.276787	-12.8293	0.000122905	0.000890639
ENSRNOG00000049491	RT1-DMb	20:3945601-3952846	0.0229817	2.17398	-6.82071	0.000125302	0.000905867
ENSRNOG00000015491	Rcl1	1:247228061-247305693	6.22842	29.4815	-1.47273	0.000127483	0.000920549
XLOC_206239	XLOC_206239	4:8991687-9015011	0.0191733	0.844369	-4.63125	0.000129029	0.000930099
ENSRNOG00000009789	Topbp1	8:111790670-111827151	3.06485	11.4899	-1.03843	0.000129782	0.000934732
XLOC_318609	XLOC_318609	KL568139.1:8465800-8486352	0	0.581621	-12.0773	0.000133219	0.000956785
ENSRNOG00000001156	Msi1	12:46854088-46920952	26.2561	28.0072	0.769626	0.000133718	0.000959923
XLOC_136939	XLOC_136939	18:37358052-37359402	0	2.36723	-10.1893	0.000135465	0.000971778
XLOC_245604	XLOC_245604	5:125155217-125174546	0.119713	0	10.4526	0.0001372	0.000982614
ENSRNOG00000022847	Dop1a	8:94122728-94225031	2.61762	8.20945	-0.854999	0.000139496	0.000996961
XLOC_051476	XLOC_051476	11:15935869-15942640	0.242294	5.02715	-3.61708	0.000140384	0.00100284
ENSRNOG00000042411	Rps6ka1	5:152078220-152122684	5.44243	2.22379	2.07677	0.000141206	0.00100848
XLOC_109857	XLOC_109857	16:78176763-78185135	0	0.48713	-10.5328	0.000142618	0.00101808
XLOC_282960	XLOC_282960	7:94954724-94967519	0.160835	0	10.335	0.000142726	0.00101862
ENSRNOG00000001010	Tecpr1	12:12374790-12402552	11.7263	9.47537	1.18683	0.000144838	0.0010329
XLOC_041335	XLOC_041335	10:97722768-97896560	1.78827	1.11491	1.19677	0.000145779	0.0010392
XLOC_153782	XLOC_153782	2:122630294-122650360	0	0.611388	-12.1495	0.000146467	0.00104386
XLOC_063324	XLOC_063324	12:23667411-23677218	0.191308	0	10.2006	0.000146836	0.00104594
XLOC_307706	XLOC_307706	9:65312161-65315248	0.579667	0	10.1139	0.00014839	0.00105609
ENSRNOG00000013135	Ptpn12	4:10631073-10702386	14.4529	11.5575	0.978767	0.000151074	0.0010727
XLOC_109794	XLOC_109794	16:77736259-77742265	0	0.503859	-10.119	0.000152082	0.00107962
XLOC_042938	XLOC_042938	10:7091276-7092584	0.314241	13.1484	-4.60429	0.000153957	0.00109191
XLOC_019024	XLOC_019024	1:21980800-21987950	0.265611	0	10.229	0.000154139	0.00109295
XLOC_311489	XLOC_311489	9:7449646-7455449	0.324684	0	10.1644	0.000157731	0.00111687
XLOC_018849	XLOC_018849	1:19954813-19975692	0	0.523333	-11.9489	0.000157967	0.00111799
XLOC_154169	XLOC_154169	2:133487778-133495093	0	0.527153	-10.4514	0.000157999	0.00111799
ENSRNOG00000003635	Disp1	13:101451932-101597570	8.42308	5.77056	1.46193	0.000159331	0.00112637
ENSRNOG00000029308	Lrmp	4:179383892-179440792	0.0655853	2.25246	-4.23002	0.000159854	0.00112946
XLOC_304815	XLOC_304815	9:9463420-9522430	0	0.180756	-11.9306	0.000160583	0.00113392
XLOC_030064	XLOC_030064	1:211958806-211964999	0	0.796412	-10.3558	0.000161627	0.00114024
XLOC_019896	XLOC_019896	1:43063487-43071787	0	0.35183	-10.0661	0.000161854	0.00114132
XLOC_193393	XLOC_193393	3:164332633-164340826	0.221083	0	10.1565	0.000163354	0.00115031
XLOC_330719	XLOC_330719	X:18483379-18489935	0	0.668318	-10.6467	0.000168007	0.0011809
XLOC_070245	XLOC_070245	13:60657171-60678211	0	0.507507	-11.9175	0.000168422	0.00118355
XLOC_323096	XLOC_323096	X:28704131-28902937	0.00351367	2.31253	-7.46968	0.000174313	0.00122158
ENSRNOG00000007367	2021-09-04	10:74861714-74884196	22.5317	12.4557	1.67834	0.000174724	0.00122363
XLOC_177040	XLOC_177040	20:19529409-19533519	0.407127	0	10.0269	0.000178338	0.00124612
XLOC_320158	XLOC_320158	KL568161.1:245995-253688	0	0.543767	-10.5648	0.000181812	0.00126719
ENSRNOG00000003242	Gulp1	9:51226239-51538072	20.5017	14.9639	1.39226	0.000183235	0.00127653
XLOC_101822	XLOC_101822	15:66778398-66820368	0	0.25164	-11.9164	0.000183654	0.00127904
ENSRNOG00000061273	AABR07021972.1	13:101364742-101379360	0.191822	0	10.0105	0.000191076	0.00132723
XLOC_094513	XLOC_094513	15:51275617-51302333	2.19366	0.473399	2.7385	0.000193234	0.00133949
ENSRNOG00000034007	Nr3c2	19:34442962-34752695	4.25792	2.30633	1.76882	0.000194163	0.0013438
XLOC_056161	XLOC_056161	11:12872311-12909173	0.0483473	1.00092	-3.60414	0.00019919	0.00137518
ENSRNOG00000015071	Zim1	1:70244858-70266809	0.0194537	2.71082	-5.92542	0.000199494	0.00137696
XLOC_171917	XLOC_171917	2:193571847-193573697	0.874104	0	9.97785	0.000205595	0.0014162
ENSRNOG00000007975	Ncoa2	5:5616483-5698421	11.2733	16.9907	0.905921	0.000208203	0.00143256
ENSRNOG00000056268	AC099449.1	1:215902909-215989897	116.911	114.265	0.813212	0.000209555	0.00144154
XLOC_048669	XLOC_048669	10:86699309-86703677	0	0.642428	-10.0034	0.000210891	0.00144965
XLOC_045184	XLOC_045184	10:34809043-34819586	0	0.28805	-10.1274	0.000211033	0.00145008
ENSRNOG00000006170	Bach2	5:47546014-47807166	5.66457	5.30435	0.819749	0.000221181	0.00151336
ENSRNOG00000009694	Bmp4	15:20776054-20823707	4.45481	15.5983	-1.06066	0.000221842	0.00151721
ENSRNOG00000001007	Baiap2l1	12:12227010-12321172	1.12916	0.0192883	6.58046	0.000223623	0.00152904
XLOC_103699	XLOC_103699	15:100630003-101005638	0	0.161313	-14.4577	0.000224083	0.00153185
XLOC_244795	XLOC_244795	5:111596965-111616158	0	0.160987	-10.1407	0.000229379	0.00156283
XLOC_075865	XLOC_075865	13:59387216-59616067	0	0.254792	-14.4024	0.000238952	0.00162372
XLOC_039536	XLOC_039536	10:75424553-75431039	0	0.514892	-10.2487	0.000239666	0.00162785
ENSRNOG00000013196	Dok5	3:168345152-168482441	11.2936	10.7729	0.874433	0.000242622	0.0016461
XLOC_160109	XLOC_160109	2:242824357-242830622	0.249264	0	9.91887	0.000244233	0.00165593
XLOC_313895	XLOC_313895	9:53120640-53197388	0.0685763	0	11.6969	0.000248511	0.0016827
XLOC_057103	XLOC_057103	11:26620473-26645983	0	0.3595	-11.6978	0.000254365	0.00172044
ENSRNOG00000015226	Man1a2	2:202891537-203043888	10.1437	10.3493	0.761614	0.000255276	0.00172584
XLOC_053873	XLOC_053873	11:66245406-66246811	1.12099	0	9.95516	0.000257689	0.00174
XLOC_115364	XLOC_115364	16:64211351-64257946	0.121597	0	11.6217	0.000258983	0.00174782
XLOC_149553	XLOC_149553	2:38563392-38570847	0	0.343908	-9.8738	0.000259308	0.00174963
XLOC_092463	XLOC_092463	15:14300987-14307751	0	0.377935	-9.86896	0.000259481	0.00175041
XLOC_194045	XLOC_194045	3:171434592-171446302	2.52745	0.030761	6.8707	0.000263289	0.00177493
XLOC_009547	XLOC_009547	1:155310420-155489177	0	0.307718	-14.2871	0.000273695	0.00183864
XLOC_175586	XLOC_175586	2:262832705-262913906	0.111936	5.43791	-4.73411	0.000274024	0.00184041
XLOC_038754	XLOC_038754	10:62767384-62954876	0	0.286755	-14.2852	0.000274482	0.00184309
XLOC_136019	XLOC_136019	18:28386281-28390549	0	0.642573	-9.96354	0.0002765	0.00185583
XLOC_178474	XLOC_178474	20:45697141-45703480	0.044953	2.28594	-4.8961	0.000276872	0.00185791
ENSRNOG00000038911	AABR07067499.1	9:49426909-49479090	0.880927	5.71414	-2.03624	0.000277962	0.00186482
XLOC_054067	XLOC_054067	11:70179924-70262469	0	0.129808	-11.9568	0.000278796	0.0018696
XLOC_290841	XLOC_290841	8:68591447-68678672	1.31538	0.573643	1.95496	0.000282765	0.00189332
XLOC_268925	XLOC_268925	7:16981933-17036863	0	0.16735	-11.7144	0.000284308	0.00190115
XLOC_160416	XLOC_160416	2:250236557-250242606	0	0.660602	-10.5031	0.000284973	0.00190477
ENSRNOG00000008425	Nav1	13:52267254-52515043	11.527	14.0757	0.780698	0.000285703	0.00190923
ENSRNOG00000059057	Shld2	16:10569529-10695547	1.84215	7.96946	-1.54697	0.000288023	0.00192264
ENSRNOG00000046663	LOC498276	13:91146876-91237259	0.185168	4.29478	-5.03729	0.000296542	0.00197306
XLOC_202012	XLOC_202012	3:122976066-123017850	1.35849	6.3862	-1.46429	0.000300455	0.00199736
XLOC_126586	XLOC_126586	17:58397927-58438575	0	0.223696	-11.714	0.000303258	0.00201512
XLOC_281588	XLOC_281588	7:72826965-73054509	0	0.283873	-14.1658	0.000305833	0.00203047
ENSRNOG00000000048	Gak	14:2097187-2243335	24.4767	26.8244	0.724912	0.000306333	0.00203315
XLOC_283039	XLOC_283039	7:95791905-95804517	0	0.813126	-11.8559	0.000315459	0.00208827
XLOC_008994	XLOC_008994	1:146659598-146706927	0.327563	2.43084	-2.15074	0.000315932	0.00208983
ENSRNOG00000009364	Ndufb9	7:98770840-98961860	67.9954	45.4831	0.799062	0.000316902	0.00209534
ENSRNOG00000056625	AABR07062758.1	6:6486392-6509126	0.0847233	0	10.1983	0.000318347	0.00210353
XLOC_025851	XLOC_025851	1:128610154-128677145	0.0116867	2.32448	-6.40044	0.000319245	0.00210901
XLOC_123005	XLOC_123005	17:2877182-3036907	0.260909	1.2029	-1.44784	0.000319738	0.0021109
ENSRNOG00000001793	Heg1	11:70180211-70322690	28.7002	29.7566	0.75363	0.000320805	0.00211648
ENSRNOG00000058370	AABR07053481.1	3:109563875-109605573	0.103341	0	9.91519	0.000322356	0.0021259
XLOC_102173	XLOC_102173	15:75058795-75129710	0.016514	0.410762	-3.85496	0.000326614	0.00215213
XLOC_114974	XLOC_114974	16:55808505-55815201	0	0.361591	-9.79325	0.000329841	0.00217106
ENSRNOG00000009636	Scrn1	4:84678571-84740909	50.521	52.4291	0.774488	0.000330392	0.00217422
XLOC_240823	XLOC_240823	5:38530421-38534637	0	0.605711	-9.86109	0.000333102	0.00219064
ENSRNOG00000004298	Dpys	7:78769807-78847974	0.0190953	0	9.78044	0.00033986	0.00222934
ENSRNOG00000016193	RGD1562114	7:12398200-12399910	17.2017	3.71418	2.96381	0.000340572	0.00223258
ENSRNOG00000017505	Npepo	17:507377-853212	7.14937	11.8005	0.825515	0.000341238	0.00223551
ENSRNOG00000032039	Atp9b	18:77343551-77535593	9.40875	10.1651	0.760664	0.000343258	0.00224731
XLOC_329010	XLOC_329010	X:144324751-144327843	0	1.05831	-9.81439	0.000350839	0.00229076
XLOC_017927	XLOC_017927	1:7219589-7252576	0.141292	0	11.471	0.000350867	0.00229076
XLOC_028511	XLOC_028511	1:184823530-184829167	0.255433	0	9.82134	0.000354269	0.00231002
ENSRNOG00000028129	Fktn	5:70528688-70578273	7.53334	25.9801	-1.04359	0.000356023	0.0023185
XLOC_149120	XLOC_149120	2:31062826-31096396	0.145819	0	11.5965	0.000359095	0.00233751
ENSRNOG00000002504	Spata17	13:105489074-105684374	0.635257	3.48773	-1.48936	0.000359834	0.00234132
XLOC_040125	XLOC_040125	10:83747155-83750449	0.461312	0	9.89276	0.000360445	0.0023448
XLOC_329255	XLOC_329255	X:150092293-150123289	0	0.264887	-11.5621	0.000363195	0.00236071
XLOC_219895	XLOC_219895	4:52552574-52579389	0	0.340145	-11.6897	0.000367514	0.00238674
ENSRNOG00000058086	AABR07037607.1	X:25121869-25250596	0.036608	0	11.463	0.000372816	0.00241656
ENSRNOG00000024533	Eogt	4:129477807-129515435	10.7327	10.3274	0.923353	0.000373703	0.00242026
ENSRNOG00000001256	Atxn2	12:40244016-40359911	22.6305	14.8389	0.96458	0.000376369	0.00243599
XLOC_032342	XLOC_032342	1:246320998-246340553	0	0.405556	-11.5081	0.000376713	0.0024377
ENSRNOG00000010941	Tifa	2:232016962-232220880	1.95107	10.4003	-1.7204	0.000378374	0.00244638
ENSRNOG00000017553	Mief1	7:121462966-121478546	15.747	11.9471	1.17495	0.000379548	0.00245319
XLOC_026944	XLOC_026944	1:153259030-153264189	0	0.477364	-9.81836	0.000380263	0.00245652
XLOC_288636	XLOC_288636	8:34747960-34950983	0	0.212166	-13.9656	0.000380647	0.00245797
XLOC_033677	XLOC_033677	1:259231152-259240033	0	0.257712	-9.7083	0.00038541	0.00248506
ENSRNOG00000002116	LOC100911575	1:213991093-213994007	48.9919	8.40298	3.3334	0.000389131	0.00250747
XLOC_028747	XLOC_028747	1:189500666-189529876	0.0408073	0.891617	-3.67008	0.000390419	0.00251418
XLOC_306736	XLOC_306736	9:48465048-48467706	0.187168	6.88384	-4.45127	0.000391588	0.00252013
ENSRNOG00000039336	Hrct1	5:59226211-59233352	23.949	5.19405	2.97962	0.000394053	0.00253333
XLOC_330359	XLOC_330359	X:13294366-13331283	0.170522	1.71697	-2.57692	0.00039947	0.00256385
ENSRNOG00000030910	Grik4	8:46805972-47095133	0.416401	2.16553	-1.39185	0.000401062	0.00257299
XLOC_109690	XLOC_109690	16:77176345-77184351	0.057073	2.00543	-4.36287	0.000402336	0.00257793
XLOC_142149	XLOC_142149	19:43290525-43305367	5.59988	2.9718	1.67038	0.00040277	0.00257963
XLOC_221031	XLOC_221031	4:77278658-77281085	0	0.937233	-9.7005	0.000406739	0.00260233
XLOC_132486	XLOC_132486	18:49202901-49208204	0	0.48763	-9.88862	0.000407059	0.00260383
XLOC_221510	XLOC_221510	4:86327070-86336710	0	0.301602	-10.0473	0.000412535	0.00263557
XLOC_324143	XLOC_324143	X:48827551-48835738	0	0.282292	-9.72716	0.000412928	0.00263753
ENSRNOG00000009260	Cnr2	5:154259912-154268126	0	1.0341	-9.83482	0.000417124	0.00266211
XLOC_107791	XLOC_107791	16:55759059-55778149	0	0.461516	-11.673	0.000421269	0.00268521
XLOC_120022	XLOC_120022	17:44461954-44477007	0	0.503704	-11.4479	0.000425908	0.00271017
ENSRNOG00000058818	AABR07027961.1	17:51104924-51115296	0.13523	0	9.74518	0.000426787	0.00271417
ENSRNOG00000012950	Efr3b	6:28393016-28545438	6.21043	19.3903	-0.84411	0.000427388	0.00271743
ENSRNOG00000000044	Tmem175	14:2083712-2100018	15.7292	48.7885	-0.873802	0.000427675	0.00271869
ENSRNOG00000004481	Adss	13:95913426-95943761	23.8585	19.899	1.04785	0.000434474	0.00275848
ENSRNOG00000027016	Cobll1	3:51137076-51298858	1.51301	5.41697	-0.91408	0.000434989	0.00276118
XLOC_248725	XLOC_248725	5:169927952-169934391	0	0.374653	-9.80252	0.00043692	0.00277228
ENSRNOG00000009054	Elmod1	8:58486078-58542844	0.029393	0.55888	-3.48494	0.000439183	0.00278376
XLOC_271590	XLOC_271590	7:66828437-66850552	0.192965	0	11.3499	0.000442011	0.00280053
ENSRNOG00000053029	AABR07060560.1	4:80442664-80644849	0.396225	0	9.77099	0.000447592	0.0028346
ENSRNOG00000016342	Atg10	2:19852717-20152884	1.88608	1.46592	0.939454	0.000447814	0.00283495
ENSRNOG00000059113	AABR07019085.1	15:87404841-87450319	3.31487	10.5523	-0.909872	0.000456664	0.00288265
ENSRNOG00000011420	Mtmr7	16:54765325-54856225	6.44853	5.84543	0.861992	0.000457327	0.00288564
ENSRNOG00000054156	AABR07001392.1	1:42216726-42233317	0	0.561112	-11.406	0.00045757	0.00288658
XLOC_057146	XLOC_057146	11:28250144-28272936	0	0.342547	-11.48	0.000459565	0.00289678
ENSRNOG00000010574	Ptpn1	3:164665532-164711848	21.7654	21.3707	0.805009	0.000464378	0.00292592
XLOC_227776	XLOC_227776	5:649411-656254	0	0.309375	-9.60297	0.000465325	0.00293093
XLOC_025209	XLOC_025209	1:122063539-122301262	0.0287193	2.51863	-5.17709	0.000466895	0.00293889
ENSRNOG00000045838	Hps1	1:261989178-262015153	20.2626	18.6976	0.97894	0.000467564	0.00294236
XLOC_120181	XLOC_120181	17:45808836-45859154	0	0.18234	-11.3985	0.000469343	0.00295174
XLOC_334928	XLOC_334928	X:101040577-101083134	0	0.177069	-11.4433	0.000472549	0.00297068
ENSRNOG00000016391	Arid4b	17:53629839-53895154	2.85393	3.35663	1.17248	0.000475395	0.00298673
ENSRNOG00000007713	Tmcc3	7:35309265-35543759	0.360509	5.13864	-2.47736	0.000482986	0.00303008
XLOC_276609	XLOC_276609	7:713174-744231	0.152403	0	11.5238	0.00048489	0.00304141
ENSRNOG00000031779	Ltf	8:119290416-119342974	0.244986	0	9.74117	0.000487386	0.00305581
XLOC_330648	XLOC_330648	X:17156152-17163023	0	0.405917	-9.98633	0.000489856	0.00306753
ENSRNOG00000030314	Golgb1	11:66760196-66819101	8.18587	4.55649	1.16762	0.000494132	0.00309178
XLOC_101284	XLOC_101284	15:56698446-56736240	0	0.188686	-11.3559	0.000503047	0.00314435
XLOC_199721	XLOC_199721	3:86656329-86792853	0	0.260808	-13.691	0.000503345	0.00314557
ENSRNOG00000003803	Zdhhc17	7:53629850-53715011	4.05604	12.973	-0.940241	0.000503809	0.00314783
ENSRNOG00000042118	Cplane1	2:57274049-57348481	4.445	17.3308	-0.999898	0.000508093	0.0031733
XLOC_138025	XLOC_138025	18:56145248-56179462	3.8336	0.782514	3.71388	0.000513201	0.0032039
XLOC_219566	XLOC_219566	4:44531108-44572653	0.101727	0	11.3029	0.000514395	0.0032107
ENSRNOG00000001237	Cabin1	20:13836030-13963003	10.2609	10.132	0.90808	0.000520321	0.00324188
XLOC_064754	XLOC_064754	12:50446710-50456697	0.023218	2.06961	-5.48151	0.000520342	0.00324188
ENSRNOG00000000231	Kctd17	7:119647375-119658288	22.577	17.5175	1.12388	0.000521004	0.00324403
ENSRNOG00000009139	Fubp3	3:10220725-10269693	13.5138	11.8504	0.957331	0.000521671	0.00324686
XLOC_231698	XLOC_231698	5:62825422-62830217	0.257038	0	9.58576	0.000529234	0.00328792
XLOC_278666	XLOC_278666	7:30507086-30699559	0	0.185079	-13.6477	0.000529804	0.0032908
ENSRNOG00000000473	Pfdn6	20:5455974-5457444	27.1712	4.9839	3.04008	0.000531388	0.00329863
XLOC_220456	XLOC_220456	4:64218502-64238165	0.0159793	1.15281	-5.43831	0.000534352	0.00331494
XLOC_103986	XLOC_103986	15:108800389-108815073	0.103585	2.81227	-3.75652	0.000534874	0.00331618
XLOC_212788	XLOC_212788	4:118912140-119002533	1.0521	0.638705	1.97814	0.000536388	0.00332428
ENSRNOG00000021440	Pptc7	12:39725681-39769480	6.45138	2.66691	1.58732	0.000537977	0.00333211
ENSRNOG00000013956	Rnf38	5:59601013-59647935	5.8075	16.3327	-0.830204	0.000545052	0.00337116
XLOC_266993	XLOC_266993	6:134623670-134625860	0	0.977327	-9.61969	0.000547473	0.00338409
XLOC_052169	XLOC_052169	11:32120892-32132312	0	0.605309	-11.304	0.000554646	0.00342635
XLOC_254993	XLOC_254993	6:96340012-96343881	0.313491	0	9.57409	0.000561548	0.00346411
XLOC_317585	XLOC_317585	9:118276827-118399633	0	0.26808	-13.5778	0.000567016	0.00349432
XLOC_154010	XLOC_154010	2:127359260-127364270	0.252335	0	9.59753	0.000569299	0.00350628
XLOC_085396	XLOC_085396	14:570482-577934	0	0.310607	-9.73728	0.000569492	0.00350676
ENSRNOG00000008658	Mitf	4:130172698-130425532	2.54978	2.71922	1.48635	0.00057315	0.00352645
XLOC_025114	XLOC_025114	1:121281804-121293091	0	1.21238	-9.86074	0.000573919	0.00352878
ENSRNOG00000061612	Zfp184	17:44522129-44815995	21.7405	111.447	-1.54695	0.000573989	0.00352878
XLOC_156389	XLOC_156389	2:170906505-170966679	0	0.551189	-13.5574	0.000579731	0.0035605
XLOC_272573	XLOC_272573	7:83670236-83777487	0	2.51253	-9.51313	0.000597304	0.00366037
XLOC_312862	XLOC_312862	9:32886753-33122230	0	1.23287	-9.48389	0.000599547	0.00367338
XLOC_109778	XLOC_109778	16:77669359-77675619	0.0123293	2.31729	-6.14795	0.000600485	0.00367692
ENSRNOG00000017941	Optn	17:77167740-77218389	4.80286	3.25031	1.41174	0.000602472	0.0036881
XLOC_045225	XLOC_045225	10:35278270-35280254	0.59549	0	9.53733	0.000605285	0.00370335
ENSRNOG00000059378	AABR07068066.3	9:80687382-80697363	0.137537	0	9.58901	0.000610315	0.00373199
XLOC_155140	XLOC_155140	2:149647344-149659938	0	0.548597	-11.2966	0.00061033	0.00373199
XLOC_269697	XLOC_269697	7:32921412-33008976	0.0351423	1.11393	-3.71891	0.000613409	0.00374708
XLOC_175512	XLOC_175512	2:260177613-260402274	0	0.141447	-13.4956	0.000618875	0.00377671
ENSRNOG00000007261	Gli2	13:34829139-35048582	5.43362	5.31901	0.947806	0.000625782	0.00381733
XLOC_203085	XLOC_203085	3:141037051-141049991	0.00339967	1.00876	-6.82499	0.000629334	0.00383747
XLOC_331993	XLOC_331993	X:35536444-35599341	0	0.500404	-13.4818	0.000629727	0.00383902
XLOC_003570	XLOC_003570	1:53298465-53302884	0.0222193	1.60452	-5.27145	0.000629839	0.00383902
XLOC_020800	XLOC_020800	1:50070557-50296451	0	0.135788	-13.4758	0.000634984	0.00386577
XLOC_161732	XLOC_161732	2:11237575-11254861	0	0.409073	-11.3249	0.000641961	0.00390515
ENSRNOG00000001315	Rsph14	20:14577166-14653038	0.0494697	1.29816	-3.67659	0.00064668	0.00393007
XLOC_275911	XLOC_275911	7:139479913-139483938	0.290105	0	9.48694	0.000662483	0.00401335
XLOC_189023	XLOC_189023	3:115480282-115492977	0	0.537343	-11.2761	0.000666363	0.00403437
XLOC_110227	XLOC_110227	16:83864186-83868920	0	0.700961	-9.46147	0.000670266	0.0040548
ENSRNOG00000019105	Dpp8	8:70522092-70573424	32.2937	88.5779	-0.691551	0.000678292	0.0040985
ENSRNOG00000000798	Gnl1	20:3209171-3299580	31.8989	35.489	0.755955	0.000679531	0.00410113
ENSRNOG00000019933	Ubqln4	2:187915751-187931035	24.5068	24.3152	0.816088	0.000679859	0.00410231
ENSRNOG00000022060	Magi1	4:125687307-125958112	8.74541	9.21261	0.796524	0.000686882	0.00413898
ENSRNOG00000013234	Ccdc115	9:37775311-37779967	17.5913	9.70559	1.61548	0.000692578	0.00417248
XLOC_247779	XLOC_247779	5:156292091-156372447	0	0.369457	-13.3849	0.000704065	0.00423421
XLOC_213826	XLOC_213826	4:133366014-133372044	0	0.375979	-9.68618	0.000704068	0.00423421
XLOC_260576	XLOC_260576	6:33580950-33602055	0.169008	0	11.0989	0.000705121	0.00423972
XLOC_240173	XLOC_240173	5:21769318-21833826	0.414908	0.0939733	2.89654	0.000707482	0.00425308
XLOC_158508	XLOC_158508	2:209251316-209258258	0	0.271395	-9.43093	0.000710826	0.00427083
ENSRNOG00000003009	AABR07039336.1	X:73996293-74139037	0	0.062467	-11.2074	0.000710854	0.00427083
ENSRNOG00000053341	AABR07027979.1	17:51914424-52027899	0.913881	0.0719453	4.37089	0.000726388	0.00435478
XLOC_156932	XLOC_156932	2:183213045-183313148	0.805578	5.60365	-2.02921	0.000733157	0.00438849
ENSRNOG00000025423	Map3k13	11:82745735-82938373	0.931242	5.44888	-1.76937	0.000747484	0.00446727
XLOC_150230	XLOC_150230	2:52672373-52710832	0	0.242334	-11.1823	0.000750309	0.00448066
XLOC_020974	XLOC_020974	1:52544667-52807115	0.129458	2.11741	-3.47422	0.000751429	0.00448459
XLOC_025237	XLOC_025237	1:122169034-122225066	0.015353	1.63597	-6.04868	0.000754188	0.00449857
ENSRNOG00000015906	Tgif1	9:119167085-119190698	28.6789	14.0978	1.8837	0.000754355	0.00449869
XLOC_090030	XLOC_090030	14:85738993-85745832	0.158566	0	9.39789	0.000758111	0.00451932
ENSRNOG00000007646	Sipa1l1	6:105947978-106163302	16.3182	15.4554	0.841625	0.000759074	0.00452419
ENSRNOG00000005883	Nek10	15:11632759-11830528	0.271216	1.53022	-1.78595	0.000759869	0.00452804
XLOC_288283	XLOC_288283	8:31233008-31250719	0	0.405604	-11.1442	0.00076096	0.00453366
XLOC_311805	XLOC_311805	9:12240200-12387616	0.0973283	0	13.0354	0.000763854	0.00454914
ENSRNOG00000012175	Nfatc2	3:165245238-165360292	1.43763	1.05323	1.80122	0.000771138	0.00458628
ENSRNOG00000059433	AABR07068810.1	9:120345013-120349717	0.234452	0	9.41246	0.000774048	0.00460002
ENSRNOG00000012196	Asah2	1:250557044-250662721	1.80251	1.14311	1.28322	0.000775265	0.00460636
XLOC_309827	XLOC_309827	9:100343213-100347171	0	0.715454	-10.0037	0.000777207	0.004617
ENSRNOG00000031174	Arnt	2:196594157-196651179	10.216	8.07485	1.15148	0.000778527	0.00462349
XLOC_117140	XLOC_117140	17:21934-256081	0.056054	0	13.0045	0.000778823	0.00462391
ENSRNOG00000002122	Lrrc8c	14:5283647-5379050	4.78163	16.331	-0.966768	0.000784964	0.00465601
ENSRNOG00000054093	AABR07005837.2	1:202707512-202714441	0	0.314698	-9.37322	0.000791805	0.00469211
XLOC_035738	XLOC_035738	10:9248076-9394271	0	0.18134	-13.2653	0.000792772	0.00469672
ENSRNOG00000019504	AABR07026536.1	16:81616642-81706686	9.12531	27.5917	-0.860608	0.000805511	0.00476207
ENSRNOG00000013704	Cps1	9:74124016-74236274	0.023692	0	9.40307	0.000806011	0.00476319
ENSRNOG00000004560	Cacna1b	3:1740024-1924827	0.104497	1.06419	-2.34522	0.000808345	0.00477514
XLOC_094704	XLOC_094704	15:54583241-54607946	0	0.267831	-11.2278	0.000810008	0.0047822
XLOC_089177	XLOC_089177	14:70659825-70912077	0	0.10555	-13.2403	0.000814958	0.0048105
XLOC_102991	XLOC_102991	15:86916016-86960000	0	0.596317	-13.2061	0.000836875	0.00493227
XLOC_075533	XLOC_075533	13:51224945-51228220	0.323518	0	9.37433	0.000838895	0.00494227
ENSRNOG00000058733	Asap1	7:104669672-104835918	20.241	17.9272	0.753751	0.000839471	0.00494377
XLOC_068423	XLOC_068423	13:15079358-15304186	0	0.112506	-13.1977	0.000840997	0.00495021
XLOC_132081	XLOC_132081	18:45590168-45749425	0	0.158851	-13.1977	0.00084105	0.00495021
XLOC_166687	XLOC_166687	2:100468279-100486404	0	0.344001	-11.1448	0.000843876	0.00496399
XLOC_105294	XLOC_105294	16:6643536-6646394	0	1.01998	-9.31675	0.000844229	0.00496416
XLOC_013839	XLOC_013839	1:225364903-225388616	0	0.256421	-11.1029	0.000845762	0.00497031
XLOC_139029	XLOC_139029	18:73826163-73830041	0.0132753	1.76096	-6.06123	0.000853941	0.00501261
ENSRNOG00000009653	Numb	6:107272362-107402211	16.2978	8.34592	1.33768	0.000858511	0.00503366
XLOC_070907	XLOC_070907	13:76389940-76455626	0	0.388897	-13.1808	0.000861496	0.00504826
XLOC_049724	XLOC_049724	10:103198426-103202059	10.5379	2.17722	2.71804	0.00086237	0.00505242
ENSRNOG00000018475	Eif4enif1	14:83381402-83455456	9.14013	5.70247	1.91332	0.000865233	0.00506603
XLOC_082205	XLOC_082205	14:59778474-59798173	0.0876643	0	9.34553	0.000866187	0.00506993
ENSRNOG00000020021	Brsk2	1:214927172-214952729	0.155557	2.71706	-3.36498	0.000868066	0.00507861
ENSRNOG00000016789	Actr1b	9:43267057-43276685	40.0752	38.8692	0.824306	0.000869914	0.00508786
XLOC_219423	XLOC_219423	4:40372265-40380684	0	0.228205	-9.4576	0.000870779	0.00509195
XLOC_114848	XLOC_114848	16:53196929-53329671	0.088247	0	12.8781	0.000898852	0.0052421
ENSRNOG00000015218	Nsmce1	1:196838757-196888368	11.8563	3.43162	2.69496	0.000900152	0.00524769
XLOC_106864	XLOC_106864	16:33012340-33023053	0	0.263904	-10.0006	0.000901351	0.00525368
XLOC_109712	XLOC_109712	16:77239321-77244536	0	0.341333	-9.36386	0.00090383	0.00526713
ENSRNOG00000025676	Gask1a	8:130581062-130612510	2.39703	9.52327	-1.25276	0.000906786	0.00528235
XLOC_161420	XLOC_161420	2:4743957-4760777	0	0.366755	-11.1285	0.000910582	0.00530043
ENSRNOG00000060138	AABR07015846.1	14:80605796-80625363	0.16436	0	10.9256	0.000913302	0.00531424
XLOC_170999	XLOC_170999	2:178816982-178821862	0.229462	0	9.4733	0.000918838	0.00534342
ENSRNOG00000020442	Ubl5	8:21656766-21665038	75.4378	38.3292	1.21084	0.000925774	0.00537967
ENSRNOG00000027392	Ccdc187	3:3719281-3753977	0.009343	0.982902	-5.59382	0.000937326	0.00544061
ENSRNOG00000015913	Tspan5	2:244057788-244224058	23.7548	23.4673	0.847682	0.00094188	0.005466
XLOC_050953	XLOC_050953	11:8128601-8166504	0	0.158379	-11.1196	0.000942166	0.00546663
XLOC_121785	XLOC_121785	17:72490910-72522461	0.10549	0	11.0414	0.000958937	0.00555868
XLOC_278110	XLOC_278110	7:20382114-20485707	0.371386	0.125143	2.92505	0.000959426	0.00556046
ENSRNOG00000059601	AC127076.2	5:5055765-5065181	3.25906	0.62705	3.12027	0.000960554	0.0055649
ENSRNOG00000013953	Ntrk1	2:187143568-187160373	0.0682377	0	9.2785	0.000972122	0.0056266
XLOC_256973	XLOC_256973	6:124765800-124780097	0	0.388996	-10.9857	0.000976943	0.0056481
ENSRNOG00000062306	Cyp4f17	7:14528822-14552002	6.06855	2.8238	1.99905	0.000978302	0.00565383
ENSRNOG00000014107	Omg	10:66690133-66899852	0.283509	5.24889	-2.50467	0.000986748	0.00569727
ENSRNOG00000010975	Adnp	3:164937198-164964702	16.5013	46.8552	-0.741427	0.000990149	0.00571495
ENSRNOG00000021068	Pip5k1a	2:196224267-196270826	10.3703	9.19738	0.924957	0.000990874	0.00571786
XLOC_122837	XLOC_122837	17:574750-610676	0	0.15795	-11.0356	0.000995578	0.0057396
ENSRNOG00000002667	Lamc2	13:70566642-70626252	1.4626	0.215756	2.93811	0.00100576	0.00578851
XLOC_180842	XLOC_180842	20:27820279-27824299	0	0.433619	-9.31902	0.00101316	0.00582562
XLOC_287736	XLOC_287736	8:24169398-24190894	0	0.260895	-11.0027	0.00102373	0.00588086
XLOC_106495	XLOC_106495	16:25170289-25378421	0	0.108031	-13.0278	0.00103154	0.00592018
ENSRNOG00000060538	Cdc42se1	2:196392973-196410659	31.8818	30.6198	0.752663	0.00103493	0.00593854
ENSRNOG00000024635	Cramp1	10:14324347-14408453	12.655	11.4777	0.915352	0.00105388	0.00603938
XLOC_010356	XLOC_010356	1:164670385-164685768	0	0.395653	-11.1026	0.00105472	0.00604303
XLOC_259294	XLOC_259294	6:10768320-10843257	3.68104	3.43422	0.850579	0.00106005	0.00606677
ENSRNOG00000014202	Snx20	19:19395655-19410038	0.121381	2.09156	-3.45844	0.00106323	0.00608274
ENSRNOG00000029939	Gypc	18:25312387-25344614	15.3038	16.0107	0.746227	0.00106409	0.00608648
XLOC_261154	XLOC_261154	6:43123988-43126171	0	0.74317	-9.21979	0.00106583	0.0060942
ENSRNOG00000020513	Becn1	10:89209940-89225297	28.4809	26.1684	0.948933	0.0010815	0.00617223
ENSRNOG00000032895	Cyp4f4	7:14891001-14907305	0.0186883	2.03724	-5.25876	0.0010888	0.00621163
XLOC_084216	XLOC_084216	14:89084068-89110935	0.0830787	3.71559	-4.4779	0.00109303	0.00623383
ENSRNOG00000000708	Sgsm1	12:49328977-49395125	0.0872403	0.706671	-2.97591	0.00109535	0.00624519
XLOC_161310	XLOC_161310	2:1815918-1907284	0	0.245366	-12.9796	0.00109712	0.00625093
XLOC_004812	XLOC_004812	1:73212595-73243099	0	0.175146	-10.9478	0.00109893	0.00625893
ENSRNOG00000014584	Odf2	3:8450275-8496008	12.2007	8.03354	1.38535	0.00110091	0.00626902
ENSRNOG00000002094	Atg3	11:60579194-60613718	15.5069	6.3556	1.47086	0.00111534	0.00634415
XLOC_311626	XLOC_311626	9:9272932-9301223	0	0.197531	-10.996	0.00111765	0.00635285
XLOC_141409	XLOC_141409	19:28302092-28309017	0	0.26982	-9.41042	0.00111964	0.0063615
XLOC_011254	XLOC_011254	1:183783973-183867546	0	0.851462	-10.8791	0.00112313	0.00637898
XLOC_012811	XLOC_012811	1:213827435-213829534	0	1.01167	-9.31514	0.0011264	0.00639032
ENSRNOG00000003738	Ush2a	13:106751625-107427329	0.000346	0.029542	-5.56946	0.00113339	0.00642655
XLOC_052096	XLOC_052096	11:31306259-31309700	0	0.468892	-9.21067	0.00113528	0.00643605
XLOC_020846	XLOC_020846	1:50839485-50959262	0	0.180184	-12.9376	0.00113949	0.00645631
ENSRNOG00000012270	Med26	16:19001061-19050874	3.87534	2.52112	1.5382	0.0011423	0.00647065
XLOC_133745	XLOC_133745	18:71632244-71750884	0.0856623	0	12.6733	0.00114437	0.00647919
XLOC_202615	XLOC_202615	3:134471963-134589441	0	0.181433	-12.9197	0.00116025	0.00656064
XLOC_308755	XLOC_308755	9:81116482-81119231	0.330205	0	9.14694	0.00116624	0.00659208
XLOC_164896	XLOC_164896	2:65897189-65919014	0.0121997	1.4795	-6.1137	0.00116778	0.00659835
XLOC_087715	XLOC_087715	14:41641649-41650047	0	0.603869	-10.8553	0.00117971	0.00665837
ENSRNOG00000054504	AABR07001452.1	1:45381578-45409764	1.07088	0.124712	3.71565	0.0011854	0.00668926
ENSRNOG00000021272	Mcm8	3:125470541-125500795	0.406295	3.07908	-2.34685	0.00118598	0.00669128
ENSRNOG00000055992	LOC103690095	11:46864924-46878177	11.4896	9.48515	1.03516	0.00119695	0.00674698
XLOC_073700	XLOC_073700	13:7653249-7676678	0	0.223296	-10.916	0.00120275	0.00677343
XLOC_002784	XLOC_002784	1:43872962-43884293	4.97406	2.12105	1.97963	0.00120503	0.00678504
XLOC_060512	XLOC_060512	11:67994122-68009488	0.174746	0	10.7396	0.00121994	0.00685891
ENSRNOG00000014178	Acad9	2:122782060-122805768	10.9247	31.1398	-0.822137	0.00123871	0.00695934
XLOC_005077	XLOC_005077	1:78546546-78573596	0	0.181636	-10.8142	0.00124791	0.0070021
XLOC_116161	XLOC_116161	16:75607213-75616207	0	0.247471	-9.59296	0.00125424	0.00703368
XLOC_170895	XLOC_170895	2:176015551-176041029	0	0.207156	-10.913	0.00125517	0.00703763
XLOC_021842	XLOC_021842	1:63472698-63503132	0	0.179911	-10.9547	0.00125701	0.00704539
XLOC_042296	XLOC_042296	10:112201248-112219654	0	0.275254	-10.8565	0.00126186	0.00706778
XLOC_296943	XLOC_296943	8:31073225-31251523	0.0714983	3.11804	-4.75956	0.00126193	0.00706778
ENSRNOG00000010492	Sp2	10:84882151-84920886	5.78621	3.27911	1.76961	0.00126526	0.00708512
XLOC_325326	XLOC_325326	X:72624538-72633053	0.45908	5.71957	-2.85728	0.0012696	0.00710427
XLOC_257168	XLOC_257168	6:127174360-127182993	1.34594	0.059485	5.04065	0.0012811	0.00715944
XLOC_073967	XLOC_073967	13:21183477-21198002	0	0.336276	-10.7899	0.00129431	0.00722405
XLOC_054027	XLOC_054027	11:69096275-69099680	0.274599	0	9.19699	0.00129596	0.00723195
XLOC_318994	XLOC_318994	KL568143.1:183939-212373	0	0.171552	-10.7889	0.00129712	0.00723581
XLOC_000113	XLOC_000113	1:2291760-2383951	0.111795	0	12.5583	0.00130474	0.00727433
ENSRNOG00000026310	2021-03-01	16:25001666-25378491	0	0.49621	-10.8545	0.00130527	0.00727595
ENSRNOG00000058126	AABR07011682.1	2:165917470-166212935	0.554189	2.33698	-1.53844	0.00131797	0.00733739
XLOC_121295	XLOC_121295	17:60963462-60975707	0	0.413075	-10.8549	0.00132245	0.00736103
XLOC_069809	XLOC_069809	13:52576131-52577417	0.668529	0	9.06787	0.00134685	0.00748322
XLOC_052424	XLOC_052424	11:37727509-37733593	0	0.810276	-10.808	0.00136382	0.00757205
ENSRNOG00000060496	Kdm5d	Y:505996-589267	2.102	12.4261	-1.66715	0.0013709	0.00760719
ENSRNOG00000056083	AABR07018119.2	15:40780646-40793732	0	0.493008	-9.67962	0.00137119	0.00760743
XLOC_107712	XLOC_107712	16:51853158-51868740	0	0.303776	-10.7576	0.00137621	0.00763254
ENSRNOG00000018342	Ctif	18:71463486-71883408	16.1057	30.6243	1.18857	0.00137715	0.007635
XLOC_191890	XLOC_191890	3:141442569-141462285	0.0510007	1.0423	-3.57751	0.00139229	0.00770639
XLOC_067941	XLOC_067941	12:50929718-50951318	0	0.216615	-10.7489	0.00139312	0.00770859
ENSRNOG00000058288	Tcf19	20:3740657-3746964	11.2413	42.5153	-1.14932	0.0014064	0.00777324
ENSRNOG00000027733	Lair1	1:73752553-73869151	0.182163	1.46549	-2.05892	0.00141331	0.00780722
XLOC_106343	XLOC_106343	16:22704351-22787385	0.0099	0.882342	-5.88129	0.00141829	0.0078312
XLOC_323758	XLOC_323758	X:37866347-37932450	0	0.286414	-12.7361	0.00141918	0.00783399
ENSRNOG00000029191	Gbp7	2:248219428-248239899	0.0935513	2.46505	-3.83102	0.00143167	0.00789583
XLOC_151867	XLOC_151867	2:94098849-94106455	0.128632	0	9.28263	0.0014344	0.00790947
ENSRNOG00000023851	Igsf3	2:203768117-203855573	6.48071	7.92739	0.712774	0.00144077	0.00793746
XLOC_262948	XLOC_262948	6:72751089-72772619	0.132353	0	10.8106	0.00144563	0.00796134
XLOC_078845	XLOC_078845	13:103026979-103050123	0	0.197921	-10.7124	0.00145491	0.00800957
XLOC_109795	XLOC_109795	16:77738398-77754161	0.0210223	1.51056	-4.97455	0.00146522	0.0080591
ENSRNOG00000005365	Kcnip1	10:18558128-18942540	0.599839	1.8279	-0.802191	0.00147551	0.00810696
ENSRNOG00000018471	LOC100362339	17:54048180-54070229	11.3806	6.54082	1.54893	0.00148888	0.0081702
ENSRNOG00000012629	Rab23	9:38469419-38495602	14.5238	7.52781	1.59742	0.0014905	0.00817763
XLOC_307373	XLOC_307373	9:54882083-54952550	0	0.254795	-12.7032	0.00149238	0.008185
XLOC_000419	XLOC_000419	1:8146950-8168386	0.069369	1.18516	-3.33395	0.00150073	0.00822198
XLOC_275586	XLOC_275586	7:133315548-133317576	0	0.739282	-9.10092	0.00150443	0.008238
XLOC_253228	XLOC_253228	6:61548909-61859427	2.12452	1.24088	1.55946	0.00150523	0.0082398
ENSRNOG00000007666	Cacnb4	3:37955069-38090526	0.091691	0.702436	-2.50786	0.00150734	0.00824784
ENSRNOG00000009196	Rc3h2	3:21606972-21676704	17.2652	27.2888	0.763504	0.00150802	0.00825013
ENSRNOG00000056659	Mecp2	X:156655365-156705233	6.63752	7.14702	0.802239	0.00150976	0.00825666
XLOC_322327	XLOC_322327	X:17357999-17467850	0	0.161819	-12.689	0.00151233	0.00826926
XLOC_005178	XLOC_005178	1:79155847-79158683	0	0.571994	-9.20896	0.00151466	0.0082805
XLOC_124803	XLOC_124803	17:29491213-29552686	0.179233	1.35983	-2.16212	0.00151826	0.00829578
XLOC_275926	XLOC_275926	7:139668422-139673756	0	0.469688	-9.82562	0.00152016	0.00830466
XLOC_233915	XLOC_233915	5:107429351-107543277	0	0.160456	-12.6851	0.0015206	0.00830557
ENSRNOG00000003581	Pou2f1	13:84072763-84217366	2.82013	11.2315	-1.46497	0.00153504	0.00837466
XLOC_058644	XLOC_058644	11:57632435-57722251	0.315031	1.68132	-1.67916	0.00154876	0.00844287
XLOC_071956	XLOC_071956	13:95249937-95348987	0	0.176189	-12.6622	0.00155314	0.00846372
ENSRNOG00000052706	AABR07072841.1	3:3507986-3584174	3.40677	3.00455	0.919587	0.00155819	0.00848972
XLOC_199748	XLOC_199748	3:88576088-88593868	0	0.25383	-10.6916	0.00156409	0.00851734
XLOC_240673	XLOC_240673	5:34879280-34962100	0	0.214426	-12.6564	0.00156555	0.00852378
XLOC_173925	XLOC_173925	2:226302238-226426044	0	0.139805	-12.6505	0.00157032	0.00854215
XLOC_111273	XLOC_111273	16:5816748-5866457	0	0.354481	-12.6449	0.00158012	0.00858934
XLOC_333012	XLOC_333012	X:59544607-59550037	0	0.255809	-8.99485	0.00158871	0.00863299
XLOC_217104	XLOC_217104	4:1928328-1957583	0	0.150558	-10.6621	0.00159484	0.00866323
XLOC_021864	XLOC_021864	1:63668739-63673059	0	0.392255	-9.27045	0.00160553	0.00871359
ENSRNOG00000053542	AABR07067469.1	9:47965251-47971294	0.162849	0	8.98056	0.00161194	0.00874683
ENSRNOG00000006400	Tbc1d14	14:79179760-79438764	13.4234	43.1678	-0.981073	0.00161911	0.00878264
ENSRNOG00000029813	AABR07035218.1	12:6957251-7094348	7.74854	23.1784	-0.967741	0.00162458	0.00881074
ENSRNOG00000002708	Phf8	X:21063562-21168750	7.63525	7.63662	0.937477	0.0016319	0.00884731
ENSRNOG00000000867	Vars	20:4993560-5008262	44.7227	38.9334	0.735105	0.00163462	0.00886048
XLOC_163022	XLOC_163022	2:33923443-33983235	3.62889	12.703	-1.01409	0.00164187	0.0088935
XLOC_260327	XLOC_260327	6:30217239-30219603	0	0.615639	-9.05424	0.0016484	0.00892253
XLOC_211764	XLOC_211764	4:96528307-96561740	7.10027	0.719716	4.04793	0.00164878	0.00892302
ENSRNOG00000013281	Mib1	18:1970914-2094920	16.0631	45.0073	-0.700552	0.00165684	0.00896351
XLOC_170402	XLOC_170402	2:164140573-164224232	0.0973863	0	12.3175	0.00166478	0.00900325
ENSRNOG00000013318	Ccdc150	9:60883969-60987349	0.0662457	0.767773	-3.11779	0.00168328	0.00910169
XLOC_051445	XLOC_051445	11:15811699-15825687	0.286256	3.17	-2.7376	0.00170908	0.00922658
XLOC_126120	XLOC_126120	17:52636777-52657035	0	0.209306	-10.6048	0.00171065	0.00923339
ENSRNOG00000016135	Fars2	17:29006988-29438719	8.58406	30.8931	-1.19096	0.00172023	0.00926995
XLOC_287983	XLOC_287983	8:28893551-28894837	0	1.05795	-8.97336	0.00172035	0.00926995
XLOC_089875	XLOC_089875	14:83828661-83860245	0.167887	0	10.7878	0.00172189	0.0092761
XLOC_232443	XLOC_232443	5:76777505-76784581	0	0.602359	-10.5929	0.00173266	0.0093292
XLOC_300614	XLOC_300614	8:80812772-80819371	0.008044	1.10898	-6.55796	0.00174243	0.0093785
XLOC_325306	XLOC_325306	X:72108619-72135443	0	0.155078	-10.5817	0.00174969	0.00941264
XLOC_162207	XLOC_162207	2:16966318-16988265	0	0.759103	-12.5513	0.00175234	0.00942526
XLOC_086017	XLOC_086017	14:10279497-10291510	0.00365533	0.584437	-6.54095	0.00175403	0.00943234
XLOC_315529	XLOC_315529	9:80813377-80829746	0.158109	0	10.6708	0.00176207	0.00946948
XLOC_137535	XLOC_137535	18:46748198-46765385	0	0.09682	-9.25894	0.0017637	0.00947636
XLOC_334886	XLOC_334886	X:100360642-100509402	0	0.108031	-12.5436	0.00176878	0.00950036
XLOC_171190	XLOC_171190	2:181204257-181259066	0	0.290783	-12.5314	0.00179331	0.00962197
XLOC_001111	XLOC_001111	1:18265589-18284974	0.149832	0	10.867	0.00179417	0.00962492
ENSRNOG00000012864	Ern1	10:94588555-94681937	4.42668	3.99343	1.28067	0.00181123	0.00970451
XLOC_238604	XLOC_238604	5:172205764-172208864	0.248576	0	8.90244	0.00181438	0.00971969
ENSRNOG00000017613	Tent4a	1:36400443-36433702	11.5416	11.4694	0.765516	0.00181825	0.00973874
XLOC_198718	XLOC_198718	3:67183345-67190593	0	0.589096	-10.6033	0.00181877	0.00973984
ENSRNOG00000060228	AABR07034750.1	11:87345865-87360080	6.57799	21.0034	-0.915057	0.00182535	0.00976993
XLOC_064445	XLOC_064445	12:43751066-43760176	1.07511	0.125661	4.13495	0.00183161	0.00979834
XLOC_078861	XLOC_078861	13:103388705-103397074	0	1.03786	-8.89959	0.00183958	0.00983411
XLOC_174704	XLOC_174704	2:244855108-244922879	0	0.236802	-12.4976	0.00185515	0.00991039
ENSRNOG00000001872	Lrrc74b	11:87415520-87479189	0.023564	4.22945	-6.45916	0.00185707	0.00991891
XLOC_053785	XLOC_053785	11:65685709-65712158	0	0.154752	-10.5534	0.00186239	0.00994218
ENSRNOG00000048989	Larp7	2:231866764-231881939	5.25859	2.83255	2.07351	0.00186572	0.00995441
ENSRNOG00000051772	AABR07027272.1	17:22252020-22263289	3.34087	1.24276	2.18735	0.00186584	0.00995441
XLOC_111010	XLOC_111010	16:936071-938367	0	0.572463	-8.91145	0.00187068	0.00997425
XLOC_174319	XLOC_174319	2:236232191-236307978	0.123952	0.96709	-2.20134	0.00187137	0.00997618
XLOC_096041	XLOC_096041	15:75570598-75591608	0.117188	0	10.5974	0.00188279	0.0100318
XLOC_102094	XLOC_102094	15:71162772-71187364	0.23702	7.28097	-4.24031	0.00188501	0.0100402
XLOC_128895	XLOC_128895	17:87872720-87878948	0.133482	0	9.04404	0.00189687	0.0100946
XLOC_059397	XLOC_059397	11:60976918-61026105	0	0.319153	-12.4782	0.00190332	0.0101219
ENSRNOG00000016701	Gng8	1:78818404-78822470	11.2097	2.10549	3.13608	0.00191938	0.0101931
XLOC_008851	XLOC_008851	1:143327447-143331124	0	0.347477	-8.87466	0.00193356	0.0102613
ENSRNOG00000031709	Ppfibp1	4:181285967-181428157	21.7042	22.2473	0.7397	0.00193552	0.0102656
ENSRNOG00000049271	Rad51ap2	6:37144665-37151608	0.287194	0	8.8967	0.00193562	0.0102656
XLOC_051440	XLOC_051440	11:15774862-15781567	0.387817	6.4763	-3.36222	0.00193775	0.0102729
XLOC_004907	XLOC_004907	1:73812006-73830935	0.024604	1.19215	-4.80879	0.0019432	0.0102982
ENSRNOG00000060863	AABR07017145.1	15:12749894-12796711	0.227292	1.90688	-2.34255	0.00194532	0.0103077
XLOC_148924	XLOC_148924	2:28470385-28494085	0	0.167351	-10.5093	0.00195411	0.0103489
XLOC_039172	XLOC_039172	10:68812010-68821614	0	1.08263	-8.91153	0.00195614	0.0103578
XLOC_174153	XLOC_174153	2:231961913-231963525	0	0.806248	-8.87477	0.00196152	0.0103845
XLOC_296677	XLOC_296677	8:30755457-31041448	0.00864767	0.692828	-5.63911	0.00197073	0.0104243
XLOC_061585	XLOC_061585	11:86523518-86566853	0	0.355992	-12.4404	0.00197688	0.0104542
XLOC_228802	XLOC_228802	5:14308449-14406092	0	0.153149	-12.4397	0.00197987	0.0104672
XLOC_020876	XLOC_020876	1:51487863-51520936	0.086466	1.43771	-3.17108	0.00198228	0.0104764
ENSRNOG00000006894	Tor1a	3:9800322-9807328	26.3354	22.6224	0.978839	0.00200149	0.0105633
XLOC_262695	XLOC_262695	6:69757901-69787945	0	0.508398	-12.4259	0.00201162	0.0106077
ENSRNOG00000032703	Rasgrp3	6:21072634-21171535	2.66382	0.941931	2.06546	0.00201928	0.0106389
XLOC_301464	XLOC_301464	8:96313272-96343936	0.0240723	0.589137	-3.82148	0.00204089	0.0107435
XLOC_244445	XLOC_244445	5:103479286-103572384	0	0.160291	-12.4051	0.00205363	0.0108024
ENSRNOG00000055433	Trim46	2:188548644-188561360	8.39427	3.54475	2.10038	0.00205383	0.0108024
ENSRNOG00000057584	AC229945.2	5:79922451-79955330	0.099187	0	10.5115	0.00206243	0.0108374
ENSRNOG00000042519	Peak1	8:60867819-61157515	7.94576	10.0206	0.639365	0.00206261	0.0108374
XLOC_296633	XLOC_296633	8:30696336-30697975	0	0.841209	-8.97884	0.00209749	0.0110011
XLOC_024839	XLOC_024839	1:117088410-117095016	0	0.590862	-10.4755	0.00209808	0.0110011
XLOC_111215	XLOC_111215	16:3258519-3293698	0	0.410028	-12.3876	0.00209977	0.0110081
XLOC_008285	XLOC_008285	1:131481395-131514504	0.0368157	0.930842	-3.94275	0.00210878	0.0110496
XLOC_198742	XLOC_198742	3:67304185-67327925	0.170477	1.76231	-2.65031	0.0021141	0.0110737
XLOC_203298	XLOC_203298	3:144189314-144203344	0	0.27193	-10.4544	0.00212003	0.0110991
XLOC_171353	XLOC_171353	2:183350025-183353472	0.24979	0	9.07857	0.00214305	0.011212
XLOC_172954	XLOC_172954	2:210026677-210072612	0	0.188699	-10.4419	0.00215232	0.0112522
XLOC_178294	XLOC_178294	20:41509678-41527043	0	0.246101	-10.592	0.00215258	0.0112522
XLOC_146601	XLOC_146601	19:54059370-54061335	0	0.639833	-8.84822	0.00215393	0.0112554
XLOC_150655	XLOC_150655	2:60735714-60742392	0.380727	0	10.4035	0.00215499	0.0112591
ENSRNOG00000052840	Tanc2	10:93811350-94127697	1.57388	4.69449	-0.725016	0.00216095	0.0112863
ENSRNOG00000053334	Stmn4	15:43007908-43025852	0.364454	3.77066	-2.57475	0.00216133	0.0112864
XLOC_263375	XLOC_263375	6:75689247-75697924	0	0.455648	-10.4815	0.00216298	0.0112931
ENSRNOG00000016829	Isoc2b	1:72524569-72545329	11.1438	36.7492	-0.964072	0.00216772	0.0113159
XLOC_130432	XLOC_130432	18:23918535-23968145	0	0.286646	-12.336	0.00219993	0.0114626
XLOC_044605	XLOC_044605	10:28131044-28208545	0.086462	0	12.0731	0.00220369	0.0114783
XLOC_159190	XLOC_159190	2:221747082-221748567	0	0.834752	-8.82451	0.00220415	0.0114787
XLOC_311284	XLOC_311284	9:121645669-121688647	0	0.330637	-12.3224	0.0022311	0.0116022
XLOC_067924	XLOC_067924	12:50447427-50453317	0	0.705246	-10.5564	0.00223139	0.0116022
XLOC_330312	XLOC_330312	X:12138307-12195749	0	0.246928	-12.3195	0.00223164	0.0116022
ENSRNOG00000057870	AABR07056423.1	7:24671598-24721729	0.125937	2.80393	-3.28056	0.00223675	0.0116268
ENSRNOG00000003195	Caskin1	10:13854170-13874254	1.28869	7.72368	-1.58116	0.00225534	0.0117154
XLOC_148001	XLOC_148001	2:10995503-11000418	0	0.27511	-8.96817	0.00226532	0.0117593
XLOC_003575	XLOC_003575	1:53308317-53309160	0	1.40312	-8.76186	0.00226995	0.0117813
XLOC_101523	XLOC_101523	15:58918715-58923316	0.171514	0	8.97633	0.00228368	0.0118442
XLOC_120864	XLOC_120864	17:54552309-54555147	0	0.440598	-8.83714	0.0022877	0.0118615
XLOC_234861	XLOC_234861	5:121868159-121868979	0	1.42775	-8.7593	0.00229538	0.0118973
XLOC_019354	XLOC_019354	1:30832548-30833476	0	1.39774	-8.9016	0.00230006	0.0119175
ENSRNOG00000056012	Syt16	6:97104306-97198899	0.0271547	0.751368	-4.47558	0.00233727	0.0120959
XLOC_305123	XLOC_305123	9:13768138-13779549	0	0.314588	-10.3646	0.0023565	0.0121852
ENSRNOG00000058681	Tsga10	9:44351098-44456554	0.359368	3.13244	-2.18865	0.00236843	0.0122365
XLOC_233354	XLOC_233354	5:100696072-100698819	0.259783	0	8.79381	0.00238537	0.0123107
XLOC_154173	XLOC_154173	2:133821449-133854816	0	0.409008	-12.2636	0.00238664	0.0123141
ENSRNOG00000019590	Smg5	2:187708234-187735355	14.8703	15.3713	0.738674	0.00239154	0.0123372
XLOC_080385	XLOC_080385	14:13386366-13419078	0	0.415032	-12.2562	0.00240604	0.0123975
ENSRNOG00000051711	Kpna1	11:67652577-67703025	8.99049	28.1416	-0.798542	0.00245847	0.0126442
ENSRNOG00000014305	Fbxo42	5:159670662-159729064	9.92032	8.0784	0.72508	0.00245904	0.012645
XLOC_107498	XLOC_107498	16:48245080-48305911	0.107222	0.999052	-2.46937	0.00246597	0.0126679
ENSRNOG00000054901	Rif1	3:37593482-37653133	2.02624	8.22371	-1.35257	0.0024693	0.0126808
XLOC_322458	XLOC_322458	X:19887880-19909619	0	0.61151	-12.2261	0.00247539	0.0127014
XLOC_004813	XLOC_004813	1:73267522-73315267	0	0.278373	-12.2254	0.00247611	0.0127029
XLOC_086866	XLOC_086866	14:22710995-22744590	0	0.115662	-10.492	0.00248542	0.0127379
XLOC_167871	XLOC_167871	2:115031831-115036438	0.143831	0	8.68802	0.00249506	0.0127831
ENSRNOG00000051528	Ddx11	9:114107120-114132492	0.685672	4.25329	-1.9608	0.00249759	0.0127919
XLOC_078144	XLOC_078144	13:93835124-93889934	0.433109	0	8.71881	0.00249762	0.0127919
XLOC_154211	XLOC_154211	2:136450312-136471269	0	0.16728	-10.3296	0.00250016	0.0128006
ENSRNOG00000062197	AABR07030514.1	10:90932054-90980409	1.20923	4.65778	-1.29175	0.00252058	0.0128966
XLOC_266691	XLOC_266691	6:127065404-127075433	0.885907	0.0219853	5.99568	0.0025213	0.0128981
XLOC_025225	XLOC_025225	1:122129069-122167601	0.0127213	0.996682	-5.60812	0.00253029	0.012929
XLOC_022082	XLOC_022082	1:68836988-68843304	0	0.559899	-10.3234	0.00253203	0.0129357
XLOC_234813	XLOC_234813	5:121759298-121809603	0.0213753	1.72272	-5.50607	0.00257751	0.0131506
XLOC_018981	XLOC_018981	1:21605085-21607882	0.237716	0	8.69691	0.00259635	0.0132334
XLOC_187042	XLOC_187042	3:91349072-91370062	0	0.166912	-10.3275	0.0026014	0.0132547
ENSRNOG00000054257	Adam10	8:77107536-77237483	13.8768	14.9873	0.684772	0.00260706	0.0132792
XLOC_207966	XLOC_207966	4:44591155-44593668	0	0.768659	-8.80764	0.00261455	0.0133151
XLOC_124182	XLOC_124182	17:17727715-17745559	0	0.196169	-10.3185	0.00263667	0.0134175
ENSRNOG00000005911	Rln3	19:25164497-25181700	0	0.872657	-12.1723	0.00264201	0.0134371
XLOC_281263	XLOC_281263	7:68178431-68282083	0	0.122234	-12.1696	0.00265341	0.0134884
XLOC_010772	XLOC_010772	1:170719082-170779990	0	0.209598	-12.168	0.00265476	0.013493
ENSRNOG00000026238	Insyn1	8:63286773-63301914	14.1667	10.4548	1.26119	0.00266134	0.013522
XLOC_072320	XLOC_072320	13:97559266-97566717	0	0.47285	-10.3267	0.00267145	0.0135689
XLOC_123283	XLOC_123283	17:6735981-6771104	0	0.0974403	-10.307	0.00267353	0.0135771
ENSRNOG00000006557	Cyfip2	10:31278746-31419235	5.706	15.6666	-0.73139	0.00267858	0.0135943
XLOC_306767	XLOC_306767	9:48651061-48658797	0.0578453	1.91484	-4.14632	0.00268283	0.0136109
XLOC_119986	XLOC_119986	17:44268372-44270512	0	0.531605	-8.71572	0.00269498	0.0136635
ENSRNOG00000004192	Arhgap30	13:89774764-89796113	0.0138827	0.50313	-4.13579	0.00270554	0.0137125
XLOC_062388	XLOC_062388	12:8113830-8119745	0.108984	0	8.67419	0.00271668	0.0137644
XLOC_054588	XLOC_054588	11:76174628-76176554	0	0.74928	-9.04706	0.00271773	0.0137674
XLOC_287797	XLOC_287797	8:24797965-24813269	0	0.282559	-10.6114	0.00273334	0.0138327
XLOC_071902	XLOC_071902	13:92825307-92826709	0	0.803128	-8.69274	0.00275761	0.0139395
ENSRNOG00000056129	LOC102554659	3:9937945-9959655	0	0.565151	-12.123	0.00277422	0.0140142
XLOC_230327	XLOC_230327	5:36897276-36958273	0	0.202463	-12.1197	0.00277713	0.014022
XLOC_168500	XLOC_168500	2:127449732-127611437	0.11999	0.682495	-1.73414	0.00277963	0.0140263
ENSRNOG00000019908	Lamtor2	2:187910625-187915596	61.6568	34.6109	1.57511	0.00278123	0.0140311
XLOC_316279	XLOC_316279	9:91912541-91950485	0	0.321088	-12.1126	0.00280075	0.0141203
ENSRNOG00000023593	Upf2	17:76175643-76287186	10.2144	6.28817	0.772967	0.0028022	0.0141229
XLOC_026335	XLOC_026335	1:141238160-141258454	0.00652667	0.59051	-5.38509	0.00281512	0.0141834
ENSRNOG00000007242	Ehmt1	3:1960957-2123820	9.79035	10.268	0.699639	0.00282014	0.014204
XLOC_131139	XLOC_131139	18:30642232-30671709	0.0569857	0.983777	-3.38359	0.00283751	0.0142798
ENSRNOG00000032463	Rap1a	2:208193954-208215187	16.9642	14.4356	0.972684	0.0028461	0.0143207
XLOC_095981	XLOC_095981	15:72151433-72168512	0	0.220206	-10.4075	0.00286103	0.0143934
XLOC_155006	XLOC_155006	2:148376140-148383567	0.376468	0	8.67487	0.00289489	0.0145542
ENSRNOG00000048256	Fam160a1	2:184941700-185168852	3.66476	2.33167	1.27264	0.00293276	0.0147326
XLOC_334378	XLOC_334378	X:81890815-81898622	0	0.429863	-10.2542	0.00298595	0.0149581
XLOC_189842	XLOC_189842	3:122080141-122082660	0.285451	0	8.83266	0.00298754	0.0149636
XLOC_255112	XLOC_255112	6:98631776-98668433	1.22383	0.261351	2.82503	0.0029899	0.0149729
XLOC_061089	XLOC_061089	11:79105034-79113080	0	0.408125	-10.2258	0.00300198	0.0150187
XLOC_320529	XLOC_320529	KL568162.1:9997078-10023582	0	0.442241	-12.0441	0.00300853	0.015049
ENSRNOG00000019012	D2hgdh	9:100956477-100974551	2.93294	10.3694	-1.17789	0.00301615	0.0150773
XLOC_155671	XLOC_155671	2:158333477-158338015	0	0.231256	-8.59652	0.00302749	0.0151217
XLOC_330009	XLOC_330009	X:6791322-6814912	0	0.493685	-12.0355	0.00304568	0.0152076
ENSRNOG00000007202	Sema3d	4:19224310-19413490	1.42593	4.79839	-0.925445	0.00306698	0.0153064
ENSRNOG00000027630	Casc1	4:179440953-179477070	0.942889	5.63795	-1.61329	0.00307387	0.0153358
XLOC_317042	XLOC_317042	9:106112487-106156761	0	0.261709	-12.0276	0.00307742	0.0153485
XLOC_166508	XLOC_166508	2:97742640-97757298	0	0.251037	-10.3803	0.00308156	0.0153638
XLOC_024972	XLOC_024972	1:119192282-119276433	0.163602	1.37033	-2.21747	0.00308214	0.0153638
XLOC_313555	XLOC_313555	9:49297222-49328409	0	0.357066	-12.0142	0.00310629	0.0154648
XLOC_274221	XLOC_274221	7:109130029-109160085	0	0.378478	-12.014	0.00311003	0.0154799
ENSRNOG00000060223	AABR07018115.3	15:40480613-40484473	0.315937	0	8.57105	0.00311465	0.0154964
ENSRNOG00000061468	AABR07042825.1	19:11046907-11068377	1.58554	0.292411	3.18032	0.00312256	0.0155257
XLOC_025176	XLOC_025176	1:121741783-121824401	0	0.13413	-12.0076	0.00312608	0.0155381
XLOC_185024	XLOC_185024	3:53850526-53851721	0	0.99953	-8.77558	0.00312825	0.0155414
XLOC_135964	XLOC_135964	18:27632633-27639528	0	0.493576	-10.2815	0.00313083	0.0155511
XLOC_225898	XLOC_225898	4:159090577-159096698	0	0.181406	-8.66164	0.00313525	0.0155661
XLOC_189161	XLOC_189161	3:116438221-116446228	0.0955967	1.85904	-3.52183	0.00314558	0.0156047
XLOC_275348	XLOC_275348	7:128743964-128748690	0	0.210262	-8.52342	0.00317424	0.0157265
XLOC_199619	XLOC_199619	3:83143630-83145961	0.00992533	1.3379	-5.7793	0.00318563	0.0157753
XLOC_051652	XLOC_051652	11:20275094-20279958	0.0120723	0.962424	-5.06905	0.00318617	0.0157754
XLOC_291345	XLOC_291345	8:74937677-74942554	0	0.639523	-10.1569	0.00318846	0.0157842
ENSRNOG00000014871	Zic4	8:98745310-98863787	0.274198	1.56305	-1.80615	0.0031951	0.0158145
XLOC_291346	XLOC_291346	8:74938995-74940187	0	0.880853	-8.59708	0.0032319	0.0159709
XLOC_165008	XLOC_165008	2:73340796-73356836	0	0.19372	-10.1602	0.00325692	0.016079
XLOC_076562	XLOC_076562	13:71721994-71746323	0	0.450833	-11.9613	0.0032719	0.0161477
ENSRNOG00000052945	AABR07002969.1	1:90820595-90848674	10.5203	30.023	-0.747853	0.00328802	0.0162168
XLOC_203493	XLOC_203493	3:146274633-146281233	0	0.462599	-10.1293	0.00328912	0.0162182
XLOC_005636	XLOC_005636	1:84491868-84501982	0	0.300062	-10.1279	0.00329566	0.0162458
ENSRNOG00000060475	AABR07001555.1	1:51487863-51525655	0.878501	9.53845	-2.66015	0.00330667	0.0162879
XLOC_232945	XLOC_232945	5:88008873-88053928	0	0.236582	-11.9515	0.00331143	0.0163087
XLOC_006374	XLOC_006374	1:93692014-93851897	0	0.0687	-11.9506	0.00331646	0.0163308
XLOC_025218	XLOC_025218	1:122109683-122239747	0.014212	1.72033	-6.16515	0.00332213	0.0163535
XLOC_231149	XLOC_231149	5:50866315-50899264	0	0.329627	-11.9472	0.00332912	0.0163827
ENSRNOG00000028448	Elovl1	5:137255908-137260483	44.4267	25.928	1.57522	0.0033393	0.0164275
XLOC_089163	XLOC_089163	14:69947709-69971019	0	0.464447	-11.9425	0.00334808	0.0164654
ENSRNOG00000007006	Slc3a1	6:8284878-8346205	0.212055	1.50352	-2.05027	0.00335064	0.0164727
XLOC_318334	XLOC_318334	KL568026.1:3736-12309	0	0.389629	-10.2421	0.00337087	0.0165615
ENSRNOG00000024245	Zkscan2	1:193437614-193459396	0.0534573	0.9699	-3.52176	0.00339016	0.0166483
XLOC_263653	XLOC_263653	6:79438964-79512636	0	0.145505	-11.9282	0.00339664	0.0166774
XLOC_261008	XLOC_261008	6:41531376-41570833	0	0.265443	-11.926	0.00340359	0.0167062
ENSRNOG00000028668	Slc28a2	3:114333477-114652214	0.109895	3.75744	-4.48139	0.00340911	0.016728
ENSRNOG00000001924	Tp63	11:78234800-78456501	0.662541	0.171936	4.60141	0.00341761	0.016767
XLOC_190567	XLOC_190567	3:133131275-133147015	0	0.678574	-11.9235	0.00342119	0.0167818
XLOC_040704	XLOC_040704	10:90096212-90111590	0	0.195879	-10.1151	0.00345177	0.0169154
ENSRNOG00000000532	Cmtr1	20:8310858-8368764	28.5408	31.2455	0.632736	0.00345228	0.0169154
ENSRNOG00000055934	Dmkn	1:89215266-89229696	0.129319	0	8.67356	0.00345365	0.0169194
ENSRNOG00000004337	Fam20b	13:74280173-74333236	20.8912	15.8177	1.16932	0.00346118	0.0169536
ENSRNOG00000014573	Ckmt1	3:113318563-113324461	0.0482863	2.42982	-4.7946	0.00346854	0.0169717
ENSRNOG00000057352	LOC100909912	3:162687967-162762865	3.29413	2.2805	0.973612	0.00346875	0.0169717
XLOC_021416	XLOC_021416	1:58429839-58435547	0	0.16972	-8.4837	0.00347322	0.0169854
XLOC_196286	XLOC_196286	3:25820959-25875600	0.0905897	0	11.6367	0.00349053	0.0170613
ENSRNOG00000004333	Flywch1	10:13015452-13107771	12.5806	13.5969	0.813403	0.0034979	0.0170925
XLOC_037292	XLOC_037292	10:40051263-40054235	0	0.325988	-8.48319	0.00350134	0.0171066
XLOC_074469	XLOC_074469	13:33631099-33719943	0.06131	0	11.6393	0.00350953	0.0171438
ENSRNOG00000039593	Ecscr	18:28506934-28516555	1.63456	0.107642	4.58699	0.00353312	0.0172481
XLOC_211302	XLOC_211302	4:92196583-92198323	0	0.554668	-8.4862	0.00353827	0.0172689
XLOC_143760	XLOC_143760	19:2723095-2738118	0	0.245938	-10.3834	0.00353908	0.0172689
ENSRNOG00000028215	Nup160	3:79498179-79551128	3.31421	9.71789	-0.822257	0.00357387	0.0174248
ENSRNOG00000055574	AC109886.1	3:124615297-124628802	0	0.243656	-10.1386	0.00358108	0.0174539
XLOC_313493	XLOC_313493	9:48728048-48750244	0	0.137031	-10.1383	0.00358641	0.0174721
XLOC_066871	XLOC_066871	12:29927910-29931607	0.150457	0	8.43919	0.0035888	0.0174781
ENSRNOG00000046505	Bend3	20:48248446-48284757	2.25546	1.38676	1.55778	0.00359635	0.0175122
XLOC_083819	XLOC_083819	14:83827128-83865321	0.71751	0.148087	3.05075	0.00363441	0.0176834
XLOC_257072	XLOC_257072	6:125845200-125853321	0	0.382096	-10.1509	0.00364197	0.0177174
XLOC_137573	XLOC_137573	18:47387565-47422418	0	0.132266	-10.7123	0.00364537	0.0177283
XLOC_331763	XLOC_331763	X:29235604-29253173	0.090273	0	9.98504	0.00365323	0.0177581
ENSRNOG00000013136	Oxsr1	8:127878492-128009951	13.6612	14.023	0.761836	0.0036613	0.0177945
ENSRNOG00000016443	Vps13d	5:162891433-163119289	14.0083	16.6891	0.559181	0.00368858	0.01791
XLOC_091914	XLOC_091914	15:8573193-8577097	0	0.342023	-8.93634	0.00372201	0.0180541
ENSRNOG00000010783	Mak16	16:64729221-64737807	9.02166	5.10237	1.64112	0.00373952	0.0181276
ENSRNOG00000042030	Nlrp4a	1:69326303-69431055	0.151471	6.20215	-4.54283	0.00376861	0.0182553
XLOC_188386	XLOC_188386	3:109480227-109482361	0.252843	0	8.40746	0.00378911	0.0183488
XLOC_286959	XLOC_286959	8:4990113-5046799	0	0.174339	-11.8114	0.00379221	0.018358
XLOC_082167	XLOC_082167	14:58138020-58184121	0	0.209609	-11.8096	0.0038048	0.0184073
XLOC_308363	XLOC_308363	9:73996476-74016651	0.0831807	1.13696	-3.00225	0.00381923	0.0184713
ENSRNOG00000007707	Zfp467	4:78053469-78077093	6.03557	3.60325	1.71284	0.00384061	0.0185688
XLOC_302368	XLOC_302368	8:105010026-105030953	0	0.472874	-11.8005	0.00384984	0.0186046
XLOC_109858	XLOC_109858	16:78179975-78187848	0	0.377131	-10.0793	0.0038804	0.0187346
XLOC_007641	XLOC_007641	1:118016706-118021937	0	0.71327	-10.3983	0.00389958	0.0188153
XLOC_307874	XLOC_307874	9:67417059-67444311	0	0.105687	-10.0375	0.00393717	0.0189869
ENSRNOG00000055076	AABR07025023.1	16:26080258-26098379	0	0.154221	-10.0024	0.00394755	0.0190199
XLOC_126631	XLOC_126631	17:58434243-58435752	0	0.751009	-8.50732	0.00395774	0.0190617
XLOC_156697	XLOC_156697	2:179346559-179380195	0	0.280827	-11.7772	0.00396301	0.0190793
XLOC_019894	XLOC_019894	1:43061979-43070213	0	0.341411	-9.99169	0.00396951	0.0191016
XLOC_066864	XLOC_066864	12:29300379-29302523	0.060979	2.53597	-4.46268	0.00397369	0.019116
XLOC_007657	XLOC_007657	1:118131918-118134959	0	0.342171	-8.5764	0.00398479	0.0191631
ENSRNOG00000021013	Stx3	1:227998446-228195498	4.57294	3.09955	1.39794	0.00399241	0.0191967
XLOC_006094	XLOC_006094	1:88408921-88416577	0	0.358691	-9.97981	0.00400446	0.0192456
XLOC_159087	XLOC_159087	2:220929050-220965924	0	0.262542	-11.7685	0.00401338	0.0192855
XLOC_225145	XLOC_225145	4:146540344-146562856	0.111496	3.35438	-4.13142	0.00403831	0.0193901
ENSRNOG00000048330	AABR07007544.1	2:17616227-18127502	0.00303767	0.267842	-5.74807	0.00404012	0.0193957
XLOC_105573	XLOC_105573	16:11537128-11538477	0.0100553	2.1315	-6.57835	0.00404304	0.0194067
XLOC_022964	XLOC_022964	1:84583891-84614528	0	0.303746	-11.7555	0.00404407	0.0194086
XLOC_105569	XLOC_105569	16:11384869-11386437	0.00699367	1.81192	-6.58461	0.00406035	0.0194805
XLOC_282725	XLOC_282725	7:91094523-91109982	0	0.235949	-10.366	0.00406113	0.0194805
XLOC_318138	XLOC_318138	KL567919.1:14510-23989	0.227308	3.00641	-2.94037	0.00406158	0.0194805
ENSRNOG00000057531	AABR07005573.1	1:188254890-188258346	0.179253	0	8.55253	0.00406972	0.0195165
XLOC_194383	XLOC_194383	3:174998425-174999804	0	0.634841	-8.3323	0.00407306	0.0195294
XLOC_239200	XLOC_239200	5:3755543-3783144	0	0.342591	-11.7479	0.00407968	0.019555
XLOC_321562	XLOC_321562	X:3029426-3062372	0	0.280035	-11.7432	0.00409462	0.0196174
ENSRNOG00000020425	Stim1	1:167373678-167533420	8.86152	10.0095	0.624242	0.00410865	0.0196754
XLOC_161686	XLOC_161686	2:9665966-9716944	0	0.185748	-11.7368	0.00411418	0.0196988
XLOC_320230	XLOC_320230	KL568161.1:3185560-3243638	0	0.157601	-11.7317	0.00414675	0.0198348
XLOC_024997	XLOC_024997	1:119297118-119476088	0.504226	2.985	-1.59844	0.00416635	0.0199197
XLOC_080900	XLOC_080900	14:23865730-23912562	0.0969313	0	11.4742	0.00416868	0.0199255
XLOC_104620	XLOC_104620	16:1065816-1253386	0.0185607	2.49823	-6.00704	0.00417119	0.0199344
XLOC_077777	XLOC_077777	13:90116701-90140077	0.162379	1.66442	-2.58767	0.00420795	0.0200819
ENSRNOG00000013368	Plcl2	9:1782536-1984654	2.11178	7.30723	-0.996205	0.00421562	0.0201123
XLOC_241301	XLOC_241301	5:48478964-48484681	0.098036	0	8.46656	0.00424598	0.0202351
XLOC_157661	XLOC_157661	2:197144575-197151713	0.0317913	1.58029	-4.79853	0.00425665	0.0202828
XLOC_074233	XLOC_074233	13:26297893-26317099	0	0.482637	-11.7056	0.00426236	0.0203068
XLOC_068543	XLOC_068543	13:24630816-24633858	0.369188	5.90627	-3.2548	0.00426739	0.0203276
XLOC_053014	XLOC_053014	11:52692740-52721565	0.154067	0	11.4425	0.00430481	0.0204676
XLOC_115265	XLOC_115265	16:62962216-62964368	0	0.398599	-8.30598	0.00431269	0.0204861
XLOC_119837	XLOC_119837	17:42030935-42064048	0	0.769157	-8.29581	0.00432378	0.0205197
XLOC_311791	XLOC_311791	9:11555727-11563702	0	0.3331	-9.92989	0.00435215	0.0206256
XLOC_103607	XLOC_103607	15:96818641-96823271	0	0.217915	-8.5359	0.00437646	0.0207216
XLOC_027562	XLOC_027562	1:165680276-165708785	0	0.320562	-11.6858	0.0043779	0.0207252
ENSRNOG00000012608	Tmem212	2:113578712-113616766	0.080812	2.35309	-4.58879	0.00438614	0.0207482
ENSRNOG00000057285	AABR07021544.2	13:77783773-77825170	0.798401	0.299798	2.09947	0.00440937	0.0208484
XLOC_329888	XLOC_329888	X:2435279-2491132	0.018455	1.27372	-5.3196	0.00442022	0.0208965
XLOC_302189	XLOC_302189	8:103096628-103098301	0	0.597624	-8.51547	0.0044468	0.021006
ENSRNOG00000054469	AABR07031234.1	18:5021976-5025162	0.156612	0	8.29642	0.00444828	0.0210065
XLOC_093572	XLOC_093572	15:33091202-33104856	2.48388	0.711406	2.5327	0.00444828	0.0210065
XLOC_248930	XLOC_248930	5:172499517-172510641	0.0447003	0	8.30463	0.00449201	0.0211869
XLOC_013097	XLOC_013097	1:218103537-218249106	0.0696543	0.643365	-2.37058	0.00451194	0.0212743
XLOC_251758	XLOC_251758	6:41934208-41942930	0	0.303783	-9.91271	0.0045145	0.0212832
XLOC_200254	XLOC_200254	3:100053928-100092467	0	0.232016	-11.6545	0.00451707	0.021292
XLOC_067736	XLOC_067736	12:46921411-46927202	0.0971563	2.05049	-3.59745	0.00452165	0.0213103
XLOC_004469	XLOC_004469	1:65860836-65889915	0	0.306034	-11.6477	0.00454145	0.0213853
XLOC_328233	XLOC_328233	X:119206402-119213833	0	0.508526	-8.30747	0.00454408	0.021393
XLOC_315804	XLOC_315804	9:83421466-83423562	0.237871	0	8.30787	0.00456103	0.0214563
XLOC_031342	XLOC_031342	1:228066924-228132289	0	0.134482	-11.6422	0.00456738	0.0214796
XLOC_141315	XLOC_141315	19:26450050-26522885	0	0.12035	-11.6383	0.00457599	0.021506
XLOC_230694	XLOC_230694	5:38677912-38742170	0	0.132815	-11.6304	0.00462098	0.0216942
XLOC_094408	XLOC_094408	15:47961387-47962830	0	0.63994	-8.40513	0.00463097	0.0217286
XLOC_093576	XLOC_093576	15:33100319-33101240	0.515556	0	8.23101	0.00463721	0.0217546
ENSRNOG00000042905	RT1-T24-4	20:3189473-3231583	1.27669	4.92797	-1.30547	0.00466489	0.0218744
ENSRNOG00000061263	AABR07050283.2	5:159212696-159214799	3.32171	0.140917	4.96783	0.00470617	0.0220443
XLOC_299040	XLOC_299040	8:59711235-59736527	0.497353	3.2444	-1.95804	0.00472679	0.0221207
XLOC_149089	XLOC_149089	2:30613103-30616923	0.165684	0	8.59003	0.0047343	0.0221491
XLOC_078763	XLOC_078763	13:101413378-101415314	0.246785	0	8.23186	0.00473719	0.0221592
ENSRNOG00000019763	Mlph	9:98073038-98108433	0.0163973	0	8.25975	0.00474069	0.0221695
XLOC_101534	XLOC_101534	15:59083740-59089766	0.228638	0	9.7291	0.00475571	0.0222221
ENSRNOG00000012891	Mdh1b	9:70404093-70450170	0.163094	1.44621	-2.50642	0.00475924	0.0222352
ENSRNOG00000003767	Rps6kc1	13:109338762-109483891	9.68705	11.1776	0.657635	0.00476054	0.0222379
XLOC_123218	XLOC_123218	17:5488872-5491242	0.248811	0	8.53499	0.00478063	0.0223147
XLOC_173930	XLOC_173930	2:226392485-226452922	0	0.142991	-11.6051	0.00479246	0.0223631
XLOC_072912	XLOC_072912	13:103659721-103702526	0	0.199736	-11.6018	0.00479869	0.0223888
ENSRNOG00000002572	Cacybp	13:77948771-77959110	39.146	39.1717	0.788689	0.00480678	0.0224197
XLOC_220433	XLOC_220433	4:64082778-64127039	0.0935483	0	11.3415	0.00481111	0.0224365
ENSRNOG00000015621	Nsd3	16:71130668-71237118	9.60241	11.6845	0.631694	0.00481669	0.0224556
ENSRNOG00000013877	Ttc23	1:128606500-128687893	8.72184	23.2027	-0.686668	0.00483651	0.0225353
ENSRNOG00000016479	Plekhg4	19:37328762-37347141	1.7628	0.760718	2.32424	0.00483746	0.0225353
XLOC_071906	XLOC_071906	13:92864263-92865248	0	0.913373	-8.37582	0.00483819	0.0225353
XLOC_241302	XLOC_241302	5:48482509-48488905	0.0892353	0	8.51631	0.00484635	0.0225665
XLOC_040460	XLOC_040460	10:87239695-87248535	0	0.775391	-8.51373	0.00485419	0.0225996
ENSRNOG00000052724	AABR07066820.1	9:17476378-17519764	0.14859	0	8.60599	0.00486174	0.0226278
ENSRNOG00000032768	Stxbp4	10:78005749-78168609	8.06634	8.24263	0.812995	0.00487534	0.0226726
ENSRNOG00000054325	AABR07004397.3	1:141209402-141219052	0	0.311596	-9.91303	0.00487587	0.0226726
XLOC_020890	XLOC_020890	1:51507834-51509619	0.078691	3.31409	-4.54372	0.00487654	0.0226726
ENSRNOG00000001134	Rfc5	12:44931494-44941324	7.27859	27.6486	-1.12069	0.00488839	0.0227208
XLOC_127611	XLOC_127611	17:69717408-69724110	0	0.472401	-10.1617	0.0048967	0.0227491
ENSRNOG00000061365	AABR07007055.1	1:278476630-278480271	2.46035	0.35111	3.54895	0.00489749	0.0227493
ENSRNOG00000052582	AABR07070060.1	8:46963108-47237329	0	0.327718	-8.6423	0.0049064	0.0227838
XLOC_322430	XLOC_322430	X:19086050-19104955	0	0.448421	-11.5768	0.00490979	0.0227926
XLOC_309066	XLOC_309066	9:87651138-87657223	0	0.400878	-9.80204	0.00493526	0.0228901
ENSRNOG00000052514	AABR07055191.1	7:380741-489299	0.836928	6.91706	-2.28842	0.00494979	0.0229505
XLOC_095452	XLOC_095452	15:61226527-61229166	0	0.347125	-8.40634	0.00495778	0.0229771
ENSRNOG00000057433	AABR07027581.1	17:37687355-38144357	0.343845	2.44677	-2.4529	0.00495859	0.0229774
ENSRNOG00000021614	Kmt2e	4:8187751-8255514	30.6745	26.8214	0.690283	0.00496849	0.0230129
XLOC_077266	XLOC_077266	13:83282855-83313631	0	0.35868	-11.566	0.00498463	0.0230772
ENSRNOG00000000517	Kctd20	20:6171915-6223809	26.0574	24.2836	1.05747	0.00498833	0.0230873
XLOC_262669	XLOC_262669	6:69691669-69711093	0	0.428519	-11.5634	0.00499574	0.0231181
XLOC_226160	XLOC_226160	4:162460818-162470838	0.33397	3.28299	-2.54793	0.00501255	0.0231889
XLOC_255183	XLOC_255183	6:99613120-99625243	2.72212	1.45316	2.32754	0.00501752	0.0232058
XLOC_081537	XLOC_081537	14:42401176-42401630	1.01251	0	8.18428	0.00501771	0.0232058
XLOC_295733	XLOC_295733	8:19867614-19877167	0	0.298943	-10.0174	0.0050208	0.0232164
XLOC_290480	XLOC_290480	8:62946739-62949572	0.0676177	2.3447	-4.33096	0.00504549	0.0233096
ENSRNOG00000060607	AABR07024468.1	16:524129-585393	0.271183	3.21002	-2.81731	0.00505765	0.0233528
XLOC_257823	XLOC_257823	6:137355756-137358225	0.96864	0.0270087	5.68755	0.0050624	0.0233631
XLOC_096510	XLOC_096510	15:88669702-88688320	0	0.443316	-11.551	0.00508044	0.0234217
ENSRNOG00000052002	AABR07010468.1	2:136870894-136992193	0.112148	2.82021	-4.06394	0.00508569	0.0234424
XLOC_205998	XLOC_205998	4:3889042-3892344	0.403157	0	9.73728	0.00508757	0.0234475
XLOC_155554	XLOC_155554	2:156713753-156771371	0.00805667	0.521546	-5.31336	0.00510105	0.023499
ENSRNOG00000011077	Tjp1	1:126146489-126227680	31.4637	34.5767	0.654107	0.00511526	0.0235574
ENSRNOG00000032891	Obox2	1:71727545-71804097	0	0.514816	-8.63292	0.00515104	0.0237044
ENSRNOG00000013636	Ppil3	9:65311413-65336332	11.8594	4.15571	1.85056	0.0051589	0.0237334
XLOC_004306	XLOC_004306	1:63649785-63703674	0	0.148378	-11.5368	0.00516439	0.0237512
ENSRNOG00000018023	Bin3	15:51779839-51818699	12.0921	13.0084	0.693908	0.00516508	0.0237512
ENSRNOG00000000204	Syncrip	8:96105025-96332571	21.3733	13.2708	1.398	0.00516824	0.0237621
ENSRNOG00000053986	AC117122.1	4:120882540-120934314	0.166731	0	8.14657	0.00518319	0.0238219
ENSRNOG00000062158	AC134224.3	1:221158098-221158792	0.0524943	6.4603	-5.89455	0.00518358	0.0238219
ENSRNOG00000058693	AABR07050061.1	5:149666567-149707932	0	0.192335	-11.5297	0.00519201	0.0238559
XLOC_079883	XLOC_079883	14:5086010-5196456	0.205879	1.17818	-1.57926	0.0051953	0.0238615
XLOC_173377	XLOC_173377	2:218309381-218352805	0	0.188903	-11.5295	0.00519721	0.0238667
XLOC_257416	XLOC_257416	6:133146934-133197732	0.0839327	0	11.2869	0.00520866	0.0239157
ENSRNOG00000050111	Cenpo	6:28643122-28663233	1.51302	8.5306	-1.86931	0.00522871	0.0239898
XLOC_088751	XLOC_088751	14:60136156-60147993	0.026413	2.04424	-5.42418	0.00523181	0.0239983
XLOC_151216	XLOC_151216	2:77387721-77395437	0	1.91305	-8.48729	0.00523214	0.0239983
XLOC_240446	XLOC_240446	5:27284598-27386182	0	0.083911	-11.5221	0.00523348	0.0240009
XLOC_233362	XLOC_233362	5:100767559-100768931	0.32213	0	8.13327	0.00524358	0.0240436
XLOC_099981	XLOC_099981	15:37745352-37768989	0	0.34487	-11.5209	0.00524485	0.0240458
XLOC_253521	XLOC_253521	6:66697584-66719667	0	0.364135	-11.5133	0.00526314	0.0241189
XLOC_324054	XLOC_324054	X:46383065-46407178	0	0.325651	-11.5111	0.005276	0.0241706
XLOC_263876	XLOC_263876	6:85105486-85142476	0.0199727	1.32087	-5.25289	0.00527993	0.024185
XLOC_173379	XLOC_173379	2:218312045-218350227	0	0.0851123	-10.1964	0.00528385	0.024188
XLOC_080546	XLOC_080546	14:16996647-17004215	0	0.30924	-9.72914	0.00528454	0.024188
XLOC_020944	XLOC_020944	1:52164162-52175124	0.0147503	1.243	-5.5456	0.0053356	0.0243926
XLOC_000439	XLOC_000439	1:8204980-8211131	0.074543	1.71269	-3.78446	0.00535008	0.0244442
XLOC_330133	XLOC_330133	X:10272935-10278479	0	0.423392	-9.73809	0.00536617	0.0245067
ENSRNOG00000025695	Tns3	14:88673881-88907912	41.1663	50.975	0.497421	0.00541732	0.0246852
XLOC_278336	XLOC_278336	7:25039162-25042531	3.42336	0.697795	3.20224	0.0054272	0.0247228
ENSRNOG00000058690	AABR07053479.1	3:109326466-109335516	0.062898	0	8.09707	0.00543734	0.0247653
ENSRNOG00000001923	Tprg1	11:78728128-78861716	0.0102467	0	9.64015	0.00544374	0.0247908
XLOC_299705	XLOC_299705	8:67090855-67120430	0	0.26654	-11.4855	0.00545732	0.0248469
ENSRNOG00000056515	AABR07028356.1	17:66723109-66769330	0	0.500233	-10.0489	0.00545769	0.0248469
XLOC_304772	XLOC_304772	9:8281647-8343720	0	0.126861	-11.4833	0.00546583	0.0248803
XLOC_186492	XLOC_186492	3:82422601-82453595	0.0525017	0.876943	-3.24338	0.00549847	0.0250178
ENSRNOG00000018413	Per3	5:168086998-168123395	6.97241	29.6759	-0.787308	0.00550463	0.0250309
XLOC_114317	XLOC_114317	16:41157200-41208367	0.146509	1.2853	-2.41582	0.00551762	0.0250825
XLOC_278992	XLOC_278992	7:34148014-34149032	0.509122	0	8.32313	0.00553174	0.025143
ENSRNOG00000030294	Eml4	6:6619076-6674554	5.98279	19.752	-0.842706	0.00554044	0.0251788
XLOC_220594	XLOC_220594	4:66671176-66708972	0	0.201485	-11.467	0.00554928	0.0252152
XLOC_096605	XLOC_096605	15:90262758-90288502	0	0.305248	-11.4679	0.00555014	0.0252154
ENSRNOG00000014529	Ube2q2	8:59711253-59769686	4.0164	13.7715	-0.800403	0.00557639	0.0253234
XLOC_224429	XLOC_224429	4:131110890-131153250	0.096736	0	11.2279	0.00557801	0.025327
XLOC_010219	XLOC_010219	1:163317147-163328966	1.71431	0.447537	2.60079	0.00559006	0.025378
XLOC_328820	XLOC_328820	X:140768125-140789235	0	0.366551	-11.4582	0.00559683	0.0253974
ENSRNOG00000003346	Fancb	X:31124018-31140774	0.330344	2.94157	-2.30646	0.00560955	0.0254514
XLOC_237896	XLOC_237896	5:161132761-161135066	0	1.00423	-8.12344	0.00562645	0.0255092
XLOC_154466	XLOC_154466	2:141758816-141815345	0	0.133337	-11.4519	0.0056326	0.0255273
ENSRNOG00000056171	AC107505.1	18:53447317-53518870	0.144858	0	11.2018	0.00565163	0.0256006
XLOC_031218	XLOC_031218	1:225976068-225995105	0	0.406905	-11.4472	0.00566135	0.0256409
XLOC_300639	XLOC_300639	8:81047004-81125769	0	0.095268	-11.4454	0.00567132	0.0256784
XLOC_155512	XLOC_155512	2:155238156-155285881	1.77862	5.54124	-0.877078	0.00568983	0.0257546
ENSRNOG00000050047	LOC100359907	14:7026460-7035539	0	0.244315	-9.67305	0.00569072	0.0257548
ENSRNOG00000054202	AABR07065190.1	6:114599043-114631851	0	0.0698703	-9.70704	0.00569585	0.0257743
ENSRNOG00000003533	Clcn4	X:25016401-25082886	12.4223	32.6955	-0.639532	0.00574055	0.0259612
ENSRNOG00000017502	Sike1	2:205471144-205496012	9.34484	25.2024	-0.678062	0.00576855	0.0260746
XLOC_003243	XLOC_003243	1:51106205-51111905	0.213493	4.17184	-3.26871	0.00579035	0.0261671
XLOC_124117	XLOC_124117	17:16319161-16325906	0	0.43367	-9.66071	0.00582353	0.0263054
XLOC_308677	XLOC_308677	9:80265707-80286768	0	0.349873	-11.4192	0.00584037	0.0263737
XLOC_287147	XLOC_287147	8:9637950-9668198	0	0.251293	-11.4195	0.00584213	0.0263778
XLOC_111244	XLOC_111244	16:4000895-4041152	0.0909793	0	11.1651	0.00584422	0.0263833
XLOC_101541	XLOC_101541	15:59169123-59186795	0	0.42752	-11.4115	0.00590066	0.0266068
ENSRNOG00000011000	Rims1	9:28442229-28973246	1.19107	0.922554	1.27159	0.00591449	0.0266626
XLOC_316504	XLOC_316504	9:95934314-95948187	0	0.170351	-9.74753	0.0059169	0.0266643
ENSRNOG00000000512	Slc26a8	20:5881462-5931648	1.40228	0.707973	1.52704	0.00593403	0.0267337
XLOC_204412	XLOC_204412	3:158675192-158729732	0.0239973	0.905086	-4.561	0.0059464	0.0267737
XLOC_164326	XLOC_164326	2:54998561-55019601	0	0.354434	-11.4054	0.00595831	0.0268194
XLOC_065508	XLOC_065508	12:10037510-10068853	0	0.239541	-11.4021	0.00598597	0.026936
ENSRNOG00000057230	AABR07053480.1	3:109329143-109502142	0.910807	0.0295553	5.7405	0.00599484	0.0269643
XLOC_206067	XLOC_206067	4:5921140-5935261	0	0.214183	-10.1389	0.0059949	0.0269643
ENSRNOG00000039744	RT1-CE4	20:4673658-4940259	8.91459	22.2172	-0.997431	0.00600717	0.0270102
ENSRNOG00000031495	Tmem170b	17:22825267-22864330	2.51218	10.6575	-1.35282	0.00600755	0.0270102
XLOC_214352	XLOC_214352	4:140643625-140661449	0	0.416325	-11.3985	0.00603483	0.0271081
ENSRNOG00000061227	AABR07067459.1	9:47062489-47084990	0.184515	0	9.55503	0.00605415	0.027171
XLOC_272114	XLOC_272114	7:76586146-76623290	0.093914	0	11.1317	0.006072	0.0272431
ENSRNOG00000000323	Prdm1	20:49464919-49556518	0.12286	0.0272163	2.93069	0.00610395	0.0273696
XLOC_197508	XLOC_197508	3:45528076-45553167	0.106754	2.98771	-3.88654	0.00610691	0.0273757
XLOC_114901	XLOC_114901	16:54282946-54284713	0.223521	0	7.97061	0.00620143	0.0277507
ENSRNOG00000024492	Ap1ar	2:232147690-232178800	6.73086	5.09676	1.164	0.00621578	0.0277906
XLOC_045581	XLOC_045581	10:42088123-42114874	0	0.273101	-11.3626	0.00621738	0.0277937
XLOC_123028	XLOC_123028	17:2972459-3114587	0.145524	0.965104	-1.99113	0.00622384	0.0278145
XLOC_218756	XLOC_218756	4:26170158-26194987	0.140792	0	11.0983	0.00624268	0.0278824
XLOC_251316	XLOC_251316	6:35149755-35151952	0.21397	0	8.20844	0.00625924	0.0279452
XLOC_025245	XLOC_025245	1:122185049-122187441	0.008665	1.33106	-6.15441	0.00625947	0.0279452
ENSRNOG00000055160	AABR07033249.1	11:13072565-13109578	0	0.059799	-9.65782	0.00630576	0.0281313
XLOC_275576	XLOC_275576	7:133302307-133303485	0	0.606368	-8.04866	0.00631274	0.0281584
XLOC_204337	XLOC_204337	3:157333034-157360593	0	0.261928	-11.3459	0.00631903	0.0281823
XLOC_234098	XLOC_234098	5:109560717-109625353	0	0.108031	-11.3421	0.00634031	0.028269
XLOC_096728	XLOC_096728	15:95230413-95291350	0.770578	0.0239247	5.56507	0.00636412	0.0283628
ENSRNOG00000032472	Adgrg2	X:36930185-37003642	1.08736	0.568625	1.91664	0.00638662	0.0284589
ENSRNOG00000032178	Cenpa	6:27072166-27080856	2.24687	11.6319	-1.64335	0.00640634	0.0285385
XLOC_063199	XLOC_063199	12:21521206-21531790	0	0.198698	-9.60594	0.00642389	0.0286001
ENSRNOG00000024907	Tnrc6b	7:121930615-122164564	8.03134	12.5215	1.06768	0.00642951	0.0286209
XLOC_157703	XLOC_157703	2:197787103-197796030	10.472	31.5705	-0.834768	0.00643925	0.028656
ENSRNOG00000003201	Rps4x	X:72074108-72078551	596.474	683.615	0.557926	0.00646413	0.0287458
XLOC_020185	XLOC_020185	1:46369858-46377319	0	0.705595	-9.97626	0.00648342	0.0288169
XLOC_058935	XLOC_058935	11:59604430-59606072	0	0.562327	-7.91458	0.00648387	0.0288169
ENSRNOG00000049430	Mpv17	6:26586896-26600279	14.4504	59.5201	-1.27414	0.00650782	0.0289066
ENSRNOG00000004727	Nup37	7:28701660-28743326	4.69261	15.9124	-0.854971	0.00651439	0.028924
XLOC_160844	XLOC_160844	2:257036992-257038864	0.207226	0	7.91723	0.00652521	0.0289628
XLOC_037778	XLOC_037778	10:46281961-46304575	0	0.312794	-11.3162	0.00653503	0.028998
XLOC_240816	XLOC_240816	5:38523428-38525026	0	0.431959	-7.99767	0.00654492	0.0290335
XLOC_117752	XLOC_117752	17:9231874-9234842	13.6505	58.8537	-1.39688	0.006548	0.0290429
XLOC_276617	XLOC_276617	7:762393-766505	0.102891	0	8.03401	0.0065511	0.0290525
XLOC_035566	XLOC_035566	10:4778945-4798736	0	0.352214	-11.3084	0.0065698	0.029127
XLOC_208117	XLOC_208117	4:48370959-48372165	0	0.52579	-7.87066	0.0065723	0.0291307
ENSRNOG00000055499	Grid1	16:11599753-11932324	0.383527	3.16217	-2.15155	0.00657618	0.0291426
ENSRNOG00000056050	AABR07057798.1	7:88032951-88071529	0	0.176643	-11.3067	0.00658276	0.0291635
XLOC_074184	XLOC_074184	13:25929215-26013067	0.324816	2.10008	-2.458	0.00658721	0.0291789
XLOC_276867	XLOC_276867	7:3463166-3473884	0	0.191564	-9.56366	0.00659769	0.0292126
ENSRNOG00000029570	Fam222b	10:65303098-65416869	6.64762	5.22195	1.1861	0.00660692	0.0292451
XLOC_116573	XLOC_116573	16:82433504-82493029	0.186392	3.31981	-2.96205	0.00663097	0.0293346
XLOC_137676	XLOC_137676	18:49761734-49765164	0	0.606664	-9.57539	0.00664204	0.0293751
XLOC_024853	XLOC_024853	1:117117536-117125276	0	0.420557	-9.66334	0.00665077	0.0294052
XLOC_200161	XLOC_200161	3:97366166-97376935	0	0.238245	-9.89681	0.00667385	0.0294945
XLOC_184578	XLOC_184578	3:43372119-43393678	0	0.323465	-11.2961	0.0066818	0.0295211
XLOC_233696	XLOC_233696	5:105360927-105371806	0	0.188818	-9.5641	0.00669473	0.0295654
XLOC_152430	XLOC_152430	2:101829751-101885782	0	0.120254	-11.2899	0.00670652	0.0296004
XLOC_059221	XLOC_059221	11:59913185-59914269	0	0.597519	-7.91429	0.00672339	0.0296621
XLOC_254378	XLOC_254378	6:85664643-85682972	0	0.374539	-11.2863	0.00672635	0.0296682
XLOC_330628	XLOC_330628	X:17122868-17159290	0.009409	0.584173	-5.24429	0.00672671	0.0296682
XLOC_025001	XLOC_025001	1:119361099-119368195	0.007982	0.923284	-5.87581	0.0067362	0.0297015
ENSRNOG00000002185	Pgm2	14:45829446-45863877	8.04975	6.74408	1.10825	0.0067663	0.0298133
XLOC_029268	XLOC_029268	1:195030753-195066438	0.925896	4.49106	-1.80937	0.00678023	0.0298564
XLOC_242488	XLOC_242488	5:61324094-61344837	0	0.330262	-11.2825	0.00678107	0.0298564
XLOC_231709	XLOC_231709	5:63130970-63136523	0.131946	0	8.80923	0.00679095	0.0298956
XLOC_213583	XLOC_213583	4:128216307-128218710	0.159525	0	7.94795	0.00681059	0.0299648
XLOC_306091	XLOC_306091	9:31755619-32019103	0	0.025374	-11.279	0.00681492	0.0299796
ENSRNOG00000054466	AABR07001207.1	1:38814643-38835507	0	0.536008	-7.85433	0.00681824	0.0299899
ENSRNOG00000010495	Ttc17	3:83198821-83306781	8.41452	10.874	0.605679	0.00682164	0.0299962
ENSRNOG00000059659	Zfand3	20:8625054-8892785	55.9307	40.7269	0.745861	0.00682728	0.0300167
ENSRNOG00000004067	Nrcam	6:64297888-64864996	12.4308	44.4069	-1.01021	0.00686134	0.0301405
ENSRNOG00000010716	Atoh8	4:100055899-100099517	22.6978	10.2596	0.940116	0.00686482	0.0301515
ENSRNOG00000012716	Chd2	1:134757442-134871167	9.19381	10.1921	0.623072	0.00687584	0.0301912
XLOC_154460	XLOC_154460	2:141680720-141692001	0	0.609268	-11.2742	0.00688886	0.0302441
ENSRNOG00000020230	Pias4	7:11414446-11428552	8.81356	6.83016	1.22007	0.0069268	0.0303932
XLOC_231017	XLOC_231017	5:48867376-48869231	0.19089	0	7.80902	0.00693948	0.0304445
XLOC_171578	XLOC_171578	2:187595265-187596342	0	0.665925	-8.05524	0.00695293	0.0304992
XLOC_180666	XLOC_180666	20:26186502-26211016	0	0.274755	-11.2587	0.00697002	0.0305582
ENSRNOG00000005346	Tmem128	14:77270811-77279831	31.0063	79.7797	-0.603325	0.00697037	0.0305582
XLOC_174606	XLOC_174606	2:242939840-242941991	0.207039	0	8.18125	0.00697758	0.0305854
XLOC_269184	XLOC_269184	7:23334037-23340355	0.171658	0	9.44115	0.00697914	0.0305879
XLOC_105571	XLOC_105571	16:11475538-11476218	0	0.921514	-7.85647	0.00703719	0.0308071
ENSRNOG00000051423	AABR07024790.1	16:16758855-16762733	0	0.925365	-7.98319	0.00706117	0.0309032
XLOC_259059	XLOC_259059	6:8887298-8891006	2.01948	0.352229	3.26305	0.00707273	0.030945
ENSRNOG00000010996	Mob1b	14:20956240-20992753	9.09613	23.0932	-0.674564	0.00707932	0.030965
XLOC_240515	XLOC_240515	5:29154099-29160520	0	0.308385	-9.51299	0.00710118	0.031034
ENSRNOG00000014004	Ncoa7	1:29225148-29385199	2.72907	3.34105	0.719226	0.00711502	0.0310812
XLOC_237930	XLOC_237930	5:162067917-162072863	0	0.408969	-9.53827	0.00712125	0.031104
XLOC_017230	XLOC_017230	1:86863-266264	0.01909	0	10.9714	0.00714655	0.03121
ENSRNOG00000043288	Smim13	17:21321764-21353599	1.43296	5.80583	-1.27771	0.00715485	0.0312418
XLOC_230896	XLOC_230896	5:46973571-47018151	0	0.145199	-11.232	0.0071736	0.0313103
XLOC_152307	XLOC_152307	2:99345851-99645621	0.0111863	0.605973	-4.93712	0.00718844	0.0313617
XLOC_297476	XLOC_297476	8:39111821-39115988	0	0.559531	-9.72022	0.00720132	0.031409
ENSRNOG00000057927	AABR07035796.1	12:22601608-22631497	3.71113	2.20795	1.5165	0.00722683	0.0315112
ENSRNOG00000004520	Wdr60	6:144068712-144123735	1.75526	6.96049	-1.16932	0.00724552	0.0315793
XLOC_107185	XLOC_107185	16:40645787-40651260	0	0.358093	-9.5022	0.00726765	0.0316636
XLOC_128954	XLOC_128954	17:89179697-89209374	0.105118	0	10.9332	0.00726797	0.0316636
XLOC_092242	XLOC_092242	15:13454256-13634542	0.187934	0.77704	-1.28256	0.00729141	0.0317522
ENSRNOG00000018687	Fbxw2	3:13871517-13896978	20.4249	20.1941	0.788491	0.007322	0.0318628
XLOC_302660	XLOC_302660	8:106006863-106008287	0	0.466575	-7.93969	0.00734824	0.0319588
XLOC_079574	XLOC_079574	13:113664731-113692741	0	0.232047	-11.2071	0.0073511	0.0319667
XLOC_289995	XLOC_289995	8:54514319-54609251	0.095588	0	9.38228	0.00736729	0.0320235
XLOC_149150	XLOC_149150	2:31211185-31243331	0.103771	0	10.9325	0.00739653	0.0321278
XLOC_178680	XLOC_178680	20:47389266-47394853	0	0.347766	-9.48762	0.00743535	0.0322649
XLOC_119977	XLOC_119977	17:44230411-44247291	0	0.122641	-9.58787	0.00743545	0.0322649
XLOC_278419	XLOC_278419	7:26005693-26012144	0	0.310519	-9.52318	0.00745604	0.032345
XLOC_113036	XLOC_113036	16:21205953-21232244	0	0.238999	-11.1899	0.00747079	0.0324044
XLOC_031070	XLOC_031070	1:224787694-224843726	0	0.112219	-11.1899	0.00747222	0.0324061
XLOC_041704	XLOC_041704	10:104794650-104803951	0	0.214505	-9.53378	0.00748138	0.0324183
XLOC_064714	XLOC_064714	12:48863034-48916910	1.12963	0.157481	3.58533	0.00748725	0.0324355
XLOC_311298	XLOC_311298	9:121913888-121922972	0.047905	0.963945	-3.83419	0.00748748	0.0324355
ENSRNOG00000018054	F2rl2	2:26161993-26438775	1.15888	0.740676	1.27476	0.00749808	0.0324677
XLOC_249173	XLOC_249173	6:2001055-2008853	0.146187	0	9.49819	0.00750801	0.0325061
XLOC_107049	XLOC_107049	16:37641282-37655856	0.07568	0	9.37785	0.00753011	0.0325926
XLOC_233516	XLOC_233516	5:103205814-103210476	0	0.423983	-9.4849	0.00755331	0.0326791
XLOC_322672	XLOC_322672	X:22884482-22892505	0	0.241128	-9.4733	0.00758389	0.0327929
XLOC_052021	XLOC_052021	11:30463968-30465310	0	0.56661	-8.11878	0.00758553	0.0327954
XLOC_000427	XLOC_000427	1:8162707-8181897	0.0472957	0.886376	-3.50565	0.00768248	0.0331631
ENSRNOG00000014509	Sacs	15:41448064-41530398	6.14873	15.0603	-0.610817	0.00768488	0.0331688
XLOC_220177	XLOC_220177	4:58572898-58633906	0	0.101188	-11.1637	0.00770512	0.0332421
XLOC_119989	XLOC_119989	17:44281700-44283449	0	0.331969	-7.75543	0.00772422	0.033301
ENSRNOG00000025551	Rgs22	7:74781783-74902001	2.80189	6.57149	-0.785405	0.00774831	0.0333855
XLOC_296462	XLOC_296462	8:30420753-30421550	0	0.756779	-7.81578	0.00774926	0.0333855
ENSRNOG00000027697	Nmnat2	13:70379346-70559458	3.56506	3.6676	0.743338	0.0077825	0.0335099
ENSRNOG00000005468	Rbm28	4:56397718-56438465	3.74014	2.77465	1.32408	0.00778536	0.0335175
XLOC_146373	XLOC_146373	19:50153264-50204094	0	0.122653	-11.1468	0.00781824	0.0336402
XLOC_060579	XLOC_060579	11:69652969-69677541	0.0504193	0	9.64302	0.00783058	0.0336791
XLOC_131547	XLOC_131547	18:37827143-37865675	0	0.328532	-11.1427	0.00786842	0.0338261
ENSRNOG00000000397	Ccar1	20:32373443-32416044	4.49906	3.9975	1.01794	0.00786908	0.0338261
XLOC_247709	XLOC_247709	5:155619354-155627556	0.167266	0	9.66402	0.00789048	0.0339034
XLOC_229598	XLOC_229598	5:24399388-24400962	0	0.374623	-7.76685	0.00790236	0.0339487
ENSRNOG00000056849	Kantr	X:22366122-22399929	1.98631	6.10117	-1.19191	0.00790904	0.0339572
XLOC_024834	XLOC_024834	1:117060512-117079218	0.011507	0.824352	-5.44952	0.00790964	0.0339572
XLOC_154782	XLOC_154782	2:145422514-145513091	0.117229	1.29437	-2.00472	0.0079178	0.0339873
XLOC_162036	XLOC_162036	2:12428867-12469833	1.44272	9.21719	-1.95487	0.00791888	0.0339873
XLOC_108370	XLOC_108370	16:63027495-63029922	0.00322	0.926132	-6.35802	0.00793556	0.0340446
ENSRNOG00000015088	AABR07006476.1	1:236680098-236729412	13.529	13.2654	0.728951	0.00794544	0.0340679
ENSRNOG00000026056	Ccnb1ip1	15:27720223-27733785	0	0.0805343	-8.29004	0.00795264	0.0340901
XLOC_308093	XLOC_308093	9:70545863-70592514	0	0.133036	-11.1273	0.00796208	0.0341202
XLOC_080514	XLOC_080514	14:16307457-16330307	0	0.26324	-11.1264	0.00796933	0.0341417
ENSRNOG00000051552	AABR07012081.1	2:184915247-184917462	0.58008	11.2769	-3.48409	0.00798981	0.0342077
XLOC_119979	XLOC_119979	17:44231892-44293089	0	0.0977317	-11.1182	0.00800247	0.034255
XLOC_236519	XLOC_236519	5:142099383-142103897	0.23014	0	9.36375	0.00801091	0.034276
XLOC_317266	XLOC_317266	9:111581429-111588677	0	0.255048	-9.40594	0.00801187	0.034276
XLOC_050962	XLOC_050962	11:8509960-8518882	0	0.217681	-9.46713	0.00806363	0.0344588
XLOC_053868	XLOC_053868	11:66153444-66154819	0.291621	0	7.94389	0.00807759	0.0345042
ENSRNOG00000050233	Cchcr1	20:3730955-3740009	8.50054	6.0986	1.24619	0.00808755	0.034542
ENSRNOG00000049724	B3gntl1	10:110643607-110863038	2.59476	7.05624	-0.951813	0.00809569	0.0345623
XLOC_021848	XLOC_021848	1:63502010-63506963	0	0.154489	-8.1442	0.00811432	0.0346273
XLOC_310670	XLOC_310670	9:115823512-115830429	0	0.268509	-9.40008	0.00811832	0.0346375
XLOC_045539	XLOC_045539	10:41060610-41069411	0	0.209545	-9.41355	0.00811896	0.0346375
XLOC_055830	XLOC_055830	11:7093492-7132602	0	0.156281	-11.106	0.0081325	0.0346856
ENSRNOG00000061285	AC105604.2	18:52593675-52770183	0.345117	0.0159443	4.96796	0.00813598	0.0346956
ENSRNOG00000052551	AABR07008256.1	2:49789991-49794041	0.0766067	0	7.63129	0.00815545	0.034769
XLOC_098088	XLOC_098088	15:268107-300955	0	0.184039	-11.1024	0.00817033	0.0348179
XLOC_189438	XLOC_189438	3:116868885-116871147	0.005582	0.910805	-6.12641	0.00819418	0.0349098
XLOC_202580	XLOC_202580	3:132787306-132796906	0	0.189074	-9.38501	0.00822032	0.0350115
XLOC_224334	XLOC_224334	4:129878714-129879933	0	0.463291	-7.73742	0.00822842	0.0350362
XLOC_276065	XLOC_276065	7:140934369-140949672	0	0.392236	-11.0925	0.00825332	0.0351141
XLOC_062506	XLOC_062506	12:10142538-10210801	8.51145	8.59105	0.757451	0.00825359	0.0351141
ENSRNOG00000056174	Pdzd4	X:156963255-156993591	3.64548	14.6176	-0.981864	0.0082596	0.0351251
ENSRNOG00000017965	Afg3l2	18:63141368-63185510	9.29125	11.8459	0.691127	0.00830861	0.0353041
XLOC_333255	XLOC_333255	X:62239100-62318618	0	0.0729907	-11.0754	0.00834144	0.0354172
XLOC_098951	XLOC_098951	15:15636453-15655898	0.015311	0.925338	-5.1206	0.00834346	0.0354178
ENSRNOG00000002980	Tsr1	10:61746059-61757518	12.0981	10.3616	1.09799	0.00836546	0.0355014
XLOC_029436	XLOC_029436	1:198173462-198186903	0	0.437551	-11.0623	0.00840457	0.0356426
XLOC_086146	XLOC_086146	14:12865510-12921911	0	0.14987	-11.0613	0.00841089	0.0356596
XLOC_307496	XLOC_307496	9:58525133-58572790	0	0.124174	-11.059	0.00841577	0.0356724
XLOC_113452	XLOC_113452	16:25481001-25482586	0	0.351616	-7.69336	0.00841624	0.0356724
ENSRNOG00000061603	Asxl1	3:148835482-148900452	16.9509	14.4597	1.00085	0.00842181	0.0356911
ENSRNOG00000024545	Ccdc18	14:2507099-2624677	0.406176	2.60188	-1.90663	0.00845441	0.0357897
XLOC_225142	XLOC_225142	4:146473039-146548358	0.116341	2.6581	-3.66419	0.00845916	0.0358048
XLOC_255456	XLOC_255456	6:102710251-102711227	0	0.526904	-7.57079	0.00853668	0.0360831
XLOC_226212	XLOC_226212	4:162735774-162738232	0	0.237241	-7.76981	0.00854948	0.0361273
ENSRNOG00000042182	Mroh2a	9:95309759-95347384	0.0392223	0.555832	-2.86885	0.00857667	0.0361972
XLOC_161280	XLOC_161280	2:1233200-1236649	0	0.527006	-9.36631	0.00861797	0.0363616
ENSRNOG00000010556	Intu	2:127450097-127612899	5.68726	38.8663	-1.78694	0.00865202	0.0364902
XLOC_306494	XLOC_306494	9:44234460-44310152	0	0.0743937	-11.0313	0.00865515	0.0364983
ENSRNOG00000000440	Pbx2	20:4357733-4362682	15.3868	11.1769	1.21409	0.0086591	0.0365049
ENSRNOG00000001198	Fam222a	12:47748165-47794374	0.167707	2.38967	-3.01415	0.00866702	0.0365333
ENSRNOG00000052940	AABR07030791.1	10:104817972-104820399	0	0.250062	-7.81671	0.00867579	0.0365652
ENSRNOG00000014768	Glis3	1:246380822-246785360	16.8409	17.5542	0.659024	0.00868422	0.0365957
XLOC_275547	XLOC_275547	7:132577723-132623196	0	0.123219	-11.0241	0.0086948	0.0366252
XLOC_050532	XLOC_050532	10:112524469-112544882	0.186506	0.00559367	5.68601	0.00871053	0.0366802
ENSRNOG00000048342	Tbca	2:24449485-24505334	35.9823	10.1683	1.72444	0.00876859	0.0368831
XLOC_165452	XLOC_165452	2:84760363-84782441	0	0.259503	-11.0121	0.00877398	0.0368928
XLOC_009271	XLOC_009271	1:153698819-153699727	0.321007	0	7.5325	0.00877986	0.0369125
XLOC_307548	XLOC_307548	9:60420811-60429493	0	0.209488	-9.3787	0.00880302	0.0370048
XLOC_031314	XLOC_031314	1:227311188-227325180	0	0.408522	-11.0086	0.00881337	0.0370432
XLOC_303686	XLOC_303686	8:122188435-122196261	0	0.225431	-9.3534	0.00881582	0.0370468
ENSRNOG00000002480	Gpr137b	17:90670872-90756051	3.26131	9.76506	-0.959515	0.00881797	0.0370468
XLOC_160557	XLOC_160557	2:251781512-251782749	0.238165	0	7.53589	0.00883945	0.0371121
XLOC_082606	XLOC_082606	14:62723624-62726322	0	0.652115	-9.34216	0.00888577	0.037276
ENSRNOG00000027035	Sgo2	9:64898378-64923012	1.40739	5.6442	-1.76167	0.00889008	0.0372889
ENSRNOG00000056098	Tfpt	1:64134036-64175068	9.08737	4.07735	1.68895	0.00891352	0.037377
ENSRNOG00000011271	Mcc	18:35683185-35983248	22.2062	18.4518	1.06961	0.00891746	0.0373884
XLOC_056301	XLOC_056301	11:13114774-13118593	0.0579783	1.76514	-4.16788	0.00894151	0.0374688
ENSRNOG00000062155	AC134224.2	1:221142585-221158792	22.3864	76.3565	-1.20655	0.00894323	0.0374708
ENSRNOG00000007227	Mien1	10:86391848-86393141	13.3085	4.32665	2.38075	0.00895156	0.0375006
ENSRNOG00000062091	AC116220.2	19:37481779-37525857	3.75015	12.5473	-0.98341	0.00899603	0.0376664
XLOC_269970	XLOC_269970	7:37815187-37928431	0.781157	2.48278	-0.911601	0.00901651	0.0377366
XLOC_287737	XLOC_287737	8:24183743-24201440	0	0.305891	-10.9753	0.00915978	0.0382624
XLOC_148480	XLOC_148480	2:19007703-19021373	0	0.396114	-10.9753	0.00916163	0.0382624
XLOC_123033	XLOC_123033	17:3059499-3138963	0.294935	1.37651	-1.48099	0.00921641	0.0384735
XLOC_307843	XLOC_307843	9:67213828-67221355	0.06769	0	8.30458	0.00922449	0.0384995
XLOC_153796	XLOC_153796	2:122855064-122856554	0.208166	0	7.65706	0.00922753	0.0384995
XLOC_189495	XLOC_189495	3:117864991-117872421	0	0.229771	-9.29281	0.00922884	0.0384995
ENSRNOG00000051555	AABR07033270.1	11:14160926-14377801	0.00426367	0.423369	-5.1256	0.00922893	0.0384995
XLOC_038090	XLOC_038090	10:50570542-50577984	0	0.23785	-9.36354	0.00923368	0.0385141
XLOC_115394	XLOC_115394	16:64286385-64288693	0.154729	0	7.79821	0.00923532	0.0385157
XLOC_070988	XLOC_070988	13:77965025-77973210	0.0122507	0.57629	-5.82509	0.00925633	0.038598
XLOC_029209	XLOC_029209	1:194779525-194786146	0	0.253753	-9.27296	0.00926045	0.0386047
XLOC_189433	XLOC_189433	3:116863374-116875280	0.0368493	1.13916	-4.21658	0.00926514	0.038619
XLOC_031562	XLOC_031562	1:229577383-229578983	0.180189	0	7.51192	0.00930936	0.0387612
XLOC_074346	XLOC_074346	13:29044409-29049383	0	0.351303	-9.31062	0.00933484	0.0388462
XLOC_206839	XLOC_206839	4:22845643-22850983	0	0.317439	-9.26955	0.0093375	0.038852
XLOC_245936	XLOC_245936	5:129323877-129327164	0	0.509752	-9.26531	0.00937511	0.0389926
XLOC_287944	XLOC_287944	8:28849135-28849989	0	0.915789	-8.17038	0.00945986	0.0392705
XLOC_093343	XLOC_093343	15:27956051-27961345	0.055977	0	7.53947	0.00947674	0.0393299
XLOC_052215	XLOC_052215	11:32724597-32726067	0.197298	0	7.53411	0.00947937	0.0393302
XLOC_291588	XLOC_291588	8:76851243-76861599	0.153725	1.90284	-2.84071	0.00951508	0.0394473
XLOC_132690	XLOC_132690	18:50187995-50209036	0	0.0833787	-9.3447	0.00951662	0.0394473
XLOC_245904	XLOC_245904	5:128501853-128515854	0	0.383708	-10.9318	0.00952619	0.0394763
XLOC_197892	XLOC_197892	3:53699354-53874034	0.173144	3.26553	-3.50042	0.00954278	0.0395397
ENSRNOG00000061006	AABR07017208.2	15:17933219-17945128	0.208329	0	10.6401	0.00955613	0.0395654
ENSRNOG00000022136	LOC685680	11:60139528-60165370	0.0916657	1.10514	-3.30367	0.00955672	0.0395654
XLOC_223746	XLOC_223746	4:124493436-124497612	0.124694	2.3497	-3.46537	0.00960796	0.0397492
XLOC_017291	XLOC_017291	1:1522833-1558784	0	0.148386	-10.9223	0.00960819	0.0397492
XLOC_095816	XLOC_095816	15:70942909-70973611	0	0.175418	-10.9231	0.00960983	0.0397492
XLOC_139763	XLOC_139763	18:85543302-85561332	0	0.289272	-10.9202	0.00961149	0.0397492
XLOC_099717	XLOC_099717	15:33058658-33059685	0.268249	0	7.45471	0.00961812	0.0397659
XLOC_308880	XLOC_308880	9:83249432-83277791	1.03573	0.0465007	4.97247	0.00965042	0.0398833
XLOC_029197	XLOC_029197	1:194529265-194557656	0	0.183267	-10.9171	0.00965433	0.0398941
XLOC_239153	XLOC_239153	5:3325105-3328670	0.142277	2.49758	-3.3578	0.00966292	0.0399188
ENSRNOG00000052018	AABR07052441.1	3:54151909-54221834	0.0408497	0.451435	-2.73427	0.00966546	0.0399239
XLOC_183276	XLOC_183276	3:11727057-11729720	1.50694	0.0540383	5.50811	0.0096704	0.039939
XLOC_136294	XLOC_136294	18:30867724-30972064	3.05554	8.28894	-0.675912	0.00968151	0.0399741
ENSRNOG00000009248	Pnrc2	5:154204640-154223536	16.9557	52.2756	-0.869299	0.00968416	0.0399796
XLOC_196881	XLOC_196881	3:32654357-32776500	0.323113	0.0474463	3.56722	0.00969232	0.0399976
XLOC_096304	XLOC_096304	15:83493133-83494047	0	0.583716	-7.63314	0.0097004	0.0400197
ENSRNOG00000059020	AABR07048322.1	5:73297430-73326615	0.0928547	0	10.6321	0.00971705	0.0400776
XLOC_258121	XLOC_258121	6:146266852-146272689	0	0.289147	-9.28915	0.00972418	0.0401016
XLOC_070089	XLOC_070089	13:55587895-55618096	0.267907	0.0116143	5.21282	0.00973199	0.0401284
ENSRNOG00000030759	Nhs	X:34623405-34673742	3.21235	1.67457	1.96002	0.00976819	0.040256
XLOC_066477	XLOC_066477	12:22979175-22980128	0	0.558469	-7.64441	0.00977597	0.0402754
ENSRNOG00000009264	Erc1	4:152087361-152380219	7.50156	7.99832	0.63738	0.0097986	0.0403542
ENSRNOG00000054057	AABR07058955.2	7:145375147-145379002	0	1.33336	-10.8998	0.00980103	0.0403588
XLOC_304341	XLOC_304341	8:131628103-131632583	0	0.395855	-9.36175	0.00983262	0.0404834
XLOC_063208	XLOC_063208	12:22005803-22010614	0.0504023	2.97482	-5.08605	0.00984903	0.0405292
XLOC_307434	XLOC_307434	9:55727639-55774989	0	0.108189	-10.895	0.00986632	0.0405895
XLOC_227993	XLOC_227993	5:3207797-3216731	0	0.220122	-9.47677	0.00988571	0.0406529
XLOC_126478	XLOC_126478	17:57806149-57810669	0.203812	0	9.1183	0.00994073	0.0408463
XLOC_213506	XLOC_213506	4:126339342-126375189	0	0.141116	-10.8775	0.00996707	0.0409248
XLOC_303368	XLOC_303368	8:116776214-116778578	0	0.214875	-7.58017	0.00996756	0.0409248
XLOC_160608	XLOC_160608	2:252516530-252537525	0	0.247581	-10.885	0.00996801	0.0409248
ENSRNOG00000060611	AABR07020979.1	13:49964827-49975887	0.0127447	1.29534	-5.16507	0.0099955	0.0410054
XLOC_032747	XLOC_032747	1:249559890-249565919	0	0.268176	-9.21835	0.0100438	0.0411753
XLOC_326776	XLOC_326776	X:94941476-95007741	0.0247073	1.09075	-4.78813	0.010044	0.0411753
XLOC_183329	XLOC_183329	3:12209022-12242211	0	0.154891	-10.8685	0.01008	0.0412923
ENSRNOG00000056193	AC108572.3	20:1954890-1985101	2.07289	7.51142	-1.38332	0.0100803	0.0412923
ENSRNOG00000052283	AABR07070345.1	8:66424261-66509498	0	0.158631	-10.8662	0.0100969	0.0413383
XLOC_323778	XLOC_323778	X:38880995-38903433	0	0.228798	-10.8669	0.0101087	0.0413812
XLOC_177025	XLOC_177025	20:19282432-19317818	0.083236	0.78613	-2.46751	0.0101143	0.0413931
XLOC_278798	XLOC_278798	7:32972151-32973432	0.341409	6.57717	-3.48087	0.0101481	0.0415163
ENSRNOG00000007859	Cep83	7:35739481-35847665	1.27869	3.59433	-1.43022	0.0101527	0.0415238
XLOC_158504	XLOC_158504	2:209235873-209241125	0	0.305873	-9.18902	0.010159	0.0415426
ENSRNOG00000010436	Zbtb17	5:159993799-160014895	7.10571	6.44678	1.04423	0.0102271	0.0417766
XLOC_259884	XLOC_259884	6:24059951-24063509	0	0.497224	-9.33102	0.0102641	0.0419054
XLOC_194021	XLOC_194021	3:171359495-171361357	0.17218	0	7.64246	0.0102711	0.0419285
ENSRNOG00000049410	Chrm3	17:63976171-64462991	0.017587	0.707114	-5.37478	0.0102887	0.0419944
XLOC_158434	XLOC_158434	2:208272077-208286726	0.059113	0	9.11577	0.0103162	0.0420957
ENSRNOG00000026407	Fam184a	20:34934333-35054881	0.682215	0.565672	1.91961	0.010322	0.0421139
ENSRNOG00000061272	AABR07011996.1	2:180878153-180883459	1.22955	8.32993	-1.99706	0.0103347	0.0421488
XLOC_080142	XLOC_080142	14:10309168-10335072	0.0321847	1.38065	-4.17151	0.0103485	0.0421995
XLOC_214567	XLOC_214567	4:146071383-146076491	0.0974727	1.82151	-3.47702	0.0103501	0.0422004
ENSRNOG00000002347	Rgl1	13:69909096-70174650	7.10363	17.0823	-0.561229	0.010366	0.0422538
XLOC_316578	XLOC_316578	9:96403805-96488532	0	0.142829	-10.8366	0.0103899	0.0423342
XLOC_290371	XLOC_290371	8:61183316-61194992	0	0.432839	-10.8321	0.0104189	0.0424414
XLOC_125293	XLOC_125293	17:37501224-37521508	0	0.24655	-10.8298	0.010431	0.0424847
XLOC_170099	XLOC_170099	2:156721164-156726014	0.0142437	0.760703	-4.83983	0.0104344	0.0424931
XLOC_153826	XLOC_153826	2:123378291-123396228	0	0.281389	-10.8301	0.0104366	0.0424962
XLOC_221621	XLOC_221621	4:88871490-88880643	0	0.54605	-10.8281	0.0104439	0.04251
XLOC_175172	XLOC_175172	2:253813249-253846058	0	0.149062	-10.8284	0.0104455	0.04251
XLOC_320581	XLOC_320581	KL568162.1:2317492-2340890	0	0.212276	-10.8196	0.0105334	0.0428393
ENSRNOG00000059944	AABR07006685.1	1:246927618-247035512	0.0851223	1.07838	-2.84412	0.0105368	0.0428476
XLOC_215135	XLOC_215135	4:152880544-152887081	0	0.260105	-9.2859	0.0106222	0.0431606
XLOC_003241	XLOC_003241	1:51100559-51105593	0.288696	3.3903	-2.80092	0.010627	0.0431741
XLOC_127770	XLOC_127770	17:72015518-72020487	0	0.311173	-9.1531	0.0106431	0.043228
XLOC_164605	XLOC_164605	2:61425861-61445952	0	0.245696	-10.811	0.0106459	0.0432337
XLOC_015353	XLOC_015353	1:247193032-247193642	0	0.807804	-7.52924	0.0106483	0.0432378
ENSRNOG00000008663	Nat10	3:93658117-93698136	4.83771	4.42107	0.909825	0.0106852	0.043356
XLOC_259955	XLOC_259955	6:25107155-25140110	0	0.145982	-10.8049	0.0106859	0.043356
XLOC_234558	XLOC_234558	5:117949169-117960620	0	0.432658	-10.8039	0.0106996	0.0434018
XLOC_067077	XLOC_067077	12:36618081-36621667	0	0.470935	-9.26446	0.0107205	0.0434791
ENSRNOG00000010133	Bpgm	4:61912210-61940696	31.8362	30.2025	0.840696	0.0107337	0.0435206
ENSRNOG00000019381	Eri3	5:136406130-136533389	58.2208	75.066	0.498095	0.010735	0.0435206
ENSRNOG00000034240	Bcor	X:11648989-11691099	6.11959	6.75443	0.719288	0.010748	0.0435562
XLOC_109793	XLOC_109793	16:77734800-77741422	0.015288	0.749535	-4.77037	0.0107506	0.043561
XLOC_289631	XLOC_289631	8:48298405-48314124	0	0.879809	-9.19022	0.0107528	0.043564
XLOC_165716	XLOC_165716	2:89483010-89488087	0	0.335725	-9.30728	0.0107585	0.0435812
ENSRNOG00000007256	Necab1	5:28504558-28737719	0.00870967	0.73833	-4.69226	0.010812	0.0437696
XLOC_170474	XLOC_170474	2:165866495-165867967	0.171208	0	7.34161	0.0108214	0.0438013
XLOC_146516	XLOC_146516	19:53197637-53198935	0.214755	0	7.50571	0.0108385	0.0438591
ENSRNOG00000004710	Rbks	6:26051396-26138470	3.21936	2.28938	1.28105	0.0108484	0.0438933
XLOC_152444	XLOC_152444	2:102302434-102311431	0	0.819748	-9.12752	0.010861	0.043921
XLOC_309571	XLOC_309571	9:96167168-96169582	0.014558	1.37168	-5.65374	0.0108774	0.0439707
XLOC_130187	XLOC_130187	18:16365027-16377765	0	0.385241	-10.7895	0.0108776	0.0439707
ENSRNOG00000061171	AABR07027431.1	17:30816986-30891122	0	0.0793387	-10.7875	0.0109003	0.0440451
XLOC_181478	XLOC_181478	20:40237034-40348324	0	0.0435087	-10.7831	0.0109338	0.0441411
ENSRNOG00000011310	Pde10a	1:52360296-52544603	1.01969	5.22373	-1.52674	0.0109341	0.0441411
XLOC_024955	XLOC_024955	1:119073115-119231399	0.193979	0.940073	-1.5263	0.01097	0.0442453
XLOC_103520	XLOC_103520	15:95505063-95507500	0.39666	0.0109367	5.3396	0.0109724	0.0442489
XLOC_024413	XLOC_024413	1:110288857-110298961	0	0.1604	-9.21342	0.0110136	0.0443861
ENSRNOG00000018067	Smn1	2:30360100-30371147	15.554	14.7515	0.870451	0.0110224	0.0444158
XLOC_157177	XLOC_157177	2:187751843-187771887	0.129445	1.32019	-2.56796	0.0110448	0.0444928
XLOC_251862	XLOC_251862	6:42871238-42877275	0	0.274846	-9.23085	0.0110459	0.0444928
XLOC_223555	XLOC_223555	4:122978722-122980602	0	0.342107	-7.89014	0.0110534	0.0445171
XLOC_008806	XLOC_008806	1:142696355-142704422	0	0.189864	-9.13275	0.0110687	0.0445671
XLOC_329898	XLOC_329898	X:2946313-3028382	0.017545	0.802566	-4.6916	0.0110743	0.0445838
XLOC_185537	XLOC_185537	3:63257624-63289551	0.315256	2.15119	-2.0825	0.0111549	0.0448494
XLOC_272623	XLOC_272623	7:83783962-83784816	0	0.490696	-7.32045	0.0111641	0.0448805
XLOC_254285	XLOC_254285	6:80813245-80852515	0	0.118995	-10.7621	0.0111788	0.0449278
ENSRNOG00000047356	LOC100909750	3:10041826-10145255	5.53411	3.13872	1.80026	0.0111825	0.0449368
XLOC_326923	XLOC_326923	X:100094430-100100415	0	0.255551	-9.12963	0.0111927	0.0449718
ENSRNOG00000019582	Mthfd1l	1:40529045-40719391	6.34964	6.99686	0.620114	0.011222	0.0450837
XLOC_007663	XLOC_007663	1:118150322-118158759	0.00396733	0.393456	-5.67314	0.011269	0.0452426
XLOC_279631	XLOC_279631	7:49574257-49627635	0	0.0898317	-10.7563	0.0112726	0.0452515
XLOC_206838	XLOC_206838	4:22843068-22848043	0	0.336143	-9.25679	0.0112804	0.0452647
XLOC_123020	XLOC_123020	17:2915060-3078331	2.04182	9.42788	-1.56063	0.0112895	0.0452954
XLOC_139481	XLOC_139481	18:79700997-79725025	0.0901907	0	10.4463	0.0113073	0.0453489
XLOC_201579	XLOC_201579	3:117858568-117893411	0.680027	3.44741	-2.13438	0.0113108	0.0453568
XLOC_183946	XLOC_183946	3:30001837-30042745	0	0.132815	-10.7498	0.0113195	0.04538
XLOC_247445	XLOC_247445	5:152482251-152484741	0	0.597736	-9.09425	0.0113225	0.0453864
XLOC_233206	XLOC_233206	5:94071246-94085157	0.0607933	0	9.01024	0.0113378	0.0454219
XLOC_232442	XLOC_232442	5:76774513-76782745	0	0.179839	-9.09457	0.0113388	0.0454219
XLOC_183304	XLOC_183304	3:11900451-11901241	0	0.643261	-7.55409	0.0113422	0.0454296
ENSRNOG00000024128	Aco2	7:123102468-123145635	116.647	136.977	0.514739	0.0113572	0.0454719
XLOC_289843	XLOC_289843	8:51859023-51962558	3.09237	8.50131	-0.965112	0.0113962	0.0456037
XLOC_036403	XLOC_036403	10:18443584-18507694	0.170674	1.32578	-2.13561	0.0113976	0.0456037
ENSRNOG00000032596	RT1-T24-1	20:3213064-3284167	4.41421	30.9862	-2.07672	0.0114407	0.0457581
ENSRNOG00000012563	Arhgap29	2:225552148-225613359	13.5187	15.6312	0.540712	0.0114491	0.0457859
XLOC_265985	XLOC_265985	6:119309561-119328819	0	0.244008	-10.7402	0.011456	0.0458076
XLOC_116106	XLOC_116106	16:74520394-74529391	0	0.526654	-10.7393	0.0114767	0.0458663
XLOC_222979	XLOC_222979	4:115618156-115644007	0	0.181141	-10.7222	0.0115791	0.0462153
ENSRNOG00000012799	Prkaa1	2:54832537-54893404	16.4179	12.7034	1.0403	0.0116126	0.0463157
XLOC_188149	XLOC_188149	3:106422762-106439115	0.129548	0	10.4119	0.0116133	0.0463157
ENSRNOG00000054131	AABR07070518.1	8:73531728-73534371	0.090697	0	7.27931	0.0116152	0.0463173
XLOC_275942	XLOC_275942	7:139771698-139808883	0	0.125117	-10.7135	0.0116304	0.046366
ENSRNOG00000003832	Vash2	13:109521072-109552589	0.614361	4.06299	-1.86401	0.0116581	0.0464582
XLOC_093467	XLOC_093467	15:30656039-30677343	0	0.211409	-10.7088	0.0116903	0.0465743
XLOC_117607	XLOC_117607	17:6040091-6070610	0	0.150202	-10.7035	0.0117122	0.0466483
ENSRNOG00000015848	Etfrf1	4:179477039-179505968	1.78599	8.32612	-1.42888	0.0117134	0.0466483
XLOC_114702	XLOC_114702	16:49123982-49126748	0	0.150607	-7.28445	0.0117167	0.0466537
XLOC_337465	XLOC_337465	X:157745996-157759692	0	0.337086	-10.7005	0.0117533	0.0467769
XLOC_118430	XLOC_118430	17:20727419-20737421	0	0.456627	-10.6979	0.0117652	0.0468012
XLOC_208900	XLOC_208900	4:62104037-62173010	27.5328	9.91516	2.03355	0.0117692	0.0468012
XLOC_021036	XLOC_021036	1:52628132-52629372	0	0.373437	-7.44682	0.0117858	0.0468573
XLOC_317962	XLOC_317962	AABR07024203.1:59499-95967	17.4019	15.3479	0.645076	0.0118064	0.0469272
ENSRNOG00000055750	AABR07044717.1	20:18229105-18323547	0.317211	0	7.66322	0.0118097	0.046934
XLOC_066372	XLOC_066372	12:21298342-21301710	0	0.442969	-9.10295	0.0118187	0.0469638
ENSRNOG00000054850	AABR07037927.1	X:35554378-35599135	0.0515783	0	10.4023	0.0118334	0.0470161
XLOC_319286	XLOC_319286	KL568149.1:13574-33557	0	0.22676	-10.6866	0.0118477	0.0470668
XLOC_003676	XLOC_003676	1:53924125-53934564	0	0.437911	-10.6873	0.011857	0.0470857
XLOC_190101	XLOC_190101	3:124591744-124609637	0	0.255557	-10.6873	0.0118571	0.0470857
ENSRNOG00000021729	Iqub	4:51482170-51588472	0.241017	2.89429	-2.6166	0.0118816	0.0471607
XLOC_100302	XLOC_100302	15:42173628-42186522	0	0.350835	-10.6847	0.0118879	0.0471776
ENSRNOG00000048726	Clec2d	4:162280040-162448422	6.02214	2.98593	1.67854	0.0119093	0.0472441
ENSRNOG00000010409	Nol6	5:57445344-57455018	11.8139	10.5139	1.01476	0.0119366	0.0473401
XLOC_270270	XLOC_270270	7:44787653-44816491	0	0.152557	-10.676	0.0119552	0.047408
ENSRNOG00000002755	Pafah1b1	10:61456145-61577412	45.5828	107.446	-0.473503	0.0119741	0.0474766
XLOC_306666	XLOC_306666	9:47769489-47804086	0	0.127059	-10.6741	0.0119757	0.047477
XLOC_012642	XLOC_012642	1:211967351-211969724	0	0.230402	-7.69043	0.0120249	0.0476474
ENSRNOG00000006741	Podnl1	19:25226084-25275265	3.21473	1.01077	2.74872	0.0120372	0.0476897
ENSRNOG00000004973	Ppp2r5c	6:134804141-134939358	28.607	27.4946	0.812848	0.0120389	0.0476905
ENSRNOG00000056322	AABR07071969.1	1:178581753-178608096	0	0.399636	-7.42671	0.0120791	0.0478374
XLOC_307547	XLOC_307547	9:60393438-60396579	0	0.461768	-9.04235	0.0120896	0.0478728
ENSRNOG00000024204	Ifne	5:107177719-107235396	0.0564177	0	8.94431	0.012121	0.0479907
XLOC_241190	XLOC_241190	5:47089954-47105253	0	0.28482	-10.6611	0.0121284	0.0480139
XLOC_231474	XLOC_231474	5:59060515-59063334	1.41136	0.058388	5.33704	0.0121327	0.0480246
XLOC_228376	XLOC_228376	5:9673198-9738690	0.01352	0.62019	-4.70053	0.0121794	0.0481847
XLOC_132066	XLOC_132066	18:45089407-45091092	0	0.266396	-7.38437	0.0122604	0.0484491
XLOC_151437	XLOC_151437	2:81285403-81340095	0.073297	0.590815	-2.23778	0.0122823	0.0485227
XLOC_219077	XLOC_219077	4:32039800-32053834	0	0.313651	-10.6446	0.012309	0.0486194
ENSRNOG00000000723	RT1-CE5	20:4788978-4940258	5.27697	24.8745	-0.611768	0.012318	0.0486451
ENSRNOG00000005130	Ogdh	14:86414949-86613327	38.3717	45.9384	0.483282	0.0123351	0.0487001
XLOC_117382	XLOC_117382	17:2053401-2054215	0.296409	0	7.3107	0.0123502	0.048741
ENSRNOG00000017714	Usp3	8:72197440-72285367	6.46021	17.3862	-0.778111	0.0123523	0.048743
ENSRNOG00000000925	Psph	12:30514112-30526557	20.9999	22.0112	0.695542	0.0123621	0.0487752
XLOC_249274	XLOC_249274	6:3610051-3631134	0.0665747	1.45097	-3.69515	0.0123728	0.0488006
ENSRNOG00000059082	AC116236.1	14:34245262-34329030	0	0.057635	-10.6388	0.0123873	0.0488477
XLOC_325958	XLOC_325958	X:78911900-78939855	0	0.156578	-10.6368	0.0123932	0.0488603
XLOC_109780	XLOC_109780	16:77671393-77677361	0.00820367	0.666621	-5.4466	0.0123968	0.048868
ENSRNOG00000053610	AABR07021853.1	13:95677869-95702853	0	0.224254	-10.6366	0.0124018	0.0488756
XLOC_000870	XLOC_000870	1:13484055-13549037	0.158541	0.964774	-1.85005	0.0124576	0.0490639
XLOC_015101	XLOC_015101	1:241945121-241948761	0.215517	0	8.98334	0.0124616	0.0490732
XLOC_337748	XLOC_337748	Y:2910328-2914962	0.166771	0	8.89003	0.0124726	0.0491037
ENSRNOG00000053032	AABR07026921.1	17:4896613-4921065	0	0.174026	-10.6271	0.0124774	0.0491047
XLOC_029515	XLOC_029515	1:198802217-198823332	0	0.201364	-10.6271	0.0124776	0.0491047
XLOC_288640	XLOC_288640	8:34960791-34989879	0	0.150885	-10.6287	0.0124847	0.0491242
ENSRNOG00000014282	Cebpe	15:33345902-33359243	0.230886	0	7.53311	0.0124862	0.0491242
XLOC_129418	XLOC_129418	18:1806346-1813008	0.123921	0	9.00369	0.012525	0.0492469
XLOC_216820	XLOC_216820	4:91552-99536	0	0.17296	-8.99503	0.012556	0.049356
XLOC_117193	XLOC_117193	17:371649-381217	0	0.452007	-10.6192	0.0125711	0.049394
XLOC_043773	XLOC_043773	10:13723296-13733422	0	0.42686	-10.6192	0.0125713	0.049394
XLOC_064139	XLOC_064139	12:37974389-37975422	0.234877	0	7.30609	0.0125758	0.0494023
ENSRNOG00000054562	AABR07043098.1	19:20559528-20568517	0	0.212058	-9.06481	0.0125871	0.0494403
XLOC_298662	XLOC_298662	8:54539915-54553404	0.740584	0.176068	2.80264	0.0125904	0.0494407
XLOC_023877	XLOC_023877	1:98211586-98228601	0.129225	0	10.333	0.0126197	0.0495421
XLOC_152041	XLOC_152041	2:95707571-95717674	0	0.159724	-9.19504	0.0126467	0.0496363
XLOC_072552	XLOC_072552	13:99943428-99956152	0	0.330095	-10.6098	0.0126906	0.0497832
XLOC_234309	XLOC_234309	5:115319094-115340829	0	0.19724	-10.6073	0.012744	0.0499542

## Sheet: miRNA
sRNA	x12_readcount	x90_readcount	log2FoldChange	pval	padj
rno-miR-219a-2-3p	20.5079	1020.7	-5.6271	1.9597e-130	8.6908e-128
rno-miR-219b	20.5079	1019.12	-5.6248	2.6659e-130	8.6908e-128
rno-miR-340-5p	268.05	5139.02	-4.2308	7.7406e-115	1.6823e-112
rno-miR-374-3p	164.413	2029.51	-3.6008	6.7521e-87	1.1006e-84
rno-miR-344b-1-3p	50.3767	652.858	-3.6441	5.5685e-84	7.2613e-82
rno-miR-19b-3p	23.9545	1228.92	-5.5211	8.2835e-84	9.0014e-82
rno-miR-542-3p	961.143	4504.4	-2.222	9.3648e-75	8.7227e-73
rno-miR-152-5p	996.259	105.256	3.2164	1.812e-74	1.4768e-72
rno-miR-99b-3p	13904.2	3344.91	2.0474	1.4229e-69	1.0308e-67
rno-miR-135a-5p	524.972	2895.23	-2.4428	2.9903e-65	1.9497e-63
rno-miR-488-3p	55.0179	578.845	-3.3785	7.1681e-64	4.2487e-62
rno-miR-378a-5p	131.261	657.293	-2.3188	1.8348e-63	9.9692e-62
rno-miR-3557-5p	12354.7	45508	-1.8739	9.722e-61	4.876e-59
rno-miR-378a-3p	12353.6	45507	-1.874	1.1106e-60	5.1724e-59
rno-miR-9a-3p	1910.68	18063.5	-3.2071	2.1406e-60	9.3044e-59
rno-miR-3557-3p	129.779	634.007	-2.2848	9.9045e-60	4.0361e-58
rno-miR-140-3p	118411	12016.3	3.2587	1.6924e-53	6.4907e-52
rno-miR-455-3p	2684.37	340.382	2.948	1.4126e-50	5.1168e-49
rno-miR-199a-3p	1464.93	8936.4	-2.588	1.1413e-48	3.7632e-47
rno-miR-3099	1.42389	618.846	-7.9963	1.1543e-48	3.7632e-47
rno-miR-708-3p	15.1445	310.952	-4.2432	7.9909e-48	2.481e-46
rno-miR-101a-3p	1277.48	9655.8	-2.8845	1.3519e-43	4.0066e-42
rno-miR-101b-3p	931.295	6467.94	-2.767	9.7938e-43	2.7763e-41
rno-miR-214-3p	517.899	2859.45	-2.4421	1.2659e-40	3.3795e-39
rno-miR-31a-5p	1070.93	298.6	1.8337	1.2958e-40	3.3795e-39
rno-miR-495	36.1737	300.432	-3.0073	6.518e-39	1.6345e-37
rno-miR-203a-3p	251.502	1709.65	-2.7421	8.9246e-39	2.1551e-37
rno-miR-92b-3p	12993.4	52875	-2.011	2.3967e-38	5.5808e-37
rno-miR-298-5p	2745.47	746.014	1.8674	9.8996e-38	2.2257e-36
rno-miR-210-3p	830.274	121.736	2.7313	3.4486e-37	7.2531e-36
rno-miR-3574	830.274	121.736	2.7313	3.4486e-37	7.2531e-36
rno-miR-375-3p	78.4476	437.74	-2.4764	2.1507e-36	4.382e-35
rno-miR-211-5p	39.3586	372.557	-3.1369	2.3253e-35	4.5942e-34
rno-miR-346	30.2545	237.181	-2.8858	6.8145e-34	1.3068e-32
rno-miR-3592	16.1185	177.78	-3.3725	1.2149e-33	2.2003e-32
rno-miR-382-3p	16.1185	178.363	-3.3769	1.1818e-33	2.2003e-32
rno-miR-203b-5p	233.078	1524.33	-2.682	2.6737e-32	4.7114e-31
rno-miR-92b-5p	158.955	641.706	-1.9927	5.6811e-32	9.7475e-31
rno-miR-222-5p	290.678	47.6306	2.5771	3.2992e-31	5.5157e-30
rno-miR-27b-5p	1223.9	359.836	1.7563	5.392e-30	8.789e-29
rno-miR-384-3p	318.996	1470.55	-2.1847	1.0284e-29	1.6354e-28
rno-miR-195-5p	152.818	587.223	-1.9395	2.108e-29	3.2724e-28
rno-miR-708-5p	4.31401	140.701	-4.6471	2.8103e-29	4.2612e-28
rno-miR-181a-2-3p	1289.07	244.175	2.3702	4.9292e-29	7.3041e-28
rno-miR-490-5p	129.224	4.71747	4.5168	1.7724e-28	2.568e-27
rno-miR-411-5p	193.547	1173.02	-2.5668	5.9051e-28	8.3698e-27
rno-miR-3556a	1703.56	326.441	2.3518	9.7704e-28	1.3554e-26
rno-miR-323-3p	12.191	133.796	-3.3496	1.608e-27	2.1842e-26
rno-miR-449c-5p	19.874	222.018	-3.339	1.777e-26	2.3645e-25
rno-miR-20a-5p	580.539	3224.89	-2.433	2.0663e-25	2.6944e-24
rno-miR-199a-5p	1770.73	9006.85	-2.3125	2.9247e-25	3.739e-24
rno-miR-128-3p	13863.3	5068.43	1.4436	6.1503e-25	7.7115e-24
rno-miR-146a-5p	41.1358	451.693	-3.3471	1.5491e-24	1.9057e-23
rno-miR-3120	56.2507	235.637	-2.0603	4.0275e-24	4.8628e-23
rno-miR-449a-5p	581.212	1683.9	-1.5284	4.4075e-24	5.2249e-23
rno-miR-152-3p	20554.4	6633.85	1.6194	1.0602e-23	1.2344e-22
rno-miR-30b-5p	554.923	2499.73	-2.1443	1.2395e-23	1.4179e-22
rno-miR-181b-5p	11000	4526.54	1.2752	1.8371e-23	2.0652e-22
rno-miR-134-5p	124.904	348.245	-1.4758	2.819e-23	3.1152e-22
rno-miR-582-3p	508.317	118.802	2.0735	3.8393e-23	4.1721e-22
rno-miR-6321	0	147.139	-7.0384	1.2103e-22	1.2937e-21
rno-miR-34a-5p	1868.79	638.556	1.5389	6.4152e-22	6.7463e-21
rno-miR-409b	159.79	605.557	-1.8924	1.1227e-21	1.1619e-20
rno-miR-409a-3p	160.075	606.174	-1.8911	1.2234e-21	1.2464e-20
rno-miR-187-3p	417.526	1522.78	-1.8523	1.418e-21	1.4224e-20
rno-miR-136-3p	10.2169	131.505	-3.6408	1.5303e-21	1.5118e-20
novel_70	211.543	670.318	-1.6524	1.7069e-21	1.661e-20
rno-miR-193a-5p	360.56	68.651	2.3473	2.4801e-21	2.378e-20
rno-miR-3549	359.931	68.651	2.3446	3.4755e-21	3.2841e-20
rno-miR-124-5p	7.25136	90.7803	-3.4935	3.9045e-21	3.6368e-20
rno-miR-3473	210.369	31.1534	2.6846	4.7963e-21	4.4045e-20
rno-miR-674-5p	604.145	203.209	1.5551	6.1669e-21	5.5845e-20
rno-miR-490-3p	263.891	68.698	1.9154	3.476e-20	3.1046e-19
rno-miR-29a-3p	28848.9	11345.8	1.3382	6.2181e-20	5.4786e-19
rno-miR-23b-3p	13884.5	5118.17	1.4299	1.1204e-19	9.7403e-19
rno-miR-344b-3p	1.96341	87.7981	-5.1579	2.2502e-19	1.9304e-18
rno-miR-351-5p	8428.03	2200.01	1.9116	2.2057e-18	1.8676e-17
rno-miR-7a-5p	3773.48	14415.2	-1.9069	2.442e-18	2.0413e-17
rno-miR-3559-5p	495.286	2790.32	-2.443	2.7122e-18	2.2385e-17
rno-miR-125a-3p	1242.01	352.814	1.7926	2.7629e-18	2.2517e-17
rno-miR-140-5p	3214.66	972.891	1.7062	3.5612e-18	2.8666e-17
rno-miR-139-5p	48.0049	341.465	-2.7329	4.6908e-18	3.7297e-17
rno-miR-455-5p	1763.74	769.792	1.1885	6.9446e-18	5.4553e-17
rno-miR-374-5p	3226.22	11128.5	-1.7642	9.0024e-18	6.9876e-17
rno-miR-6328	76.9273	9.41613	2.9335	1.2898e-17	9.8935e-17
rno-miR-382-5p	98.1968	300.768	-1.6126	1.4077e-17	1.0672e-16
rno-miR-3596c	28917.3	14966.3	0.94687	2.0171e-17	1.5117e-16
rno-miR-99b-5p	222748	114986	0.95059	2.3994e-17	1.7778e-16
rno-let-7e-5p	29007.7	15071.7	0.94129	2.4713e-17	1.8104e-16
rno-miR-221-3p	23132	7006.18	1.7031	5.3809e-17	3.8982e-16
rno-miR-3543	106.027	366.909	-1.7679	1.2309e-16	8.7236e-16
rno-miR-434-3p	106.027	366.909	-1.7679	1.2309e-16	8.7236e-16
rno-miR-450b-3p	134.557	36.6287	1.8553	1.8657e-16	1.308e-15
rno-miR-409a-5p	23.5483	117.76	-2.2855	4.0934e-16	2.8392e-15
rno-miR-23b-5p	76.5591	14.0464	2.3789	7.4505e-16	5.1134e-15
rno-miR-181a-5p	22624.8	9113.39	1.3021	9.2963e-16	6.3137e-15
rno-miR-27b-3p	142238	46299.1	1.6009	1.1215e-15	7.5381e-15
rno-miR-127-3p	1479.53	3017.76	-1.0245	1.2776e-15	8.5002e-15
rno-miR-935	45.8208	186.438	-1.9623	1.8434e-15	1.214e-14
rno-miR-148a-3p	78898.3	51161	0.62386	1.8807e-15	1.2262e-14
rno-miR-34c-5p	13424.5	4289.63	1.6261	3.322e-15	2.1445e-14
rno-miR-16-3p	8.85439	68.744	-2.8156	5.243e-15	3.3514e-14
rno-miR-582-5p	116.786	18.122	2.5813	6.7686e-15	4.2846e-14
rno-let-7i-5p	399103	169139	1.2296	1.2546e-14	7.8652e-14
rno-miR-27a-5p	5549.26	2541.26	1.1196	2.2476e-14	1.3956e-13
rno-miR-503-5p	699.465	167.809	2.0143	2.3664e-14	1.4556e-13
rno-miR-340-3p	287.207	880.718	-1.5879	3.8791e-14	2.3637e-13
rno-miR-351-3p	193.327	32.2636	2.5035	5.7861e-14	3.4931e-13
rno-miR-32-5p	11.7022	71.8295	-2.5666	8.854e-14	5.2962e-13
rno-miR-106b-5p	201.232	775.955	-1.9207	1.5951e-13	9.4548e-13
rno-miR-484	329.497	89.1541	1.8496	1.7136e-13	1.0065e-12
rno-miR-3068-5p	40.9362	179.254	-2.0408	1.7583e-13	1.0236e-12
rno-miR-423-3p	10520.6	3019.07	1.7712	2.565e-13	1.48e-12
rno-miR-329-3p	7.38537	60.4959	-2.9093	2.7024e-13	1.5456e-12
rno-let-7b-3p	984.619	290.747	1.7317	2.7519e-13	1.5602e-12
rno-miR-3578	15.3575	96.7299	-2.6398	3.1463e-13	1.7533e-12
rno-miR-369-5p	15.3575	96.7299	-2.6398	3.1463e-13	1.7533e-12
rno-miR-760-3p	476.418	165.388	1.503	3.185e-13	1.7598e-12
rno-miR-411-3p	68.8266	239.318	-1.7935	3.3728e-13	1.8479e-12
rno-miR-124-3p	0.539514	44.3102	-5.1548	4.3286e-13	2.3519e-12
rno-miR-3596b	17272.3	9419.04	0.87143	5.4828e-13	2.9544e-12
rno-let-7d-5p	17272.3	9420.2	0.87125	5.5738e-13	2.9788e-12
rno-miR-301a-5p	468.653	156.157	1.5634	6.7204e-13	3.5624e-12
rno-miR-874-3p	147.429	49.8652	1.5486	8.7289e-13	4.5897e-12
rno-miR-541-5p	232.101	1416.88	-2.51	9.2515e-13	4.8256e-12
rno-miR-361-5p	384.043	858.001	-1.1472	1.0088e-12	5.22e-12
rno-miR-296-3p	1784.72	507.782	1.7794	1.5829e-12	8.1265e-12
rno-miR-449a-3p	1.73703	45.0273	-4.081	2.7483e-12	1.3999e-11
rno-miR-1247-3p	1.31881	44.8867	-4.2729	2.901e-12	1.4662e-11
rno-miR-19a-3p	1.19752	41.2955	-4.2098	3.0056e-12	1.5074e-11
rno-miR-137-3p	0.284218	45.6938	-5.0924	4.7521e-12	2.3652e-11
rno-miR-383-5p	4.56931	45.2969	-3.0689	5.7615e-12	2.8458e-11
rno-miR-18a-5p	23.9933	115.369	-2.1516	9.796e-12	4.7664e-11
rno-miR-223-3p	4.39017	55.8526	-3.4597	9.7562e-12	4.7664e-11
rno-miR-206-3p	562.912	1794.83	-1.6427	1.0741e-11	5.1876e-11
rno-miR-106b-3p	4224.39	1879.75	1.158	1.5584e-11	7.471e-11
rno-miR-135b-5p	37.5941	134.371	-1.8145	1.824e-11	8.6808e-11
rno-miR-23a-3p	36970.6	19314.9	0.93141	3.479e-11	1.6437e-10
rno-miR-28-3p	9002.83	4305.13	1.057	3.7795e-11	1.7729e-10
rno-miR-3570	2571.74	4306.77	-0.7408	3.8572e-11	1.7964e-10
rno-miR-181a-1-3p	2571.74	4306.15	-0.7406	3.9561e-11	1.8293e-10
rno-miR-142-5p	7.49325	75.587	-3.2301	4.6346e-11	2.128e-10
novel_115	22.0193	77.4069	-1.7539	9.5455e-11	4.3522e-10
rno-miR-503-3p	757.411	272.854	1.454	1.1282e-10	5.1082e-10
rno-miR-325-5p	2079.65	1225.5	0.75811	1.1534e-10	5.1865e-10
rno-miR-324-5p	125.888	34.8073	1.806	2.1599e-10	9.6454e-10
rno-miR-31b	138.125	36.3353	1.8639	4.375e-10	1.9405e-09
rno-miR-148a-5p	2680.46	1060.38	1.3205	5.6989e-10	2.5106e-09
rno-miR-466c-5p	140.665	46.006	1.572	6.0257e-10	2.6367e-09
rno-miR-132-5p	386.491	754.033	-0.96585	6.9997e-10	3.0426e-09
rno-miR-1-3p	9.41933	53.6391	-2.4002	7.1502e-10	3.0671e-09
rno-miR-3571	9.41933	53.6391	-2.4002	7.1502e-10	3.0671e-09
rno-miR-10a-5p	28.6543	180.401	-2.5155	9.4876e-10	4.0431e-09
rno-miR-425-5p	2173.98	5445.27	-1.3069	1.0557e-09	4.4695e-09
rno-miR-135a-3p	245.249	937.991	-1.8887	1.9355e-09	8.1416e-09
rno-miR-379-5p	1009.14	2465.55	-1.2745	2.742e-09	1.146e-08
rno-miR-128-1-5p	89.1364	32.1505	1.4477	3.5398e-09	1.47e-08
rno-miR-28-5p	3958.45	1634.21	1.259	4.324e-09	1.7843e-08
rno-miR-6329	816.21	453.35	0.84158	4.8257e-09	1.9789e-08
rno-miR-30e-5p	3176.45	7525.03	-1.2277	6.8811e-09	2.8041e-08
rno-miR-1b	2145.11	390.973	2.3374	6.9689e-09	2.8222e-08
rno-miR-222-3p	11778.1	3829.24	1.5861	7.3301e-09	2.9501e-08
rno-miR-203a-5p	10.1436	51.5319	-2.3259	1.0639e-08	4.2554e-08
rno-miR-223-5p	0	22.5406	-4.7068	1.1192e-08	4.4494e-08
rno-miR-369-3p	5.25903	37.6303	-2.6173	1.1404e-08	4.5063e-08
rno-miR-450a-5p	7456.14	4394.12	0.75853	1.1653e-08	4.577e-08
rno-miR-300-3p	59.5766	156.681	-1.4027	1.2651e-08	4.9394e-08
rno-miR-488-5p	0.852655	25.2872	-3.7881	1.5233e-08	5.9119e-08
rno-miR-16-5p	7050.34	12197.3	-0.78663	1.851e-08	7.141e-08
rno-miR-25-3p	19838.4	14647.4	0.43686	2.3629e-08	9.0622e-08
rno-miR-203b-3p	11.2226	55.4926	-2.2965	2.8984e-08	1.1051e-07
rno-miR-122b	883.512	193.233	2.0989	3.218e-08	1.2199e-07
rno-miR-1193-3p	7.97002	44.9043	-2.319	3.3552e-08	1.2645e-07
novel_353	43.6154	5.1655	2.7971	3.7616e-08	1.4095e-07
rno-miR-338-5p	332.329	674.256	-1.0101	4.2761e-08	1.5932e-07
rno-miR-376c-3p	1.66368	32.4171	-3.5511	4.3859e-08	1.6248e-07
rno-miR-330-5p	315.025	124.144	1.314	5.4228e-08	1.9975e-07
rno-let-7c-1-3p	286.09	787.564	-1.4253	7.6745e-08	2.8111e-07
rno-let-7b-5p	99078.5	59374.7	0.73482	8.4041e-08	3.0612e-07
rno-miR-145-5p	2699.09	8290.15	-1.5778	8.5473e-08	3.096e-07
rno-miR-17-5p	880.126	2326.71	-1.374	8.7583e-08	3.1549e-07
rno-miR-335	0.539514	19.3278	-4.0705	9.8787e-08	3.539e-07
rno-miR-543-3p	44.3355	112.349	-1.3057	1.167e-07	4.1577e-07
rno-miR-380-3p	1.45282	22.8614	-3.3849	1.3585e-07	4.8139e-07
rno-miR-122-5p	971.58	216.855	2.0641	1.489e-07	5.2477e-07
rno-miR-127-5p	13.7968	55.8785	-1.959	1.5875e-07	5.5648e-07
rno-miR-193a-3p	44.291	5.1566	2.8113	1.9692e-07	6.8657e-07
rno-miR-146b-5p	2028.9	5547.05	-1.4186	2.383e-07	8.2643e-07
rno-miR-653-5p	0	15.8121	-4.3176	2.9089e-07	1.0035e-06
rno-miR-410-3p	15.5945	49.0183	-1.6261	3.7524e-07	1.2877e-06
rno-miR-425-3p	436.143	247.962	0.80993	3.7791e-07	1.29e-06
rno-miR-379-3p	9.00111	39.458	-2.0296	3.9016e-07	1.3249e-06
rno-miR-130b-5p	37.6843	90.1513	-1.224	4.3202e-07	1.4595e-06
novel_607	32.6334	6.24337	2.2636	5.1003e-07	1.7141e-06
rno-miR-1247-5p	0.284218	18.1013	-3.9459	5.2385e-07	1.7516e-06
rno-miR-1306-5p	141.368	46.3972	1.5615	5.3867e-07	1.7919e-06
rno-let-7d-3p	4080.6	2438.3	0.73853	6.2338e-07	2.0528e-06
rno-miR-337-5p	51.687	139.989	-1.4315	6.2206e-07	2.0528e-06
rno-miR-3065-3p	310.089	614.816	-0.97746	6.8142e-07	2.2326e-06
rno-miR-187-5p	2.96628	24.2138	-2.7409	8.059e-07	2.6272e-06
rno-let-7a-5p	94040.7	53778.7	0.8002	8.9321e-07	2.883e-06
rno-miR-3596a	94040.4	53778.4	0.8002	8.9254e-07	2.883e-06
rno-miR-219a-1-3p	374.744	211.948	0.81199	1.1882e-06	3.8163e-06
rno-miR-148b-3p	10129.2	4200	1.2458	1.5852e-06	5.0663e-06
rno-miR-362-3p	2.05298	22.1184	-3.0507	1.7899e-06	5.6929e-06
rno-miR-384-5p	733.004	1377.71	-0.89916	2.322e-06	7.3492e-06
rno-miR-466b-5p	71.2992	27.6413	1.324	2.5181e-06	7.9314e-06
rno-miR-125b-1-3p	9501.73	4978.72	0.92203	2.5804e-06	8.0885e-06
rno-miR-27a-3p	14387	5981.14	1.2406	2.8477e-06	8.8839e-06
rno-miR-31a-3p	110.467	49.314	1.148	2.9928e-06	9.292e-06
rno-miR-224-5p	1159.9	547.955	1.068	3.1874e-06	9.8492e-06
novel_499	85.281	27.052	1.5983	3.6867e-06	1.1293e-05
rno-miR-138-1-3p	0	12.3773	-3.9883	3.6892e-06	1.1293e-05
rno-let-7a-1-3p	469.243	1042.46	-1.1268	4.1845e-06	1.2749e-05
rno-miR-362-5p	72.2387	204.716	-1.4381	4.5768e-06	1.3879e-05
rno-miR-1843a-5p	1599.27	785.844	1.0095	4.7957e-06	1.4476e-05
rno-miR-6324	90.0759	33.016	1.3984	4.9506e-06	1.4875e-05
rno-miR-1306-3p	68.9479	25.085	1.3974	5.0225e-06	1.5021e-05
rno-miR-192-5p	2643.53	1580.51	0.73582	5.6867e-06	1.693e-05
rno-miR-126a-3p	820.727	474.716	0.78253	8.1117e-06	2.404e-05
rno-miR-30d-3p	189.898	118.236	0.68064	9.476e-06	2.7956e-05
novel_473	35.9543	5.1566	2.5014	1.1714e-05	3.4405e-05
rno-miR-107-3p	1144.58	625.56	0.86221	1.1872e-05	3.471e-05
rno-miR-433-3p	41.0561	107.494	-1.3405	1.3986e-05	4.071e-05
rno-miR-1843b-5p	645.509	246.995	1.345	1.451e-05	4.2048e-05
rno-miR-24-3p	87889.6	47720	0.87096	1.4763e-05	4.259e-05
rno-miR-22-5p	2380.45	1268.97	0.89523	1.6887e-05	4.8503e-05
rno-miR-344b-5p	0.539514	12.3337	-3.4469	1.8269e-05	5.2243e-05
rno-miR-23a-5p	17.1206	2.31041	2.5199	2.1756e-05	6.1944e-05
rno-miR-195-3p	674.198	402.224	0.74211	2.5016e-05	7.0915e-05
rno-miR-200b-3p	26.1669	59.7239	-1.1543	3.094e-05	8.7328e-05
rno-miR-485-5p	10.4595	41.3352	-1.9476	3.3868e-05	9.5181e-05
rno-miR-3576	1.42109	17.6899	-2.8138	3.6809e-05	0.00010256
rno-miR-539-5p	1.42109	17.6899	-2.8138	3.6809e-05	0.00010256
rno-miR-29c-5p	83.95	195.867	-1.1769	3.7913e-05	0.00010519
rno-miR-142-3p	0.284218	12.7598	-3.4226	3.8219e-05	0.00010559
rno-miR-3596d	230346	181111	0.34623	4.2021e-05	0.0001156
rno-miR-542-5p	54.472	21.4726	1.2805	4.7784e-05	0.0001309
rno-miR-339-3p	177.616	103.249	0.76788	5.1408e-05	0.00014024
rno-miR-370-3p	141.807	317.407	-1.1334	5.3599e-05	0.00014561
rno-miR-7b	1.19752	13.9408	-2.7494	5.5047e-05	0.00014892
rno-miR-3579	3.80622	26.8586	-2.4399	5.8715e-05	0.00015754
rno-miR-380-5p	3.80622	26.8586	-2.4399	5.8715e-05	0.00015754
rno-miR-24-2-5p	3128.83	1722.92	0.84889	6.0962e-05	0.0001629
rno-miR-3074	44.9793	15.9866	1.4263	6.5271e-05	0.0001737
rno-miR-497-5p	350.927	200.558	0.7957	6.6914e-05	0.00017735
rno-miR-485-3p	6.70905	29.6499	-1.8854	6.7467e-05	0.00017809
novel_653	15.2996	0.837538	3.0939	6.9707e-05	0.00018326
rno-let-7f-5p	232978	184540	0.33559	7.3944e-05	0.00019362
rno-miR-365-5p	15.5204	1.56012	2.7372	9.5288e-05	0.00024851
rno-miR-153-3p	0	7.8129	-3.4378	0.00011509	0.00029897
rno-miR-412-5p	5.51433	25.9404	-2.046	0.00012673	0.00032789
rno-miR-496-3p	7.19072	25.1945	-1.6887	0.00014938	0.00038345
rno-miR-532-5p	5795.06	3524.02	0.71015	0.00014889	0.00038345
rno-miR-652-5p	2.56077	15.9518	-2.3245	0.00015402	0.0003938
rno-miR-483-3p	1.76876	14.2961	-2.6331	0.00018081	0.00046051
rno-miR-494-3p	11.7643	80.9315	-2.3687	0.00018339	0.00046526
rno-miR-652-3p	1350.93	791.341	0.7609	0.00019899	0.00050288
rno-miR-190a-3p	0	7.56367	-3.3367	0.00020772	0.0005229
rno-miR-499-5p	336.167	634.078	-0.90765	0.00023469	0.00058852
rno-miR-32-3p	25.0074	55.8251	-1.1439	0.00023968	0.00059873
rno-miR-758-3p	1.90276	15.1109	-2.6345	0.00025604	0.00063717
rno-miR-30a-3p	4756.93	3148.33	0.59142	0.00026446	0.00065561
rno-miR-30a-5p	60763.9	35423.9	0.76862	0.00027656	0.00068303
rno-miR-377-3p	0.629083	9.53159	-2.8038	0.00029851	0.00073446
rno-miR-664-2-5p	194.224	110.317	0.79386	0.00030552	0.00074887
rno-miR-324-3p	85.2554	47.5454	0.81573	0.00030934	0.00075273
rno-miR-3588	174379	112622	0.62536	0.0003094	0.00075273
rno-miR-29b-3p	54.733	111.451	-1.0259	0.00033562	0.00081347
rno-miR-125b-5p	175552	114103	0.61635	0.00033975	0.00082044
rno-miR-434-5p	86.5129	188.374	-1.1039	0.00035318	0.00084972
rno-miR-3587	54.733	111.187	-1.0224	0.00035605	0.00085346
rno-miR-872-5p	4087.57	6930.96	-0.75293	0.00035739	0.00085355
rno-miR-329-5p	5.4636	29.0387	-2.0781	0.00037716	0.00089749
rno-miR-191a-3p	222.11	121.469	0.84887	0.00045564	0.0010803
rno-miR-24-1-5p	45.9533	18.739	1.232	0.00047877	0.0011308
rno-miR-301a-3p	1.13687	12.5581	-2.5634	0.0004804	0.0011308
rno-miR-191b	219.472	119.115	0.85892	0.00051786	0.0012146
rno-miR-493-5p	25.9921	77.8383	-1.4742	0.00055006	0.0012854
rno-miR-342-3p	623.748	1116.24	-0.82189	0.00061	0.0014204
rno-miR-204-5p	681.016	922.121	-0.43302	0.00062913	0.0014598
rno-miR-770-3p	26.2839	62.8624	-1.2475	0.00065983	0.0015256
rno-miR-674-3p	4334.69	2551.37	0.7534	0.00068382	0.0015754
rno-miR-532-3p	123.833	199.753	-0.67232	0.00069692	0.0016
rno-miR-98-5p	3478.51	2525.72	0.45905	0.00075189	0.0017201
rno-miR-431	13.4392	33.6166	-1.2867	0.00086384	0.0019693
novel_192	9.55684	1.46347	2.2643	0.00098943	0.00224
rno-miR-376b-3p	0.344864	7.51064	-2.8101	0.0009887	0.00224
rno-miR-487b-3p	7.56731	24.3154	-1.5954	0.0010041	0.0022652
rno-miR-20b-5p	17.5269	38.8419	-1.0808	0.0010294	0.0023145
rno-miR-205	2.53184	15.9063	-2.2961	0.0010341	0.002317
rno-miR-3544	2.18698	13.5022	-2.3075	0.0010592	0.0023652
rno-miR-128-2-5p	10.1859	1.37622	2.3098	0.0013329	0.0029597
rno-miR-504	8.48061	0.93419	2.4792	0.0013346	0.0029597
rno-miR-93-3p	50.1299	93.0625	-0.88132	0.0013756	0.0030404
rno-miR-30c-5p	11236.9	18870.3	-0.73628	0.0014299	0.0031496
novel_562	7.85083	0.308262	2.8045	0.0015108	0.0033165
rno-miR-181b-1-3p	22.8959	56.3354	-1.2855	0.0016124	0.0035277
rno-miR-194-3p	17.2426	5.38702	1.5789	0.0016951	0.0036963
rno-miR-673-5p	0.539514	6.4986	-2.6608	0.001709	0.0037141
rno-miR-145-3p	307.02	492.438	-0.66865	0.0017759	0.0038468
novel_687	6.94814	0.5729	2.5551	0.0018983	0.0040983
rno-miR-7a-2-3p	0.539514	7.59478	-2.6851	0.0019175	0.0041205
rno-miR-873-3p	0	5.09707	-2.8635	0.0019212	0.0041205
rno-miR-125a-5p	19920.3	11545.7	0.77304	0.0019288	0.0041231
rno-miR-210-5p	10.9173	2.07999	2.0578	0.0021302	0.0045389
rno-miR-673-3p	1.76596	12.5769	-2.1671	0.0021732	0.0046153
rno-miR-3559-3p	392.99	551.428	-0.48188	0.0022298	0.0047201
rno-miR-376b-5p	0	5.50849	-2.8164	0.0024013	0.0050668
rno-miR-212-3p	86.3825	47.2005	0.84776	0.0025148	0.0052891
novel_584	36.4458	8.56029	1.8344	0.0025338	0.005312
rno-miR-17-1-3p	43.9525	22.5129	0.94667	0.0026204	0.0054672
rno-miR-299b-5p	5.96428	21.318	-1.7088	0.0026246	0.0054672
rno-miR-299a-3p	8.30147	25.1979	-1.5281	0.0028104	0.0058357
rno-miR-450a-3p	7.06943	19.8566	-1.3754	0.0030093	0.0062287
rno-miR-298-3p	53.9699	27.716	0.94912	0.0031634	0.006527
rno-miR-26a-3p	2.36612	11.7979	-1.9297	0.0032121	0.0066066
rno-miR-3072	0.344864	6.00355	-2.5524	0.0032351	0.006633
rno-miR-136-5p	0	4.37499	-2.7038	0.0036029	0.007364
rno-miR-1839-3p	149.98	98.617	0.59289	0.0038567	0.007858
rno-let-7e-3p	403.822	285.413	0.50215	0.0039934	0.0081113
rno-miR-7a-1-3p	28.6944	56.2395	-0.98175	0.0040639	0.0082288
rno-miR-132-3p	716.912	1052.22	-0.55174	0.0043229	0.0087261
rno-miR-141-3p	0	4.07273	-2.6417	0.0045348	0.0091256
rno-miR-99a-5p	345639	483998	-0.48178	0.0045656	0.0091592
rno-miR-337-3p	0	3.77388	-2.6142	0.0049604	0.0099209
rno-miR-6315	32.567	9.16481	1.6536	0.0049949	0.0099593
novel_243	3.47407	0	2.6243	0.0050191	0.009977
rno-miR-33-3p	11.3545	26.3032	-1.128	0.0050407	0.0099895
rno-miR-451-5p	376.835	157.599	1.1831	0.0061786	0.012207
rno-miR-26a-5p	219106	180014	0.28266	0.0064407	0.012687
rno-miR-34b-5p	15.3681	5.50198	1.3618	0.0065469	0.012857
rno-miR-34b-3p	512.843	380.714	0.42397	0.0069414	0.01355
rno-miR-486	159.073	302.458	-0.90942	0.0069212	0.01355
rno-miR-21-3p	58.4412	23.8183	1.1976	0.0072217	0.014055
rno-miR-191a-5p	44293.9	32345.5	0.45	0.0073344	0.014232
novel_547	3.11649	0	2.4826	0.0082292	0.015921
rno-miR-1956-3p	4.54038	0.308262	2.3523	0.008418	0.016238
novel_168	19.8506	5.84837	1.573	0.0085364	0.016418
rno-miR-466c-3p	18.9535	6.86879	1.3202	0.0093071	0.017848
rno-miR-6318	7.77187	1.26126	2.0445	0.0096342	0.018421
rno-miR-450b-5p	4786.86	3176.06	0.58261	0.0098097	0.018702
rno-miR-452-5p	186.268	119.363	0.6367	0.01035	0.019674
rno-miR-667-5p	1.31881	8.45373	-1.9846	0.010803	0.020476
novel_326	2.77163	0	2.3788	0.011504	0.021741
rno-miR-218a-5p	7417.3	5469.02	0.43543	0.011594	0.021785
rno-miR-293-5p	1.10795	7.48872	-2.0508	0.011594	0.021785
novel_622	2.71098	0	2.3746	0.011647	0.021822
rno-miR-9a-5p	1.19336e+06	1.52829e+06	-0.35489	0.011699	0.021856
rno-miR-667-3p	2.65034	10.2477	-1.6099	0.012029	0.022382
rno-miR-9b-3p	1.19017e+06	1.52186e+06	-0.35269	0.012049	0.022382
rno-miR-871-3p	11.9646	2.4878	1.8235	0.012444	0.02305
rno-miR-320-3p	5629.62	4221.87	0.4122	0.013308	0.02458
rno-miR-664-3p	104.316	67.1538	0.60856	0.013797	0.025412
rno-miR-218a-1-3p	6.44034	0.953001	2.035	0.014128	0.025948
rno-let-7i-3p	88.6068	53.393	0.69838	0.014654	0.026838
rno-miR-6331	6.72456	19.1212	-1.3528	0.014917	0.027244
rno-let-7f-1-3p	18.577	33.2592	-0.81114	0.015727	0.028642
rno-miR-190a-5p	28.2594	53.7718	-0.85783	0.016057	0.029162
rno-miR-668	0.284218	4.53357	-2.1718	0.016326	0.029568
rno-miR-34c-3p	266.085	194.714	0.44435	0.017033	0.030764
rno-miR-211-3p	0.689728	6.11901	-2.0557	0.017279	0.031121
novel_162	20.7315	8.10184	1.2106	0.017607	0.031625
rno-miR-129-5p	78085.2	104563	-0.41749	0.018781	0.033641
rno-miR-154-5p	3.92401	11.3841	-1.4256	0.019528	0.034884
rno-miR-183-5p	91.5075	60.6432	0.60109	0.019951	0.035444
rno-miR-3553	91.5075	60.6432	0.60109	0.019951	0.035444
rno-miR-322-5p	1823.42	1106.64	0.70091	0.023336	0.041344
novel_246	3.53751	0	2.1219	0.024355	0.042918
rno-miR-702-3p	62.976	34.3272	0.8621	0.024314	0.042918
rno-miR-325-3p	1965.76	3198.72	-0.68443	0.025004	0.043942
novel_256	0	2.36344	-2.1024	0.025802	0.045222
rno-miR-200a-3p	18.1453	40.1951	-1.0883	0.026235	0.045858
novel_561	3.70044	0.317667	2.0282	0.026326	0.045894

## Sheet: mRNA
gene_id	gene_name	gene_locus	x12_FPKM	x90_FPKM	log2FoldChange		pvalue	padj
ENSRNOG00000008915	Prima1	6:127075954-127127974	185.837	1.01593	7.45988	7.45988	1.42e-201	4.37e-197	FALSE
ENSRNOG00000003897	Col1a1	10:82745801-82762789	3590.8	54.7588	6.79346	6.79346	6.66e-176	1.02e-171	FALSE
ENSRNOG00000012098	Adcyap1r1	4:85662773-85711696	0.127244	63.4617	-9.5071	9.5071	5.69e-161	5.81e-157	FALSE
ENSRNOG00000045829	Thbs1	3:109862117-109873466	3453.6	103.83	5.824	5.824	6.79e-158	5.2e-154	FALSE
ENSRNOG00000050404	Pmepa1	3:171294856-171342646	293.1	6.24984	6.30813	6.30813	2.12e-149	1.3e-145	FALSE
ENSRNOG00000001652	Erg	11:35646116-35749594	3.09925	0	17.5607	17.5607	5.03e-141	2.57e-137	FALSE
ENSRNOG00000012036	Pcsk5	1:236031988-236313858	47.4311	2.01894	5.3109	5.3109	2.17e-138	9.48e-135	FALSE
ENSRNOG00000028832	Sorcs3	1:268189277-268620331	0	1.58837	-17.9294	17.9294	3.93e-137	1.34e-133	TRUE
ENSRNOG00000023148	Col11a1	2:216863428-217056523	620.919	19.324	5.76221	5.76221	3.13e-131	9.59e-128	FALSE
ENSRNOG00000003171	Mpz	13:89524329-89530068	370.627	1.81125	8.42998	8.42998	5.98e-122	1.67e-118	FALSE
ENSRNOG00000001469	Eln	12:24978359-25022052	230.335	4.55498	6.41179	6.41179	5.21e-116	1.33e-112	FALSE
ENSRNOG00000012660	Postn	2:143656793-143688087	423.981	26.9218	4.73995	4.73995	8.61e-116	2.03e-112	FALSE
ENSRNOG00000006030	Ptprz1	4:49941304-50140762	2.27812	122.997	-4.99422	4.99422	2.73e-112	5.98e-109	FALSE
ENSRNOG00000001113	Mmd2	12:14021727-14078134	0.412896	66.0843	-6.55476	6.55476	3.68e-111	7.52e-108	FALSE
ENSRNOG00000024082	Gldn	8:58870516-58914603	1340.88	73.8801	4.93973	4.93973	1.07e-110	2.06e-107	FALSE
ENSRNOG00000015093	Sparcl1	14:6994190-7025308	1.42144	121.299	-5.66003	5.66003	4.92e-109	8.87e-106	FALSE
ENSRNOG00000026060	Arsi	18:56180089-56186068	1124.04	69.7871	4.77086	4.77086	1.82e-108	3.11e-105	FALSE
ENSRNOG00000003736	Col5a2	9:52092511-52238564	358.667	27.689	4.45218	4.45218	1.7e-106	2.74e-103	FALSE
ENSRNOG00000010997	Ednrb	15:88006977-88036354	4.42208	215.654	-4.85014	4.85014	8.15e-102	1.25e-98	FALSE
ENSRNOG00000017073	Car9	5:59008933-59015528	457.16	25.1721	4.9404	4.9404	1.39e-101	2.03e-98	FALSE
ENSRNOG00000011068	Papss2	1:251145253-251230715	176.976	8.94451	5.06489	5.06489	3.41e-101	4.75e-98	FALSE
ENSRNOG00000007377	Slit3	10:20320878-20518518	28.8906	0.598248	6.34751	6.34751	2.39e-96	3.19e-93	FALSE
ENSRNOG00000017346	Myt1	3:177281590-177341547	0	11.9293	-17.2111	17.2111	1.02e-95	1.3e-92	FALSE
ENSRNOG00000014320	Inhba	17:51898217-51912496	44.1439	1.29516	5.85026	5.85026	1.12e-94	1.38e-91	FALSE
ENSRNOG00000011292	Col1a2	4:31534040-31569151	2346.49	130.911	4.87177	4.87177	1.19e-94	1.4e-91	FALSE
ENSRNOG00000007970	Plxnc1	7:35850398-36001114	0.074126	15.1646	-6.74237	6.74237	7.76e-92	8.81e-89	FALSE
ENSRNOG00000015036	Ccn2	1:21851660-21854773	2577.52	197.676	4.41597	4.41597	1.48e-91	1.62e-88	FALSE
ENSRNOG00000017206	Igfbp5	9:80150211-80167033	489.37	41.9641	4.30428	4.30428	3.18e-91	3.37e-88	FALSE
ENSRNOG00000033527	Pappa1	5:80920568-81150940	13.9692	0.887034	4.71061	4.71061	3.72e-90	3.81e-87	FALSE
ENSRNOG00000018384	Adam12	1:205956342-206282575	115.486	12.2317	3.99816	3.99816	3.13e-89	3.1e-86	FALSE
ENSRNOG00000001704	Runx1	11:32769165-33003021	34.2343	1.26066	5.52128	5.52128	1.31e-88	1.26e-85	FALSE
ENSRNOG00000046254	Adgre1	9:9431860-9585865	0	2.80869	-17.2691	17.2691	1.65e-88	1.53e-85	FALSE
ENSRNOG00000058003	Spon1	1:178636544-178935051	0.199755	20.0368	-5.84978	5.84978	5.88e-88	5.3e-85	FALSE
ENSRNOG00000005479	Slc1a2	3:92640752-92665644	0.130471	29.173	-7.04832	7.04832	7.36e-88	6.45e-85	FALSE
ENSRNOG00000019120	Hmgcs2	2:200452624-200479423	1.44197	76.9874	-4.97936	4.97936	4.85e-87	4.13e-84	FALSE
ENSRNOG00000028624	Kif26b	13:96775357-97173469	16.1883	1.64807	4.05397	4.05397	5.4e-87	4.47e-84	FALSE
ENSRNOG00000054614	AABR07002779.1	1:84792797-84812486	0.601677	79.2479	-6.27687	6.27687	5.96e-85	4.76e-82	FALSE
ENSRNOG00000060614	Pxdn	6:48866601-48980340	204.262	20.0999	4.11539	4.11539	6.06e-85	4.76e-82	FALSE
ENSRNOG00000007456	Calb1	5:29538380-29562773	0.201083	47.1682	-7.10887	7.10887	1.5e-84	1.15e-81	FALSE
ENSRNOG00000014426	Lox	18:47500330-47577819	585.841	44.5969	4.46882	4.46882	5.75e-84	4.3e-81	FALSE
ENSRNOG00000002548	Tnn	13:77829382-77896697	530.872	31.2973	4.83839	4.83839	1.19e-83	8.68e-81	FALSE
ENSRNOG00000014722	Raph1	9:67293309-67341341	46.5101	3.32373	4.56454	4.56454	3.49e-81	2.49e-78	FALSE
ENSRNOG00000043007	Rcn3	1:101076898-101086198	253.648	18.1169	4.56688	4.56688	4.22e-80	2.94e-77	FALSE
ENSRNOG00000003553	Efemp1	14:113202419-113295014	0.359645	21.7436	-5.16681	5.16681	1.76e-77	1.2e-74	FALSE
ENSRNOG00000015845	Fam129b	3:11921715-11971327	143.715	15.8607	3.94186	3.94186	2.53e-77	1.68e-74	FALSE
ENSRNOG00000029370	Abhd3	18:1892413-1946840	1.11534	48.4178	-4.68131	4.68131	5.46e-77	3.56e-74	FALSE
ENSRNOG00000055962	Bgn	X:157319046-157331204	1499.93	206.023	3.62162	3.62162	7.46e-77	4.76e-74	FALSE
ENSRNOG00000009311	Fstl3	7:12804919-12810570	98.1509	1.85191	6.49104	6.49104	1.89e-76	1.18e-73	FALSE
ENSRNOG00000061910	Igfbp3	14:87457647-87465374	264.533	24.1448	4.21202	4.21202	2.87e-76	1.76e-73	FALSE
ENSRNOG00000019451	Smtn	14:83755142-83776863	65.0966	4.029	4.77195	4.77195	2.64e-75	1.59e-72	FALSE
ENSRNOG00000011407	Prag1	16:59666775-59721227	110.588	14.4755	3.69295	3.69295	4.26e-75	2.51e-72	FALSE
ENSRNOG00000000156	LOC100911486	5:171472273-171620947	111.732	11.9385	3.98159	3.98159	4.55e-75	2.63e-72	FALSE
ENSRNOG00000010107	AABR07025295.1	16:31734944-31946242	171.07	22.8896	3.65992	3.65992	1.17e-74	6.67e-72	FALSE
ENSRNOG00000012094	Ltbp2	6:108500112-108596569	784.486	100.772	3.71936	3.71936	2.28e-74	1.27e-71	FALSE
ENSRNOG00000018958	Mt3	19:11324698-11326139	25.5881	1008.15	-4.54073	4.54073	1.05e-73	5.76e-71	FALSE
ENSRNOG00000001174	Pde9a	20:10123651-10216548	0.0399187	5.66519	-6.39057	6.39057	1.76e-73	9.49e-71	FALSE
ENSRNOG00000018454	Apoe	1:80612895-80617057	32.873	1411.64	-4.6677	4.6677	1.55e-72	8.17e-70	FALSE
ENSRNOG00000014182	Tns1	9:81194119-81400987	84.1753	11.0134	3.69233	3.69233	3.27e-72	1.7e-69	FALSE
ENSRNOG00000023809	Opcml	8:29453643-29962825	0.15889	13.8836	-5.63793	5.63793	1.45e-71	7.41e-69	FALSE
ENSRNOG00000005348	Pamr1	3:92403582-92502089	0.621819	20.7681	-4.3023	4.3023	3e-71	1.51e-68	FALSE
ENSRNOG00000021437	AABR07073181.1	5:155812105-155885829	320.088	36.3691	3.89796	3.89796	3.15e-71	1.56e-68	FALSE
ENSRNOG00000002052	Ccdc80	11:60645086-60679555	347.21	62.2804	3.45412	3.45412	3.52e-71	1.71e-68	FALSE
ENSRNOG00000001214	Pfkl	20:11393877-11415882	62.8807	5.78333	4.20282	4.20282	1.64e-70	7.84e-68	FALSE
ENSRNOG00000016358	Apba2	1:125367280-125548890	0.469822	22.6646	-4.83806	4.83806	2.62e-70	1.24e-67	FALSE
ENSRNOG00000028872	Rai14	2:60546091-60683451	51.0832	6.75328	3.67115	3.67115	5.57e-70	2.59e-67	FALSE
ENSRNOG00000001414	Serpine1	12:22639167-22651482	637.17	34.3536	5.02555	5.02555	1.1e-68	4.94e-66	FALSE
ENSRNOG00000008816	Gpnmb	4:78694447-78715683	6.53955	184.131	-4.05313	4.05313	1.14e-68	5.05e-66	FALSE
ENSRNOG00000018394	Chrdl2	1:165008912-165036435	5.33539	0	16.4678	16.4678	1.63e-68	7.03e-66	FALSE
ENSRNOG00000015496	Tpm4	16:19385736-19399903	294.318	19.8696	4.64787	4.64787	3.5e-67	1.49e-64	FALSE
ENSRNOG00000061484	Adamts2	10:36098051-36304409	38.9618	5.33335	3.71674	3.71674	3.97e-67	1.67e-64	FALSE
ENSRNOG00000002318	Limch1	14:42762587-43072843	42.8948	6.88035	3.42102	3.42102	6.26e-66	2.56e-63	FALSE
ENSRNOG00000014835	Il1rl1	9:47134034-47182170	25.113	1.15012	5.19018	5.19018	1.87e-65	7.54e-63	FALSE
ENSRNOG00000004072	Myo1c	10:63803309-63819614	137.951	15.5391	3.91144	3.91144	2.19e-65	8.71e-63	FALSE
ENSRNOG00000000257	Smpd3	19:38237965-38321528	0.0244927	6.8973	-7.35841	7.35841	3.42e-65	1.34e-62	FALSE
ENSRNOG00000047712	Dcx	X:115098675-115175299	0.012098	5.59654	-8.08943	8.08943	3.74e-65	1.45e-62	FALSE
ENSRNOG00000006075	Fez1	8:39305128-39350270	4.2531	117.157	-4.02456	4.02456	5.62e-65	2.15e-62	FALSE
ENSRNOG00000037871	Sfxn5	4:116993914-117111653	3.032	62.941	-3.61555	3.61555	2.71e-64	1.02e-61	FALSE
ENSRNOG00000030210	Fndc1	1:47605219-47687504	60.3298	7.8925	3.70053	3.70053	3.22e-64	1.2e-61	FALSE
ENSRNOG00000008749	Col5a1	3:6430201-6578882	153.368	20.6629	3.65395	3.65395	5.29e-64	1.95e-61	FALSE
ENSRNOG00000049236	Myh9l1	7:118992356-119071712	291.374	49.0642	3.33175	3.33175	4.79e-63	1.75e-60	FALSE
ENSRNOG00000008061	Nuak1	7:25038069-25113664	49.4279	5.94279	3.83884	3.83884	8.19e-63	2.95e-60	FALSE
ENSRNOG00000023786	Ybx1	5:138319762-138336475	197.715	7.74747	4.5412	4.5412	9.01e-63	3.21e-60	FALSE
ENSRNOG00000010840	Adamtsl3	1:144239020-144561247	133.211	18.8325	3.72286	3.72286	1.2e-62	4.21e-60	FALSE
ENSRNOG00000015904	Wfdc1	19:52313795-52332697	104.004	12.4575	3.82124	3.82124	3.06e-62	1.06e-59	FALSE
ENSRNOG00000012906	Bcas1	3:167957994-168033457	0.242101	34.5495	-6.0516	6.0516	8.62e-62	2.97e-59	FALSE
ENSRNOG00000000142	Plxdc2	17:83221827-83610272	69.3577	12.5652	3.22119	3.22119	1.67e-61	5.69e-59	FALSE
ENSRNOG00000016429	Grm5	1:151439409-151783392	0.14286	12.9554	-5.72564	5.72564	3.79e-61	1.28e-58	FALSE
ENSRNOG00000053550	Itga1	2:47127219-47281421	78.467	10.0946	3.75477	3.75477	6.77e-61	2.24e-58	FALSE
ENSRNOG00000007338	Fbln2	4:122835436-122895121	1853.26	274.395	3.51491	3.51491	6.8e-61	2.24e-58	FALSE
ENSRNOG00000007290	Atp1a2	13:90651686-90676629	1.65615	58.2854	-4.37898	4.37898	7.08e-61	2.31e-58	FALSE
ENSRNOG00000016163	Slc1a3	2:57860834-57935363	35.1513	539.875	-3.18629	3.18629	8.38e-61	2.7e-58	FALSE
ENSRNOG00000010634	Megf11	8:69971778-70184742	0.106129	26.8293	-7.07648	7.07648	1.07e-60	3.42e-58	FALSE
ENSRNOG00000024089	Fndc3b	2:113112902-113415212	67.4339	12.5499	3.30581	3.30581	1.14e-60	3.62e-58	FALSE
ENSRNOG00000007763	Plod1	5:164720587-164747083	91.2148	12.7817	3.59504	3.59504	1.66e-60	5.18e-58	FALSE
ENSRNOG00000011989	Vat1l	19:46525919-46693838	0.16526	6.20225	-4.46738	4.46738	2.4e-60	7.44e-58	FALSE
ENSRNOG00000017307	Prss23	1:153732532-153752541	415.827	41.4775	4.10542	4.10542	2.76e-60	8.46e-58	FALSE
ENSRNOG00000031890	Ncam1	8:53839098-53901358	217.157	32.8979	3.56881	3.56881	3.03e-59	9.19e-57	FALSE
ENSRNOG00000014816	Slc1a1	1:246954980-247037056	0.949051	29.6051	-4.20973	4.20973	3.33e-59	1e-56	FALSE
ENSRNOG00000056756	Actn1	6:103375799-103470555	414.149	71.443	3.2703	3.2703	3.77e-59	1.12e-56	FALSE
ENSRNOG00000020433	Actn4	1:87078020-87147333	280.685	57.0584	3.21617	3.21617	4.08e-59	1.2e-56	FALSE
ENSRNOG00000020652	Tgfb1	1:82480195-82497199	57.805	6.61811	3.88751	3.88751	4.49e-59	1.31e-56	FALSE
ENSRNOG00000013867	Fgf1	18:32273770-32359824	17.7526	0.881762	4.90577	4.90577	4.68e-59	1.35e-56	FALSE
ENSRNOG00000016558	Pllp	19:10731855-10752641	0.0572133	38.1614	-8.59379	8.59379	5.29e-59	1.51e-56	FALSE
ENSRNOG00000021882	Tmed9	17:9560761-9565249	268.559	33.0783	3.78188	3.78188	9.99e-59	2.81e-56	FALSE
ENSRNOG00000002810	Gfpt2	10:35279236-35325508	15.9151	1.47293	4.19396	4.19396	1.13e-58	3.15e-56	FALSE
ENSRNOG00000002419	Plp1	X:107496072-107511348	0.78187	40.9931	-4.95586	4.95586	6.9e-58	1.89e-55	FALSE
ENSRNOG00000002244	Pdgfra	14:35527927-35581031	1.9562	72.5154	-4.45472	4.45472	9.21e-58	2.5e-55	FALSE
ENSRNOG00000016516	Mbp	18:79326738-79437310	1.90067	41.271	-4.07334	4.07334	1.91e-57	5.15e-55	FALSE
ENSRNOG00000015514	Bcat1	4:179259308-179339795	163.555	29.8725	3.21683	3.21683	3.84e-57	1.02e-54	FALSE
ENSRNOG00000016831	Serpinh1	1:164301010-164308317	1550.08	315.394	3.07669	3.07669	6.19e-57	1.64e-54	FALSE
ENSRNOG00000050539	Fbln5	6:125644804-125723944	586.265	119.965	3.07017	3.07017	8.49e-57	2.22e-54	FALSE
ENSRNOG00000027309	AABR07026805.1	17:2201924-2278613	22.9322	3.04856	3.66814	3.66814	1.27e-56	3.31e-54	FALSE
ENSRNOG00000027066	Stk32a	18:37597156-37710306	1.1077	21.4787	-3.51913	3.51913	1.97e-56	5.07e-54	FALSE
ENSRNOG00000014872	Sec24d	2:227455722-227562319	70.4461	12.0189	3.31409	3.31409	5.55e-56	1.41e-53	FALSE
ENSRNOG00000050655	P4ha1	20:28920616-28971966	165.18	31.1439	3.16631	3.16631	7.58e-56	1.9e-53	FALSE
ENSRNOG00000021256	Adra1d	3:124129558-124145566	22.0759	0.811021	5.52923	5.52923	2.45e-55	6.07e-53	FALSE
ENSRNOG00000048449	Itgb3	10:92667869-92783410	7.46318	0.507314	4.23587	4.23587	2.46e-55	6.07e-53	FALSE
ENSRNOG00000047574	Nrxn3	6:112133204-114067564	0.118153	4.78139	-3.70047	3.70047	3.06e-55	7.51e-53	FALSE
ENSRNOG00000020440	Fads2	1:226114413-226152524	266.08	51.8891	3.11788	3.11788	3.59e-55	8.74e-53	FALSE
ENSRNOG00000007657	Col27a1	5:79055521-79170765	8.89725	1.18775	4.20503	4.20503	4.18e-55	1.01e-52	FALSE
ENSRNOG00000007705	Kcnj10	13:90723092-90752581	3.3242	79.5956	-3.81998	3.81998	5.38e-55	1.29e-52	FALSE
ENSRNOG00000005413	Creb3l1	3:80892435-80933283	11.8649	0.725055	4.79414	4.79414	8.84e-55	2.1e-52	FALSE
ENSRNOG00000012826	Creb3l2	4:64869026-64981384	75.0578	15.4956	3.03601	3.03601	7.04e-54	1.66e-51	FALSE
ENSRNOG00000018094	Sv2c	2:26501833-26699333	0.848616	17.193	-3.57735	3.57735	7.09e-54	1.66e-51	FALSE
ENSRNOG00000010731	Gpm6a	16:39367692-39719187	2.74285	80.9023	-4.10872	4.10872	8.75e-54	2.03e-51	FALSE
ENSRNOG00000060603	Nhsl1	1:13595295-13705396	30.5586	3.35044	3.94868	3.94868	1.02e-53	2.36e-51	FALSE
ENSRNOG00000045816	Gria1	10:42614713-42760200	0.0357423	4.24421	-6.13838	6.13838	1.16e-53	2.65e-51	FALSE
ENSRNOG00000002403	Fam129a	13:68949665-69101588	49.0918	6.91979	3.58462	3.58462	1.21e-53	2.75e-51	FALSE
ENSRNOG00000030183	Plod2	8:99977334-100059736	98.0143	19.1819	3.16993	3.16993	1.42e-53	3.19e-51	FALSE
ENSRNOG00000017568	Rit2	18:23700013-24057917	0.351289	15.6951	-4.74169	4.74169	1.65e-53	3.68e-51	FALSE
ENSRNOG00000015401	Mapk4	18:69894684-70043465	0.340737	9.19647	-3.91289	3.91289	2.22e-53	4.93e-51	FALSE
XLOC_237553	XLOC_237553	5:155885958-155914986	250.984	47.1967	3.17099	3.17099	5.29e-53	1.17e-50	FALSE
ENSRNOG00000039197	LOC108348074	5:64476317-64542645	11.8113	0.847727	4.56711	4.56711	5.55e-53	1.22e-50	FALSE
XLOC_122988	XLOC_122988	17:2279389-2380716	23.5941	2.85946	3.82783	3.82783	8.66e-53	1.88e-50	FALSE
ENSRNOG00000052087	Ubap2	5:57534695-57632182	26.0794	3.49167	3.66144	3.66144	9.48e-53	2.05e-50	FALSE
ENSRNOG00000000368	Grik2	20:53789760-54517709	0.264454	6.02033	-3.75692	3.75692	3.24e-52	6.95e-50	FALSE
ENSRNOG00000016753	Slc14a1	18:74461055-74485139	6.32757	137.283	-3.6766	3.6766	4.05e-52	8.61e-50	FALSE
ENSRNOG00000037229	Gmppb	8:116826680-116856159	38.0619	5.87511	3.45643	3.45643	1.7e-51	3.6e-49	FALSE
ENSRNOG00000022771	Arhgap23	10:85384881-85444556	34.0381	5.77647	3.31882	3.31882	3.2e-51	6.72e-49	FALSE
ENSRNOG00000018052	Cnksr3	1:43789791-43884267	31.1259	5.80885	3.20446	3.20446	3.27e-51	6.82e-49	FALSE
ENSRNOG00000026447	Disp3	5:165052871-165083487	0.066988	27.5364	-7.84551	7.84551	3.7e-51	7.66e-49	FALSE
ENSRNOG00000052802	Aldoa	1:198228387-198233588	803.805	139.699	3.28527	3.28527	3.78e-51	7.79e-49	FALSE
ENSRNOG00000017933	Ccdc3	17:76989620-77093492	35.7198	4.44351	3.49193	3.49193	8.72e-51	1.78e-48	FALSE
ENSRNOG00000005573	Ntn4	7:34533543-34649481	40.661	8.27548	3.056	3.056	1.99e-50	4.04e-48	FALSE
ENSRNOG00000037080	Adamts17	1:127802978-128124171	9.22987	0.400798	5.28593	5.28593	3.04e-50	6.14e-48	FALSE
ENSRNOG00000059865	Dnah12	16:2379480-2534131	0.00559667	2.24859	-7.86664	7.86664	3.44e-50	6.89e-48	FALSE
ENSRNOG00000017786	Acta1	19:56674074-56677084	168.366	14.5323	4.29994	4.29994	5.61e-50	1.12e-47	FALSE
ENSRNOG00000024243	Cadm4	1:81365138-81370109	449.836	75.7346	3.32852	3.32852	9.43e-50	1.85e-47	FALSE
ENSRNOG00000001143	Cit	12:46334665-46494174	24.4204	4.30112	3.14637	3.14637	1.11e-49	2.16e-47	FALSE
ENSRNOG00000009345	Ugt8	2:229644382-229718659	0.0481383	19.4492	-7.86771	7.86771	1.39e-49	2.7e-47	FALSE
ENSRNOG00000053045	Wscd2	12:48817320-48857724	30.4634	4.18387	3.62586	3.62586	1.96e-49	3.79e-47	FALSE
ENSRNOG00000046313	Basp1	2:77586424-77632628	127.99	20.4574	3.3963	3.3963	2.25e-49	4.31e-47	FALSE
ENSRNOG00000000606	Pcdh15	20:14952213-15334745	0	3.57072	-16.1758	16.1758	4.27e-49	8.14e-47	FALSE
ENSRNOG00000009225	Copz2	10:84718824-84731880	98.1412	15.3382	3.43767	3.43767	5.26e-49	9.94e-47	FALSE
ENSRNOG00000000341	Nid2	15:4894213-4951917	174.876	43.3784	2.77202	2.77202	6e-49	1.13e-46	FALSE
ENSRNOG00000014516	Hs6st1	9:42620006-42659184	36.5717	6.12283	3.3402	3.3402	6.41e-49	1.2e-46	FALSE
ENSRNOG00000061519	Asap2	6:43234526-43343551	51.9466	11.5073	2.93038	2.93038	1.03e-48	1.92e-46	FALSE
ENSRNOG00000029735	Pid1	9:91665986-91882927	35.7889	8.04357	2.91625	2.91625	2.29e-48	4.23e-46	FALSE
ENSRNOG00000052129	Nwd1	16:18877257-18937562	0.036248	6.98832	-6.8426	6.8426	4e-48	7.34e-46	FALSE
ENSRNOG00000011134	Lama2	1:18491317-19143269	0.394639	7.21887	-3.41484	3.41484	1.06e-47	1.93e-45	FALSE
ENSRNOG00000032788	Dysf	4:115712850-115901873	16.2137	3.31109	3.05046	3.05046	1.37e-47	2.48e-45	FALSE
ENSRNOG00000014453	Anxa5	2:123162461-123193130	401.48	80.0803	3.08505	3.08505	1.84e-47	3.3e-45	FALSE
ENSRNOG00000009350	Sez6	10:64865805-64915148	2.06148	35.9853	-3.36432	3.36432	2.17e-47	3.86e-45	FALSE
ENSRNOG00000000991	Arpc1b	12:11252296-11265865	258.094	53.2728	3.03791	3.03791	2.5e-47	4.43e-45	FALSE
ENSRNOG00000002343	Uchl1	14:43133218-43143973	443.874	89.0443	3.07967	3.07967	4.82e-47	8.5e-45	FALSE
ENSRNOG00000058039	Acta2	1:252537615-252550394	5209.52	1126.14	2.97383	2.97383	7.37e-47	1.29e-44	FALSE
ENSRNOG00000010832	Pdgfrl	16:54240527-54450426	36.8673	2.65269	3.80815	3.80815	8.28e-47	1.44e-44	FALSE
ENSRNOG00000002693	Nme1	10:81657153-81666523	101.997	15.1508	3.51283	3.51283	8.45e-47	1.46e-44	FALSE
ENSRNOG00000009195	Tnks1bp1	3:72460889-72483217	46.8012	7.86168	3.33279	3.33279	1.23e-46	2.13e-44	FALSE
ENSRNOG00000018109	Clic4	5:153568745-153625869	309.478	77.5757	2.75374	2.75374	2.85e-46	4.87e-44	FALSE
ENSRNOG00000021303	Drc3	10:46720264-46762250	49.2122	7.65353	3.46278	3.46278	3.73e-46	6.35e-44	FALSE
ENSRNOG00000020014	Myh14	1:100608966-100671074	20.233	3.49992	3.26604	3.26604	4.04e-46	6.85e-44	FALSE
ENSRNOG00000014350	Ccn1	2:251529354-251532312	700.005	131.907	3.16717	3.16717	8.61e-46	1.45e-43	FALSE
ENSRNOG00000016550	Dclk2	2:186116624-186245771	6.8478	161.078	-3.15385	3.15385	1.92e-45	3.22e-43	FALSE
ENSRNOG00000010237	Map7d1	5:144250419-144274981	60.5136	11.7541	3.12245	3.12245	3.42e-45	5.69e-43	FALSE
ENSRNOG00000008016	Ckap4	7:24939498-24947595	179.743	35.4435	3.1008	3.1008	3.58e-45	5.94e-43	FALSE
ENSRNOG00000004147	Abca8a	10:98319480-98390384	0.0155847	4.68102	-7.44377	7.44377	4.39e-45	7.24e-43	FALSE
ENSRNOG00000010076	Pkp1	13:52705174-52752997	10.428	1.01145	4.12913	4.12913	1.03e-44	1.7e-42	FALSE
ENSRNOG00000025691	Pla2g7	9:19935768-19978013	1.76252	45.7571	-3.93213	3.93213	1.18e-44	1.92e-42	FALSE
ENSRNOG00000019965	Tgfb1i1	1:199664173-199670961	73.6154	8.95651	3.80097	3.80097	1.81e-44	2.94e-42	FALSE
ENSRNOG00000001149	Pxn	12:46797954-46845080	81.9961	18.7466	2.88587	2.88587	1.91e-44	3.07e-42	FALSE
ENSRNOG00000030269	Atp2b2	4:145703046-146016325	0	0.517435	-15.8353	15.8353	2.8e-44	4.5e-42	TRUE
ENSRNOG00000007726	Mcam	8:48472824-48481001	70.1837	10.5928	3.47727	3.47727	3.94e-44	6.29e-42	FALSE
ENSRNOG00000058645	Tnc	5:79789671-79874671	409.089	105.833	2.70912	2.70912	5.79e-44	9.2e-42	FALSE
ENSRNOG00000011977	Sema5a	2:85377318-85808970	0.60115	8.38284	-3.04437	3.04437	7.56e-44	1.19e-41	FALSE
ENSRNOG00000006723	Itga11	8:67615635-67683973	34.2884	6.10328	3.25253	3.25253	1e-43	1.57e-41	FALSE
ENSRNOG00000019177	Psd2	18:28781349-28832428	0.595687	13.6613	-3.76067	3.76067	1e-43	1.57e-41	FALSE
ENSRNOG00000017418	Rps3	1:164431029-164441167	546.517	10.505	3.74244	3.74244	1.29e-43	2.01e-41	FALSE
ENSRNOG00000053991	P3h1	5:138279506-138294262	94.4827	19.7104	3.02062	3.02062	1.53e-43	2.36e-41	FALSE
ENSRNOG00000010105	S100a11	2:193866951-193868502	1577.54	254.556	3.39067	3.39067	1.69e-43	2.6e-41	FALSE
ENSRNOG00000011526	Pcsk6	1:126749508-126947392	25.8329	6.81059	2.68348	2.68348	1.97e-43	3.03e-41	FALSE
ENSRNOG00000008586	Aldh1l2	7:26375767-26425108	13.8834	1.52916	3.90432	3.90432	2.63e-43	3.99e-41	FALSE
ENSRNOG00000054420	Vdr	7:139342063-139394166	17.2862	2.12299	3.78633	3.78633	4.47e-43	6.71e-41	FALSE
ENSRNOG00000017506	Cltb	17:10537365-10554989	80.7643	16.7412	3.03117	3.03117	4.62e-43	6.9e-41	FALSE
ENSRNOG00000004438	Cntn1	7:133400485-133586677	0.654314	22.0078	-4.39339	4.39339	4.98e-43	7.41e-41	FALSE
ENSRNOG00000010183	Gask1b	2:178679041-178750668	47.425	10.5378	2.92357	2.92357	5.49e-43	8.12e-41	FALSE
ENSRNOG00000032871	Mlc1	7:129949967-129970910	45.7264	756.637	-3.20227	3.20227	6.19e-43	9.13e-41	FALSE
ENSRNOG00000021441	Reln	4:9347528-9773670	0.346671	5.28049	-3.17007	3.17007	7.38e-43	1.08e-40	FALSE
ENSRNOG00000026415	Col14a1	7:95074236-95273298	128.91	31.9885	2.7676	2.7676	1.2e-42	1.75e-40	FALSE
ENSRNOG00000016043	Aqp4	18:6765945-6782996	12.4448	257.97	-3.61729	3.61729	1.29e-42	1.87e-40	FALSE
ENSRNOG00000011381	Acsbg1	8:59184113-59239954	8.64107	115.244	-2.97836	2.97836	2.54e-42	3.67e-40	FALSE
ENSRNOG00000053450	Myadm	1:64438472-64446818	125.839	24.5818	3.1138	3.1138	3.53e-42	5.07e-40	FALSE
ENSRNOG00000011151	Tenm4	1:161183604-161880923	0.0369103	2.12522	-4.78175	4.78175	3.54e-42	5.07e-40	FALSE
ENSRNOG00000018839	Ntrk2	17:5933729-6244676	11.1931	145.755	-2.93562	2.93562	5.39e-42	7.69e-40	FALSE
ENSRNOG00000020298	Bag3	1:199941161-199965191	41.1305	5.14335	3.76083	3.76083	5.43e-42	7.7e-40	FALSE
ENSRNOG00000007142	B3gat1	8:27777179-27804515	0	6.12472	-15.8978	15.8978	5.67e-42	8.01e-40	FALSE
ENSRNOG00000014214	Rpl27a	1:174132798-174135816	253.064	20.917	4.24588	4.24588	6.33e-42	8.91e-40	FALSE
ENSRNOG00000029778	Maob	X:6430594-6533534	0.457411	10.9786	-3.82249	3.82249	8.99e-42	1.26e-39	FALSE
ENSRNOG00000021285	Celsr1	7:126775516-126913585	1.57145	22.1946	-3.05624	3.05624	9.98e-42	1.39e-39	FALSE
ENSRNOG00000016758	Loxl2	15:51303909-51365234	195.015	31.6368	3.38431	3.38431	1.25e-41	1.73e-39	FALSE
ENSRNOG00000003076	Rbms2	7:2554308-2588843	54.0862	9.04636	3.29208	3.29208	1.31e-41	1.81e-39	FALSE
ENSRNOG00000006237	Gpr37l1	13:51985684-51992693	18.8294	273.887	-3.10513	3.10513	1.69e-41	2.32e-39	FALSE
ENSRNOG00000033090	Ltbp1	6:21203502-21600451	13.8955	3.62181	2.81827	2.81827	1.91e-41	2.61e-39	FALSE
ENSRNOG00000058156	Zdhhc18	5:151831527-151856256	13.8004	1.22682	4.24857	4.24857	2.78e-41	3.79e-39	FALSE
ENSRNOG00000011104	LOC100360057	5:169506138-169512871	138.796	24.2271	3.27598	3.27598	3.98e-41	5.4e-39	FALSE
ENSRNOG00000016281	Col4a1	16:83522162-83632153	241.151	50.7043	3.00977	3.00977	4.5e-41	6.07e-39	FALSE
ENSRNOG00000017118	P4ha3	1:165295847-165330322	72.2004	15.3993	2.88181	2.88181	4.67e-41	6.28e-39	FALSE
ENSRNOG00000009019	Slc6a6	4:123642210-123713464	70.1864	16.9973	2.80424	2.80424	6.01e-41	8.05e-39	FALSE
ENSRNOG00000001528	Gap43	11:58624198-58717914	0.111613	6.43631	-5.10197	5.10197	6.27e-41	8.36e-39	FALSE
ENSRNOG00000003669	Myocd	10:51683540-51778986	4.44309	0.31251	4.36135	4.36135	6.69e-41	8.87e-39	FALSE
ENSRNOG00000020266	Eef2	7:11401501-11406771	1461.5	370.503	2.74331	2.74331	6.71e-41	8.87e-39	FALSE
ENSRNOG00000008465	Tmem176b	4:78450724-78458179	8.06238	132.436	-3.48441	3.48441	1.07e-40	1.41e-38	FALSE
ENSRNOG00000050767	Nrn1	17:27925057-27969433	19.4628	1.93975	4.08646	4.08646	1.13e-40	1.49e-38	FALSE
ENSRNOG00000030285	Epha3	11:421135-782954	0.196376	5.40403	-3.91636	3.91636	1.18e-40	1.54e-38	FALSE
ENSRNOG00000014465	Oca2	1:114679537-114987433	0	0.546953	-15.903	15.903	1.96e-40	2.54e-38	TRUE
ENSRNOG00000005723	Grin3a	5:64928620-65073012	0.543995	10.8518	-3.55354	3.55354	2.13e-40	2.75e-38	FALSE
ENSRNOG00000005133	Mapt	10:92288910-92386517	0.15666	12.2658	-6.35098	6.35098	2.18e-40	2.81e-38	FALSE
ENSRNOG00000003524	Lrrc59	10:82352390-82367047	110.764	24.176	2.95772	2.95772	2.29e-40	2.93e-38	FALSE
ENSRNOG00000045683	LOC102553715	10:49000973-49003931	363.603	76.7292	3.00218	3.00218	2.59e-40	3.31e-38	FALSE
ENSRNOG00000013668	Capg	4:100407658-100419446	130.233	23.871	3.21244	3.21244	2.61e-40	3.32e-38	FALSE
ENSRNOG00000043044	Cnn2	7:12782491-12787750	510.91	108.019	3.00444	3.00444	3.14e-40	3.98e-38	FALSE
ENSRNOG00000009730	Cyp7b1	2:102701903-102871257	0.717808	29.7736	-4.53855	4.53855	3.41e-40	4.3e-38	FALSE
ENSRNOG00000012045	Adgrb3	9:31281316-32022507	1.03505	15.0526	-3.5513	3.5513	9.14e-40	1.15e-37	FALSE
ENSRNOG00000029798	Lrrc4c	3:85421426-86819375	0.176548	5.41889	-4.12226	4.12226	1e-39	1.25e-37	FALSE
ENSRNOG00000001422	Col26a1	12:22835019-22980603	0.0956347	7.82589	-5.39756	5.39756	1.26e-39	1.57e-37	FALSE
ENSRNOG00000007575	Plppr1	5:67852180-68142184	0.200528	23.1958	-6.11464	6.11464	2.38e-39	2.94e-37	FALSE
ENSRNOG00000051450	Abracl	1:13165572-13175876	27.6511	1.74549	4.74421	4.74421	3.3e-39	4.07e-37	FALSE
ENSRNOG00000003720	Prrx1	13:81147348-81214546	46.6791	10.043	2.94443	2.94443	4.28e-39	5.25e-37	FALSE
ENSRNOG00000032002	Hapln1	2:18354542-18419071	11.7274	1.68062	3.67807	3.67807	6.6e-39	8.06e-37	FALSE
ENSRNOG00000014187	Igf1r	1:128924966-129206516	25.8656	7.66516	2.51529	2.51529	7.52e-39	9.15e-37	FALSE
ENSRNOG00000002382	LOC102553715	10:47765432-47768483	409.592	69.837	3.36716	3.36716	7.93e-39	9.61e-37	FALSE
ENSRNOG00000007574	Padi2	5:159428515-159471144	0.914664	24.7401	-3.99407	3.99407	1.35e-38	1.62e-36	FALSE
ENSRNOG00000017871	Sidt2	8:50230339-50246656	1081.63	245.96	2.96285	2.96285	1.35e-38	1.62e-36	FALSE
ENSRNOG00000010233	Cald1	4:62220736-62291489	417.667	67.8026	2.9786	2.9786	1.66e-38	1.99e-36	FALSE
ENSRNOG00000056228	Atp10a	1:115975324-116141892	8.33164	1.91588	2.88145	2.88145	1.84e-38	2.19e-36	FALSE
ENSRNOG00000023972	Col4a2	16:83386388-83632084	121.215	28.3478	2.85724	2.85724	2.25e-38	2.67e-36	FALSE
ENSRNOG00000051536	Rfx4	7:25808419-25907849	0.875765	17.7813	-3.59166	3.59166	2.49e-38	2.95e-36	FALSE
ENSRNOG00000001004	Ncor2	12:36835955-37033701	48.4148	14.8215	2.81864	2.81864	2.58e-38	3.04e-36	FALSE
ENSRNOG00000016731	Tpm2	5:59016622-59025631	201.025	25.3537	3.73864	3.73864	3.1e-38	3.64e-36	FALSE
ENSRNOG00000012874	Rgma	1:134699299-134742514	58.6431	13.4299	2.822	2.822	3.65e-38	4.26e-36	FALSE
ENSRNOG00000048782	Wnt7a	4:122994425-123041001	2.43643	33.4321	-3.02128	3.02128	5.07e-38	5.9e-36	FALSE
ENSRNOG00000012495	Podxl	4:58826936-58893356	0.332732	19.0034	-5.28496	5.28496	6.65e-38	7.73e-36	FALSE
ENSRNOG00000018294	Hspa5	3:13838304-13842762	285.008	57.9442	3.05755	3.05755	7.07e-38	8.18e-36	FALSE
ENSRNOG00000007584	Ehd4	3:111877853-111941841	14.8963	3.1342	3.00711	3.00711	7.15e-38	8.23e-36	FALSE
ENSRNOG00000034200	Atp8a1	14:42015347-42206311	2.50625	29.3729	-2.79227	2.79227	9.61e-38	1.1e-35	FALSE
ENSRNOG00000016728	Tiam2	1:44311513-44433193	21.8547	4.89175	2.91785	2.91785	9.89e-38	1.13e-35	FALSE
ENSRNOG00000060381	Col15a1	5:62840360-62950240	17.2737	2.34727	3.64044	3.64044	1e-37	1.14e-35	FALSE
ENSRNOG00000025570	Os9	7:70380311-70407177	45.3941	7.50827	3.35185	3.35185	1.18e-37	1.34e-35	FALSE
ENSRNOG00000016630	Tln1	5:59033636-59063592	227.542	69.5736	2.46987	2.46987	1.32e-37	1.49e-35	FALSE
ENSRNOG00000016302	Cnnm1	1:263186235-263242468	0.852859	17.3126	-3.58327	3.58327	1.74e-37	1.96e-35	FALSE
ENSRNOG00000034254	Actb	12:13715843-13718841	10987.8	3264.12	2.51054	2.51054	2.05e-37	2.3e-35	FALSE
ENSRNOG00000017510	Mfge8	1:140845465-140860894	284.478	77.9617	2.65385	2.65385	2.21e-37	2.47e-35	FALSE
ENSRNOG00000046950	Ewsr1	4:24612205-24640686	22.5002	3.82324	3.31585	3.31585	2.22e-37	2.48e-35	FALSE
ENSRNOG00000006197	Calu	4:56625561-56653111	300.062	67.1661	2.91542	2.91542	3.01e-37	3.34e-35	FALSE
ENSRNOG00000057451	Itga5	7:144970444-144993652	52.017	11.3159	2.96301	2.96301	3.68e-37	4.07e-35	FALSE
ENSRNOG00000023576	RGD1305645	9:50526811-50548046	86.8406	18.0686	3.02222	3.02222	4.72e-37	5.2e-35	FALSE
ENSRNOG00000021261	Rassf2	3:124575621-124610267	0.420848	15.9146	-4.47185	4.47185	4.93e-37	5.42e-35	FALSE
ENSRNOG00000010363	Mrps23	10:75528445-75589600	25.8803	2.583	3.89572	3.89572	5.18e-37	5.67e-35	FALSE
ENSRNOG00000019057	Prkcq	17:70971915-71105286	17.5082	4.17996	2.8247	2.8247	5.76e-37	6.27e-35	FALSE
ENSRNOG00000010275	Slc17a9	3:176230378-176246953	11.1525	0.263706	6.15407	6.15407	5.77e-37	6.27e-35	FALSE
ENSRNOG00000010780	Dlc1	16:59077574-59247754	28.7157	2.99035	4.09578	4.09578	5.88e-37	6.37e-35	FALSE
ENSRNOG00000009414	Creld1	4:145440114-145449892	45.5672	6.941	3.47625	3.47625	7.34e-37	7.9e-35	FALSE
ENSRNOG00000049912	Atp5f1e	3:172563105-172566010	217.05	39.4566	3.22162	3.22162	8.27e-37	8.86e-35	FALSE
ENSRNOG00000038406	Tmem132b	12:35970821-36398246	0.227821	9.56143	-4.78418	4.78418	1.21e-36	1.29e-34	FALSE
ENSRNOG00000016117	Myof	1:256585410-256734730	48.0518	13.0448	2.55304	2.55304	1.35e-36	1.44e-34	FALSE
ENSRNOG00000017146	Nfatc1	18:77203525-77322690	11.6522	3.02689	2.76433	2.76433	1.46e-36	1.55e-34	FALSE
ENSRNOG00000003029	Calr	19:25956771-25961666	1127.72	305.053	2.64676	2.64676	1.8e-36	1.91e-34	FALSE
ENSRNOG00000060098	Ptms	4:157435373-157439507	532.571	140.85	2.67839	2.67839	2.08e-36	2.19e-34	FALSE
ENSRNOG00000026108	Tcof1	18:56082195-56115593	18.9461	3.10312	3.36938	3.36938	2.29e-36	2.41e-34	FALSE
ENSRNOG00000010944	Hyou1	8:48699769-48711910	141.224	36.6007	2.70953	2.70953	2.57e-36	2.69e-34	FALSE
ENSRNOG00000018233	Gas6	16:81213364-81243757	176.227	54.7157	2.61085	2.61085	2.81e-36	2.93e-34	FALSE
ENSRNOG00000052498	Grb14	3:50937669-51054514	30.2236	5.52849	3.12985	3.12985	3.67e-36	3.81e-34	FALSE
ENSRNOG00000016306	Adgrv1	2:8926310-9504134	1.3911	13.5324	-3.01276	3.01276	3.71e-36	3.85e-34	FALSE
ENSRNOG00000033522	Prdm2	5:161770653-161879133	8.388	2.78296	2.98879	2.98879	5.04e-36	5.2e-34	FALSE
ENSRNOG00000005958	Rrbp1	3:138055240-138116664	39.2079	5.6224	3.66343	3.66343	6.36e-36	6.54e-34	FALSE
ENSRNOG00000004589	Galnt16	6:104068547-104250174	10.1865	86.807	-2.33157	2.33157	6.72e-36	6.89e-34	FALSE
ENSRNOG00000007687	Sema7a	8:62723788-62745868	59.7182	15.0654	2.74596	2.74596	7.57e-36	7.74e-34	FALSE
ENSRNOG00000023213	Dmrtb1	5:127266120-127273656	0	28.5542	-15.6887	15.6887	1.16e-35	1.18e-33	FALSE
ENSRNOG00000025612	Sez6l	12:50090464-50241995	0.287695	5.42585	-3.47368	3.47368	1.31e-35	1.33e-33	FALSE
ENSRNOG00000020129	Cdh3	19:38669230-38719677	9.93689	1.67778	3.32839	3.32839	1.4e-35	1.41e-33	FALSE
ENSRNOG00000028404	Ppp1r1b	10:86303727-86312762	5.32132	87.5598	-3.28348	3.28348	1.44e-35	1.45e-33	FALSE
ENSRNOG00000027468	Slc6a15	7:45328105-45382229	2.10482	31.9516	-3.16779	3.16779	1.56e-35	1.57e-33	FALSE
ENSRNOG00000008680	Loxl1	8:63067300-63092009	45.4406	11.2772	2.76983	2.76983	1.58e-35	1.58e-33	FALSE
ENSRNOG00000030547	Dpp6	4:4021008-4473307	0.0626363	5.43168	-5.59495	5.59495	1.65e-35	1.65e-33	FALSE
ENSRNOG00000010079	Car3	2:88126667-88135410	50.4245	6.40222	3.74119	3.74119	1.81e-35	1.8e-33	FALSE
ENSRNOG00000048088	Mest	4:58045453-58195319	1.49482	19.174	-2.91961	2.91961	1.87e-35	1.85e-33	FALSE
ENSRNOG00000053804	Prmt8	4:160253073-160334910	0	1.49747	-15.4491	15.4491	2.18e-35	2.16e-33	TRUE
ENSRNOG00000001738	Eif4g1	11:83908109-83927692	102.311	19.3986	3.07217	3.07217	2.68e-35	2.64e-33	FALSE
ENSRNOG00000027582	Dpysl4	1:211423022-211438531	0.183926	18.2724	-5.87999	5.87999	2.68e-35	2.64e-33	FALSE
ENSRNOG00000013588	Glra1	10:40855559-40953651	4.13044	0.596738	3.55422	3.55422	5.62e-35	5.5e-33	FALSE
ENSRNOG00000000816	Ppp1r18	20:3372413-3397039	51.5236	8.55638	3.43852	3.43852	1.02e-34	9.92e-33	FALSE
ENSRNOG00000019181	Synpo	18:55861306-55929059	23.254	3.54995	3.76483	3.76483	1.36e-34	1.32e-32	FALSE
ENSRNOG00000008224	Jdp2	6:109466060-109505161	24.474	5.70007	2.86181	2.86181	1.55e-34	1.5e-32	FALSE
ENSRNOG00000031479	Hdlbp	9:100554563-100624638	153.497	51.3686	2.33547	2.33547	1.87e-34	1.81e-32	FALSE
ENSRNOG00000020889	Nucb1	1:101480145-101500850	159.798	45.8061	2.56176	2.56176	3.04e-34	2.93e-32	FALSE
ENSRNOG00000046891	Hk1	20:31912262-31956649	92.4191	20.4441	2.94	2.94	3.08e-34	2.96e-32	FALSE
ENSRNOG00000000024	Hebp1	4:168903565-168933079	28.9267	5.63437	3.1165	3.1165	3.35e-34	3.21e-32	FALSE
ENSRNOG00000003198	RGD1305733	10:3411380-3570688	0.240044	4.57244	-3.49088	3.49088	3.48e-34	3.33e-32	FALSE
ENSRNOG00000030404	Arrb1	1:164502389-164593139	1.64382	20.2954	-2.86226	2.86226	3.88e-34	3.69e-32	FALSE
ENSRNOG00000027784	Tsku	1:163317282-163328591	49.227	10.5875	2.97718	2.97718	4.02e-34	3.81e-32	FALSE
ENSRNOG00000004276	Itga3	10:82855613-82887497	26.2444	6.00855	2.88535	2.88535	5.35e-34	5.06e-32	FALSE
ENSRNOG00000017354	Zyx	4:71740532-71749386	85.7205	18.0527	3.01054	3.01054	5.48e-34	5.17e-32	FALSE
ENSRNOG00000025881	Rbms3	8:124661839-125645898	6.05494	0.848462	3.55295	3.55295	6.88e-34	6.45e-32	FALSE
ENSRNOG00000002607	Sox9	10:101221421-101293949	209.663	72.1639	2.39769	2.39769	6.88e-34	6.45e-32	FALSE
ENSRNOG00000004150	Slc9a7	X:2435289-2614770	0.945157	15.6201	-3.0885	3.0885	7.25e-34	6.78e-32	FALSE
ENSRNOG00000060775	Lmo7	15:86243148-86457739	33.8115	7.96463	2.65177	2.65177	1.56e-33	1.45e-31	FALSE
ENSRNOG00000009198	Rab6b	8:111600532-111668808	0.218156	8.47182	-4.58406	4.58406	3.47e-33	3.22e-31	FALSE
ENSRNOG00000013657	Stmn3	3:176808017-176816162	0.264369	41.2712	-6.43658	6.43658	3.57e-33	3.31e-31	FALSE
ENSRNOG00000056786	Piezo1	19:55305496-55367353	26.8825	6.42038	2.83399	2.83399	4.02e-33	3.71e-31	FALSE
ENSRNOG00000020456	Nucb2	1:185104656-185143272	16.8049	2.35542	3.5944	3.5944	4.35e-33	4.01e-31	FALSE
ENSRNOG00000017990	Ubap2l	2:189334341-189400323	38.9096	10.0129	2.66426	2.66426	5.05e-33	4.64e-31	FALSE
ENSRNOG00000027736	Cnn1	8:23113048-23121761	356.731	68.9944	3.12842	3.12842	7.7e-33	7.04e-31	FALSE
ENSRNOG00000045843	Rusc2	5:58855773-58882096	46.6378	11.7858	2.74691	2.74691	8.06e-33	7.36e-31	FALSE
ENSRNOG00000002746	Fstl1	11:65782567-65845418	967.828	323.155	2.34042	2.34042	8.54e-33	7.77e-31	FALSE
ENSRNOG00000011305	Sox10	7:120393254-120403523	0.0429477	19.1043	-7.99552	7.99552	9.37e-33	8.5e-31	FALSE
ENSRNOG00000057556	Pdzrn3	4:133717139-133951264	84.3987	28.8669	2.30364	2.30364	1e-32	9.08e-31	FALSE
ENSRNOG00000017197	Pdgfb	7:121214628-121232741	32.2961	6.72687	3.01985	3.01985	1.43e-32	1.29e-30	FALSE
ENSRNOG00000004141	Vasn	10:11101234-11136664	70.6606	13.7078	3.22029	3.22029	1.65e-32	1.48e-30	FALSE
ENSRNOG00000015733	Myl12b	9:119307176-119321500	209.825	63.47	2.48537	2.48537	1.9e-32	1.71e-30	FALSE
ENSRNOG00000057701	Myom1	9:119353840-119468715	1.76746	0.112657	4.72527	4.72527	1.97e-32	1.76e-30	TRUE
ENSRNOG00000016164	Fcrl2	2:186595051-186606172	0	12.4652	-15.6261	15.6261	2.11e-32	1.88e-30	FALSE
ENSRNOG00000017874	Cd53	2:209489279-209537087	0	2.58707	-15.4594	15.4594	2.12e-32	1.88e-30	FALSE
ENSRNOG00000013072	Plxna4	4:59445767-59809321	11.2741	2.55583	2.90188	2.90188	2.3e-32	2.03e-30	FALSE
ENSRNOG00000026504	Fam114a1	14:44941693-45002719	81.2525	18.0977	2.73151	2.73151	2.33e-32	2.06e-30	FALSE
ENSRNOG00000015902	Cpxm2	1:204048785-204087001	13.7076	0.801201	5.07352	5.07352	2.39e-32	2.1e-30	FALSE
ENSRNOG00000008728	Unc79	6:126874193-127064626	0.37018	4.97139	-3.2144	3.2144	2.43e-32	2.13e-30	FALSE
ENSRNOG00000025394	Tanc1	3:45683675-45917745	20.2141	6.96924	2.38868	2.38868	3.92e-32	3.41e-30	FALSE
ENSRNOG00000015278	Myl12a	9:119325283-119332967	1146.68	386.661	2.32928	2.32928	4.17e-32	3.62e-30	FALSE
ENSRNOG00000010784	Scg3	8:82582352-82641536	1.11781	16.8765	-3.15282	3.15282	5.17e-32	4.48e-30	FALSE
ENSRNOG00000018289	Park7	5:167982439-168004724	174.422	35.6621	3.07474	3.07474	6.29e-32	5.41e-30	FALSE
ENSRNOG00000007102	Acss1	3:146420346-146470293	3.04946	33.0588	-2.67768	2.67768	6.5e-32	5.58e-30	FALSE
ENSRNOG00000061928	Myo1e	8:76754492-76839593	43.2253	11.7573	2.78921	2.78921	7.52e-32	6.44e-30	FALSE
ENSRNOG00000018673	Sec22b	2:200076054-200098076	63.967	15.4693	2.84195	2.84195	8.96e-32	7.65e-30	FALSE
ENSRNOG00000004303	Timp3	7:23544215-23594133	225.825	84.0226	2.18241	2.18241	1.04e-31	8.89e-30	FALSE
ENSRNOG00000009867	Tgfb3	6:109913757-109935533	181.469	56.9782	2.43032	2.43032	1.37e-31	1.16e-29	FALSE
ENSRNOG00000014548	Nedd9	17:22984844-23179701	91.1766	24.8945	2.5805	2.5805	1.79e-31	1.51e-29	FALSE
ENSRNOG00000009772	Kirrel3	8:36125999-36254753	7.59987	1.37264	3.27987	3.27987	1.83e-31	1.55e-29	FALSE
ENSRNOG00000001254	Col6a2	20:12773427-12801180	146.337	49.5392	2.32336	2.32336	1.9e-31	1.6e-29	FALSE
ENSRNOG00000008001	Rab3b	5:128501847-128568188	0.66822	15.625	-3.77375	3.77375	1.94e-31	1.63e-29	FALSE
ENSRNOG00000012622	Mmp15	19:10079765-10101451	1.89692	35.9487	-3.47898	3.47898	2.01e-31	1.68e-29	FALSE
ENSRNOG00000016433	Prrc1	18:52423883-52457575	50.1245	14.4414	2.55874	2.55874	2.04e-31	1.7e-29	FALSE
ENSRNOG00000012840	Sparc	10:40742400-40764185	3782.08	1265.77	2.33656	2.33656	2.17e-31	1.81e-29	FALSE
ENSRNOG00000023708	Tmem176a	4:78458625-78462423	1.28631	78.2	-5.15482	5.15482	4.4e-31	3.64e-29	FALSE
ENSRNOG00000061085	Fancd2	4:145489869-145551479	1.50535	19.3274	-2.91712	2.91712	4.55e-31	3.76e-29	FALSE
ENSRNOG00000003442	Adora1	13:51042248-51076852	0.0732777	21.4323	-7.41183	7.41183	4.56e-31	3.76e-29	FALSE
ENSRNOG00000003590	Tom1l2	10:46602231-46720910	88.862	32.5072	2.20768	2.20768	4.6e-31	3.78e-29	FALSE
ENSRNOG00000015675	Nell1	1:105349069-106218958	17.9913	6.40452	2.24902	2.24902	7.8e-31	6.39e-29	FALSE
ENSRNOG00000020533	Htra1	1:201499028-201548513	340.849	122.639	2.23561	2.23561	8.63e-31	7.05e-29	FALSE
ENSRNOG00000017704	Sema3f	8:116437696-116469915	21.0855	5.29722	2.75264	2.75264	8.97e-31	7.31e-29	FALSE
ENSRNOG00000019549	Akap12	1:40816107-40906581	39.3404	8.98419	2.92287	2.92287	9.64e-31	7.84e-29	FALSE
ENSRNOG00000018796	Herpud1	19:11046909-11057254	46.6188	10.3547	2.93036	2.93036	1e-30	8.12e-29	FALSE
ENSRNOG00000013452	Rcn1	3:95406284-95418679	220.265	65.2486	2.51216	2.51216	1.55e-30	1.25e-28	FALSE
ENSRNOG00000017428	Map1b	2:29675391-29768750	68.2028	24.1163	2.26024	2.26024	1.97e-30	1.59e-28	FALSE
ENSRNOG00000047782	RGD1309808	7:118739934-119073227	27.6894	4.94383	3.2121	3.2121	1.99e-30	1.6e-28	FALSE
ENSRNOG00000053239	Clmp	8:44847157-44975457	0.270311	5.08328	-3.47705	3.47705	2.25e-30	1.81e-28	FALSE
ENSRNOG00000014097	Psmd7	19:39639431-39646693	44.8913	7.44706	3.3528	3.3528	2.43e-30	1.95e-28	FALSE
ENSRNOG00000027026	Jazf1	4:82836260-83137527	18.7755	3.53514	3.16542	3.16542	2.48e-30	1.98e-28	FALSE
ENSRNOG00000005391	Prex2	5:7627771-7941822	0.389456	5.30535	-2.97711	2.97711	2.58e-30	2.05e-28	FALSE
ENSRNOG00000000902	Hsph1	12:6322668-6341902	67.9774	19.3386	2.57458	2.57458	2.66e-30	2.11e-28	FALSE
ENSRNOG00000061639	AABR07044404.1	20:4673843-4940256	0.649636	16.0628	-3.11839	3.11839	3.73e-30	2.95e-28	FALSE
ENSRNOG00000011882	Gab2	1:162083030-162279727	4.85795	1.28341	2.67999	2.67999	3.9e-30	3.08e-28	FALSE
ENSRNOG00000017155	Nck2	9:50247692-50373284	13.9536	4.1096	2.52283	2.52283	4.21e-30	3.32e-28	FALSE
ENSRNOG00000013917	Igsf10	2:149533151-149564113	1.77243	25.4126	-3.16408	3.16408	4.93e-30	3.88e-28	FALSE
ENSRNOG00000007923	Cgref1	6:26797126-26809129	29.9304	3.52636	3.8406	3.8406	6.21e-30	4.86e-28	FALSE
ENSRNOG00000001645	Filip1l	11:45031406-45320173	17.5682	1.11428	5.89428	5.89428	6.47e-30	5.06e-28	FALSE
ENSRNOG00000002126	Ncam2	11:20471764-20705063	0.220444	3.51113	-3.19563	3.19563	6.6e-30	5.15e-28	FALSE
ENSRNOG00000009184	Foxp1	4:131366744-131694755	7.50258	1.85452	2.77134	2.77134	6.73e-30	5.24e-28	FALSE
ENSRNOG00000024213	Golim4	2:174292777-174413236	12.5946	3.72299	2.63372	2.63372	6.78e-30	5.26e-28	FALSE
ENSRNOG00000003626	Atp5pd	10:103967312-103972668	99.1025	17.5366	3.25704	3.25704	7.32e-30	5.67e-28	FALSE
ENSRNOG00000047931	Tmsb4x	X:28593405-28595395	6821.36	1915.66	2.59238	2.59238	7.39e-30	5.7e-28	FALSE
ENSRNOG00000052080	Camk2b	14:86208901-86297652	0.0946137	5.23901	-5.0161	5.0161	7.4e-30	5.7e-28	FALSE
ENSRNOG00000010392	Nrg1	16:63815560-64057434	41.858	6.46216	3.59692	3.59692	9.27e-30	7.12e-28	FALSE
ENSRNOG00000015308	Pbk	15:42489377-42500395	2.39088	44.3167	-3.45588	3.45588	9.5e-30	7.28e-28	FALSE
ENSRNOG00000045771	Chl1	4:70252366-70330803	2.15209	23.2426	-2.68132	2.68132	9.68e-30	7.4e-28	FALSE
ENSRNOG00000002280	Sh3bgrl	X:80213332-80309936	72.1213	27.7781	2.13669	2.13669	1.08e-29	8.23e-28	FALSE
ENSRNOG00000008604	Nsfl1c	3:146980923-147005439	35.4174	8.10397	2.88864	2.88864	1.11e-29	8.4e-28	FALSE
ENSRNOG00000001138	Taok3	12:45037883-45182974	5.23756	1.25731	2.78715	2.78715	1.46e-29	1.11e-27	FALSE
ENSRNOG00000007869	Wscd1	10:58332588-58371196	1.86475	29.5255	-3.22067	3.22067	1.71e-29	1.29e-27	FALSE
ENSRNOG00000026793	Nt5dc3	7:27309966-27363394	15.8013	4.03973	2.72609	2.72609	1.87e-29	1.41e-27	FALSE
ENSRNOG00000058186	Errfi1	5:167952728-167966009	67.9574	16.3472	2.6871	2.6871	2.02e-29	1.51e-27	FALSE
ENSRNOG00000042980	Adam19	10:31146107-31240582	33.4472	10.2838	2.46424	2.46424	2.09e-29	1.56e-27	FALSE
ENSRNOG00000033663	P4ha2	10:39435227-39464188	23.7134	6.31076	2.66942	2.66942	2.1e-29	1.56e-27	FALSE
ENSRNOG00000016827	Slc38a3	8:116406241-116422366	9.10019	97.438	-2.65907	2.65907	2.48e-29	1.85e-27	FALSE
ENSRNOG00000008570	Cadps	15:15275177-15667778	0.912387	6.97138	-2.47956	2.47956	2.94e-29	2.18e-27	FALSE
ENSRNOG00000024470	Lman1	18:61685117-61707317	53.7825	15.9766	2.49414	2.49414	3.02e-29	2.24e-27	FALSE
ENSRNOG00000038891	Grxcr1	14:41663688-42177174	0.0525347	1.27043	-4.0587	4.0587	3.14e-29	2.32e-27	TRUE
ENSRNOG00000016874	Zfp521	18:5031676-5314585	21.3158	6.32787	2.69377	2.69377	3.44e-29	2.53e-27	FALSE
ENSRNOG00000004606	Meis1	14:103181281-103323256	14.5716	4.29901	2.51414	2.51414	3.49e-29	2.56e-27	FALSE
ENSRNOG00000004208	Crim1	6:788548-960703	37.0477	13.9903	2.16266	2.16266	3.72e-29	2.72e-27	FALSE
ENSRNOG00000030790	Ctnnd1	3:72002152-72053049	110.165	43.3208	2.106	2.106	3.74e-29	2.73e-27	FALSE
ENSRNOG00000023720	Ntm	8:30039081-30479887	0.0685513	4.01014	-5.00263	5.00263	4.19e-29	3.05e-27	FALSE
ENSRNOG00000058470	Col12a1	8:87040799-87158368	213.633	80.2529	2.17054	2.17054	4.21e-29	3.05e-27	FALSE
ENSRNOG00000016408	Kirrel1	2:186420795-186515135	65.8412	23.9666	2.18419	2.18419	5.47e-29	3.96e-27	FALSE
ENSRNOG00000002680	Lamc1	13:70658707-70783515	92.0765	38.8767	2.0464	2.0464	7.55e-29	5.46e-27	FALSE
ENSRNOG00000012937	Wwp2	19:39543242-39614625	19.7713	3.74598	3.16356	3.16356	8.39e-29	6.05e-27	FALSE
ENSRNOG00000012499	Rarg	7:143839980-143863186	28.8901	7.16614	2.7742	2.7742	8.75e-29	6.3e-27	FALSE
ENSRNOG00000020935	Capn1	1:221346066-221370322	18.1983	4.00061	2.94793	2.94793	9.01e-29	6.47e-27	FALSE
ENSRNOG00000010701	Depdc1b	2:40000313-40069975	0.789679	10.7572	-3.00478	3.00478	9.53e-29	6.82e-27	FALSE
ENSRNOG00000024703	Dock5	15:44453308-44628389	18.4461	5.43251	2.52139	2.52139	9.64e-29	6.89e-27	FALSE
ENSRNOG00000020636	Spint2	1:87199313-87221892	56.9955	16.0768	2.57757	2.57757	1.03e-28	7.37e-27	FALSE
ENSRNOG00000049097	Rpl7a	3:4867233-4869656	277.265	30.5766	3.94517	3.94517	1.07e-28	7.6e-27	FALSE
ENSRNOG00000017178	Hydin	19:41036510-41379588	0.0387493	1.32122	-4.38455	4.38455	1.3e-28	9.23e-27	TRUE
ENSRNOG00000006327	Rcc2	5:159220979-159234320	102.105	30.4873	2.50377	2.50377	1.36e-28	9.65e-27	FALSE
ENSRNOG00000012237	Rdx	8:56570728-56610612	34.9693	13.5823	2.73066	2.73066	1.81e-28	1.28e-26	FALSE
ENSRNOG00000017851	Etfb	1:98472745-98486976	25.7697	3.87497	3.49115	3.49115	1.85e-28	1.3e-26	FALSE
ENSRNOG00000006231	Ptpro	4:171250818-171461677	0.512732	6.04288	-2.79368	2.79368	2.06e-28	1.44e-26	FALSE
ENSRNOG00000011946	Ptn	4:64239158-64330996	31.2114	311.173	-2.55772	2.55772	2.36e-28	1.65e-26	FALSE
ENSRNOG00000002305	Slc15a2	11:66932614-66961713	4.1517	43.3075	-2.62529	2.62529	2.54e-28	1.77e-26	FALSE
ENSRNOG00000000321	Cd24	20:48335540-48340846	34.954	367.64	-2.63804	2.63804	3.45e-28	2.4e-26	FALSE
ENSRNOG00000018338	Vwa1	5:173216741-173222440	40.5279	3.60649	4.25387	4.25387	3.65e-28	2.54e-26	FALSE
ENSRNOG00000009946	Ldlr	8:22750336-22774903	54.7223	18.1062	2.35367	2.35367	3.81e-28	2.64e-26	FALSE
ENSRNOG00000008053	Atp8a2	15:40000322-40428800	1.42591	0.334894	2.84999	2.84999	4.3e-28	2.97e-26	TRUE
ENSRNOG00000001228	Pofut2	20:12117811-12128747	84.367	25.9708	2.46098	2.46098	4.6e-28	3.17e-26	FALSE
ENSRNOG00000012939	Abca7	7:12692659-12765685	194.724	47.8249	2.90913	2.90913	5.58e-28	3.84e-26	FALSE
ENSRNOG00000029528	Cbs	20:10361988-10386751	0.021174	8.29011	-7.62699	7.62699	5.67e-28	3.89e-26	FALSE
ENSRNOG00000037765	Lims1	20:27954433-28002082	30.735	6.45528	3.02258	3.02258	5.94e-28	4.06e-26	FALSE
ENSRNOG00000010841	Col8a2	5:144308611-144335172	131.622	44.9676	2.3083	2.3083	7.02e-28	4.79e-26	FALSE
ENSRNOG00000009090	Dad1	15:32868087-32888095	105.176	33.4612	2.41466	2.41466	7.27e-28	4.95e-26	FALSE
ENSRNOG00000018646	Hbegf	18:29329764-29340403	98.1267	29.8477	2.47729	2.47729	8.13e-28	5.52e-26	FALSE
ENSRNOG00000018529	Csnk1g2	7:11944958-11963268	56.1823	15.9963	2.56967	2.56967	8.2e-28	5.56e-26	FALSE
ENSRNOG00000024832	Gpr158	17:88215834-88651476	2.61388	19.5125	-2.14154	2.14154	8.49e-28	5.74e-26	FALSE
ENSRNOG00000016367	Vasp	1:80170619-80185882	68.0431	21.246	2.43892	2.43892	9.16e-28	6.19e-26	FALSE
ENSRNOG00000026951	Susd5	8:122331583-122368368	14.5115	0.901314	4.77122	4.77122	1.11e-27	7.5e-26	FALSE
ENSRNOG00000020030	Crlf1	16:20675042-20686317	31.1883	4.68784	3.49309	3.49309	1.15e-27	7.71e-26	FALSE
ENSRNOG00000022710	Prrg4	3:94779737-94808861	33.6393	10.1297	2.53191	2.53191	1.65e-27	1.1e-25	FALSE
ENSRNOG00000018798	Bcan	2:187359677-187372657	27.4971	236.658	-2.34867	2.34867	1.67e-27	1.12e-25	FALSE
ENSRNOG00000009700	Dync1i1	4:30807879-31121090	1.89585	0.311475	3.61901	3.61901	1.83e-27	1.21e-25	TRUE
ENSRNOG00000003813	Kcnk10	6:122291765-122546292	0.422611	17.517	-4.5616	4.5616	2.44e-27	1.62e-25	FALSE
ENSRNOG00000013825	Rap1gap	5:156026911-156074395	0.517314	12.0824	-3.78408	3.78408	2.55e-27	1.69e-25	FALSE
ENSRNOG00000005519	Grm3	4:21317695-21560490	0.011008	1.32276	-6.13172	6.13172	2.7e-27	1.78e-25	TRUE
ENSRNOG00000020982	Fau	1:221420271-221421842	475.58	126.755	2.67883	2.67883	3.36e-27	2.21e-25	FALSE
ENSRNOG00000017628	Tagln	8:50222896-50231357	4762.13	1585.82	2.34807	2.34807	3.5e-27	2.3e-25	FALSE
ENSRNOG00000028774	Vgll3	11:3061453-3172521	108.821	15.8739	2.59609	2.59609	4.41e-27	2.9e-25	FALSE
ENSRNOG00000002171	Phldb2	11:57265732-57481589	27.648	8.79845	2.35973	2.35973	5.42e-27	3.55e-25	FALSE
ENSRNOG00000043077	Zfpm1	19:55094585-55150686	7.42991	1.63812	2.9386	2.9386	5.44e-27	3.55e-25	FALSE
ENSRNOG00000023679	Prdm5	4:96659084-96812263	9.3373	2.72945	2.53682	2.53682	5.89e-27	3.83e-25	FALSE
ENSRNOG00000024602	Plekha7	1:185356975-185538694	34.5305	8.98017	2.68381	2.68381	6.59e-27	4.27e-25	FALSE
ENSRNOG00000015630	Cct7	4:117235023-117252265	69.6424	23.2703	2.34217	2.34217	7.02e-27	4.54e-25	FALSE
ENSRNOG00000002097	Rasl11b	14:36550340-36554580	91.1379	22.1009	2.80205	2.80205	7.49e-27	4.83e-25	FALSE
ENSRNOG00000015867	Chst9	18:6834365-7081356	0.113283	2.4431	-3.68242	3.68242	8.96e-27	5.77e-25	FALSE
ENSRNOG00000002595	Dpp10	13:39434217-39643361	0	0.416633	-14.9574	14.9574	9.32e-27	5.99e-25	TRUE
ENSRNOG00000054890	Flna	X:156463953-156487245	1116.95	468.043	2.01706	2.01706	9.77e-27	6.27e-25	FALSE
ENSRNOG00000025350	Ppp1r13l	1:80279706-80290408	20.1628	1.46096	4.549	4.549	1.05e-26	6.71e-25	FALSE
ENSRNOG00000020845	Tyrobp	1:88875375-88879303	0	24.5157	-15.0776	15.0776	1.23e-26	7.85e-25	FALSE
ENSRNOG00000011884	Golga2	3:11317183-11336458	23.6453	5.78074	2.75338	2.75338	1.69e-26	1.08e-24	FALSE
ENSRNOG00000015420	Stxbp1	3:11823785-11885417	11.6805	2.95525	2.74022	2.74022	1.75e-26	1.12e-24	FALSE
ENSRNOG00000010833	Mthfd2	4:115004448-115015965	34.7947	8.38619	2.81197	2.81197	1.95e-26	1.24e-24	FALSE
ENSRNOG00000013046	Tram2	9:27117838-27192135	24.621	6.52507	2.68971	2.68971	2.03e-26	1.29e-24	FALSE
ENSRNOG00000009957	Slc25a13	4:31608269-31755351	13.0615	2.28513	3.32765	3.32765	2.42e-26	1.53e-24	FALSE
ENSRNOG00000028103	Psmd3	10:86599220-86611188	58.273	16.9065	2.54535	2.54535	2.73e-26	1.72e-24	FALSE
ENSRNOG00000009886	Fkbp14	4:84751943-84768249	59.9536	8.35478	2.93441	2.93441	2.82e-26	1.77e-24	FALSE
ENSRNOG00000011058	Utrn	1:6451810-6971043	27.6849	12.4063	2.12703	2.12703	3.01e-26	1.89e-24	FALSE
ENSRNOG00000049895	LOC100910143	14:2410342-2438592	1.71793	0	14.8709	14.8709	3.3e-26	2.07e-24	TRUE
ENSRNOG00000006527	Slc6a1	4:146276862-146292213	0.002511	10.5732	-11.0807	11.0807	3.45e-26	2.16e-24	FALSE
ENSRNOG00000037607	Rplp2	1:214428526-214430515	155.661	26.8604	3.29257	3.29257	3.53e-26	2.2e-24	FALSE
ENSRNOG00000013023	Nop53	1:77836196-77844189	43.3821	7.66787	3.25791	3.25791	3.59e-26	2.24e-24	FALSE
ENSRNOG00000025580	LOC679539	3:164343833-164366684	60.6273	21.274	2.27245	2.27245	3.69e-26	2.29e-24	FALSE
ENSRNOG00000016456	Il33	1:248132090-248147029	20.0228	2.95771	3.51432	3.51432	3.79e-26	2.35e-24	FALSE
ENSRNOG00000036689	P4hb	10:109736458-109747987	795.165	331.991	2.02011	2.02011	3.83e-26	2.37e-24	FALSE
ENSRNOG00000012240	Supt6h	10:65470471-65517789	29.6051	12.3091	2.37113	2.37113	4.4e-26	2.72e-24	FALSE
ENSRNOG00000018184	Tpm1	8:72814740-72842228	724.756	228.583	2.58439	2.58439	4.78e-26	2.95e-24	FALSE
ENSRNOG00000005574	Adamts8	8:32018560-32037531	12.3443	1.57854	3.72796	3.72796	5.06e-26	3.12e-24	FALSE
ENSRNOG00000021082	Kdelr1	1:101859346-101870232	262.631	96.2479	2.20766	2.20766	5.16e-26	3.17e-24	FALSE
ENSRNOG00000052113	Ppp1r9b	10:82800704-82816731	39.6676	9.00798	2.90258	2.90258	5.55e-26	3.4e-24	FALSE
ENSRNOG00000009371	Abl1	3:9410661-9448167	21.3202	5.44386	2.7282	2.7282	6.4e-26	3.91e-24	FALSE
ENSRNOG00000019778	Cavin1	10:88860733-88874528	425.775	175.867	2.03644	2.03644	6.45e-26	3.93e-24	FALSE
ENSRNOG00000007025	Evc2	14:78128709-78211931	8.15768	1.83863	3.02077	3.02077	7.65e-26	4.65e-24	FALSE
ENSRNOG00000012420	Bcl9l	8:48801408-48834312	30.2373	8.80059	2.58237	2.58237	7.67e-26	4.65e-24	FALSE
ENSRNOG00000020353	Sh3pxd2a	1:267046361-267245636	20.5925	7.5398	2.2088	2.2088	8.22e-26	4.98e-24	FALSE
ENSRNOG00000002832	Slc16a2	X:74577131-74706214	2.7412	21.7787	-2.22984	2.22984	8.71e-26	5.27e-24	FALSE
ENSRNOG00000053362	Gabarapl1	4:163293724-163302858	53.4075	11.5638	2.96249	2.96249	9.51e-26	5.74e-24	FALSE
ENSRNOG00000053583	Mapk3	1:198192773-198198975	102.678	25.7534	2.75478	2.75478	9.75e-26	5.87e-24	FALSE
ENSRNOG00000017725	Pnlip	1:279798187-279811372	0	6.15074	-14.8545	14.8545	1.25e-25	7.5e-24	FALSE
ENSRNOG00000014030	Synm	1:128692112-128722048	2.77715	28.1432	-2.74315	2.74315	1.46e-25	8.73e-24	FALSE
ENSRNOG00000015787	P3h4	10:88317517-88341098	28.3215	6.92398	2.61683	2.61683	1.49e-25	8.91e-24	FALSE
ENSRNOG00000006228	Pdia4	4:77470636-77489535	177.99	57.3538	2.3928	2.3928	1.52e-25	9.09e-24	FALSE
ENSRNOG00000001249	Col6a1	20:12658065-12675561	79.0184	28.6971	2.23871	2.23871	1.65e-25	9.86e-24	FALSE
ENSRNOG00000016366	Colec12	18:867048-1052606	0.246623	4.63482	-3.45987	3.45987	1.69e-25	1.01e-23	FALSE
ENSRNOG00000002024	Epha5	14:25588887-25958227	1.13053	9.48434	-2.72185	2.72185	1.69e-25	1.01e-23	FALSE
ENSRNOG00000001417	Plod3	12:22716423-22726982	116.447	41.8037	2.23675	2.23675	1.74e-25	1.03e-23	FALSE
ENSRNOG00000000137	Ly86	17:28104589-28191436	0	0.945105	-14.8707	14.8707	1.77e-25	1.05e-23	TRUE
ENSRNOG00000020193	Runx2	9:18260734-18773092	5.75769	1.61619	2.88183	2.88183	2.11e-25	1.25e-23	FALSE
ENSRNOG00000048199	Rps19l2	9:16802319-16807966	336.696	94.3328	2.6003	2.6003	2.43e-25	1.43e-23	FALSE
ENSRNOG00000018126	Abca1	5:69857771-69983015	14.0707	88.4468	-1.89403	1.89403	2.55e-25	1.49e-23	TRUE
ENSRNOG00000020676	Ppp1r14a	1:87224677-87232848	32.3629	5.80207	3.23784	3.23784	2.61e-25	1.53e-23	FALSE
ENSRNOG00000004666	Prr5l	3:91291875-91370167	0.293681	5.28787	-3.40955	3.40955	2.63e-25	1.54e-23	FALSE
ENSRNOG00000014375	Adgrb2	5:148193710-148231587	4.43446	42.9543	-2.51261	2.51261	2.68e-25	1.56e-23	FALSE
ENSRNOG00000015941	Fkbp10	10:88326080-88338207	222.711	85.1454	2.14646	2.14646	3.69e-25	2.15e-23	FALSE
ENSRNOG00000013360	Prkcsh	8:23014956-23026503	144.586	54.221	2.17455	2.17455	3.97e-25	2.3e-23	FALSE
ENSRNOG00000014153	Lhfpl6	2:142262236-142488838	69.6288	32.2262	1.9287	1.9287	4.1e-25	2.37e-23	TRUE
ENSRNOG00000008941	Ets1	8:33816386-33879625	10.3409	3.06664	2.51395	2.51395	4.18e-25	2.42e-23	FALSE
ENSRNOG00000021638	Eef1d	7:116928265-116936674	87.1688	27.14	2.4465	2.4465	4.43e-25	2.56e-23	FALSE
ENSRNOG00000029441	Klhl2	16:26739389-26852179	21.4977	7.90012	2.20136	2.20136	4.71e-25	2.71e-23	FALSE
ENSRNOG00000046053	Nudt11	X:17171605-17215100	0.509892	10.2575	-3.58146	3.58146	5.04e-25	2.9e-23	FALSE
ENSRNOG00000025558	Palm2	5:74649732-74788497	6.21931	0.245572	5.22389	5.22389	5.23e-25	3e-23	FALSE
ENSRNOG00000033064	Edil3	2:17616248-18128512	0.238212	5.23389	-4.28947	4.28947	5.39e-25	3.09e-23	FALSE
ENSRNOG00000031440	Nova1	6:66963510-67085390	0.395018	7.76452	-3.34262	3.34262	5.4e-25	3.09e-23	FALSE
ENSRNOG00000053118	LOC103694867	KL568417.1:15968-35620	0	4.0946	-14.8434	14.8434	6.29e-25	3.58e-23	FALSE
ENSRNOG00000042332	Slc44a5	2:260249566-260535725	0.0110833	1.27	-5.86012	5.86012	8.15e-25	4.63e-23	TRUE
ENSRNOG00000054695	Calcrl	3:71747956-71845232	0.128929	5.10308	-4.56065	4.56065	1.02e-24	5.77e-23	FALSE
ENSRNOG00000005434	Sptbn1	14:114518816-114692764	76.1574	33.2598	1.94132	1.94132	1.02e-24	5.8e-23	TRUE
ENSRNOG00000030719	Csmd1	16:78539489-78850222	0.190828	2.28571	-2.94772	2.94772	1.12e-24	6.34e-23	FALSE
ENSRNOG00000003972	Tshr	6:115170865-115306871	0.374025	4.40096	-2.80088	2.80088	1.13e-24	6.35e-23	FALSE
ENSRNOG00000016398	Clstn1	5:166533181-166601684	94.2161	42.6698	1.90374	1.90374	1.45e-24	8.17e-23	TRUE
ENSRNOG00000018414	Csf1r	18:56414488-56458300	0.0312967	5.92365	-6.62211	6.62211	1.49e-24	8.37e-23	FALSE
ENSRNOG00000004613	Gpm6b	X:29607075-29648403	80.0898	511.256	-1.94642	1.94642	1.54e-24	8.62e-23	TRUE
ENSRNOG00000030127	Eml2	1:80087684-80121270	16.4485	2.3034	3.54969	3.54969	1.63e-24	9.12e-23	FALSE
ENSRNOG00000033688	Cep170b	6:137288810-137311932	21.9542	6.66576	2.48076	2.48076	1.74e-24	9.75e-23	FALSE
ENSRNOG00000011052	Gars	4:85235172-85276044	73.5759	28.8686	2.10847	2.10847	1.8e-24	1e-22	FALSE
ENSRNOG00000030840	Cadm2	11:4174881-4397361	1.43927	12.6131	-2.27672	2.27672	1.97e-24	1.1e-22	FALSE
ENSRNOG00000051548	Lmod1	13:52147555-52190228	17.8138	5.22326	2.53261	2.53261	2.48e-24	1.38e-22	FALSE
ENSRNOG00000020651	Cars	1:216759366-216801656	33.6194	12.5718	2.17929	2.17929	2.71e-24	1.5e-22	FALSE
ENSRNOG00000052357	Fosl2	6:25598936-25616995	24.7592	4.65701	3.17271	3.17271	2.94e-24	1.62e-22	FALSE
ENSRNOG00000016896	Rpl3	7:121297355-121331641	516.09	234.888	1.94497	1.94497	2.94e-24	1.62e-22	TRUE
ENSRNOG00000011774	Fblim1	5:160122425-160158386	10.7975	2.53618	2.76698	2.76698	2.97e-24	1.64e-22	FALSE
ENSRNOG00000016818	Fgfr3	14:82273070-82287706	224.657	93.001	2.05931	2.05931	3.34e-24	1.84e-22	FALSE
ENSRNOG00000004604	Slc38a10	10:109284957-109333899	45.4905	18.2194	2.07959	2.07959	3.86e-24	2.12e-22	FALSE
ENSRNOG00000013981	Ptpn5	1:103197915-103256823	0	1.5148	-14.9906	14.9906	4.73e-24	2.6e-22	TRUE
ENSRNOG00000000506	Tead3	20:7908226-7930929	19.3094	4.79746	2.9651	2.9651	4.94e-24	2.7e-22	FALSE
ENSRNOG00000015596	Efhd1	9:94362299-94408885	0.132258	5.49149	-4.62129	4.62129	5.06e-24	2.76e-22	FALSE
ENSRNOG00000015480	Prkcz	5:172658748-172769421	0.432115	6.19894	-3.0718	3.0718	5.38e-24	2.93e-22	FALSE
ENSRNOG00000003546	Tnfrsf12a	10:12995904-12997930	177.139	42.2167	2.83568	2.83568	5.42e-24	2.95e-22	FALSE
ENSRNOG00000018992	Dpysl3	18:37716143-37819097	258.205	135.12	1.86784	1.86784	6.58e-24	3.57e-22	TRUE
ENSRNOG00000052157	Nav3	7:52165233-52404774	3.1129	0.559161	3.12114	3.12114	6.67e-24	3.61e-22	FALSE
ENSRNOG00000024620	Mamdc2	1:241072072-241155537	2.53319	21.5658	-2.32848	2.32848	6.95e-24	3.76e-22	FALSE
ENSRNOG00000042668	Msrb3	7:62850515-62972084	23.9466	7.71513	2.45371	2.45371	8.59e-24	4.64e-22	FALSE
ENSRNOG00000016773	Sap130	18:24370271-24497832	10.1212	3.68272	2.40914	2.40914	9.31e-24	5.02e-22	FALSE
ENSRNOG00000021118	Nomo1	1:102017263-102068870	76.5159	30.8992	2.07034	2.07034	9.34e-24	5.02e-22	FALSE
ENSRNOG00000049575	LOC100911672	9:20264418-20278261	14.886	2.2234	3.49921	3.49921	1.03e-23	5.51e-22	FALSE
ENSRNOG00000042888	Cdyl2	19:49093355-49198073	4.0996	1.09278	2.66343	2.66343	1.4e-23	7.53e-22	FALSE
ENSRNOG00000013092	Lonrf3	X:122938009-122973321	1.30073	15.1093	-3.11773	3.11773	1.44e-23	7.69e-22	FALSE
ENSRNOG00000002963	C1ql1	10:91040005-91047177	13.0746	125.405	-2.50443	2.50443	1.47e-23	7.84e-22	FALSE
ENSRNOG00000020246	Myl9	3:152857592-152863960	404.842	114.431	2.58312	2.58312	1.55e-23	8.24e-22	FALSE
ENSRNOG00000002115	Sod1	11:30363280-30368862	133.142	28.4403	2.98665	2.98665	1.58e-23	8.43e-22	FALSE
ENSRNOG00000007600	Igsf1	X:136792643-136807885	1.16191	23.0982	-3.55581	3.55581	1.75e-23	9.31e-22	FALSE
ENSRNOG00000047280	Cttn	1:217602698-217638152	38.7234	13.2082	2.21754	2.21754	1.9e-23	1.01e-21	FALSE
ENSRNOG00000020060	Atf5	1:100808241-100810522	188.584	52.9598	2.59064	2.59064	1.93e-23	1.02e-21	FALSE
ENSRNOG00000008536	Actc1	3:105507403-105512939	62.7258	15.1465	2.81367	2.81367	2.01e-23	1.06e-21	FALSE
ENSRNOG00000028648	Olig1	11:31428358-31430517	1.41318	104.925	-5.44783	5.44783	2.1e-23	1.11e-21	FALSE
ENSRNOG00000017466	Kif5b	17:54181419-54212096	34.6113	12.5161	2.22781	2.22781	2.21e-23	1.16e-21	FALSE
ENSRNOG00000003905	Nsf	10:91878633-92008082	11.3149	4.53657	2.07756	2.07756	2.27e-23	1.19e-21	FALSE
ENSRNOG00000059539	Tagln3	11:60072727-60086553	0.75987	26.1761	-4.42141	4.42141	2.37e-23	1.25e-21	FALSE
ENSRNOG00000004794	Rtn1	6:94951020-95061174	16.325	116.66	-2.00147	2.00147	2.84e-23	1.49e-21	FALSE
ENSRNOG00000021938	Lrrtm4	4:110699557-111497643	0.0936537	0.680007	-3.51417	3.51417	2.89e-23	1.51e-21	TRUE
ENSRNOG00000017854	Ucp2	1:165506361-165512744	103.545	33.6777	2.38398	2.38398	2.89e-23	1.51e-21	FALSE
ENSRNOG00000004711	Mta1	6:137924293-137950075	30.3911	10.7113	2.2728	2.2728	3.05e-23	1.59e-21	FALSE
ENSRNOG00000028498	Wdr1	14:76989919-77023726	334.593	154.721	1.87509	1.87509	3.27e-23	1.7e-21	TRUE
ENSRNOG00000020426	Erf	1:82112449-82120902	49.6979	13.4137	2.64928	2.64928	3.33e-23	1.73e-21	FALSE
ENSRNOG00000023226	S100a10	2:193892589-193901236	400.478	109.582	2.61565	2.61565	3.66e-23	1.9e-21	FALSE
ENSRNOG00000013578	Trem2	9:14611561-14618013	0	12.0409	-14.7891	14.7891	3.67e-23	1.9e-21	FALSE
ENSRNOG00000000567	Unc5b	20:30339673-30406295	20.8178	8.08916	2.12525	2.12525	3.79e-23	1.96e-21	FALSE
ENSRNOG00000000569	Vsir	20:29897594-29923351	15.2766	115.847	-2.17083	2.17083	3.83e-23	1.97e-21	FALSE
ENSRNOG00000014152	Kcnip3	3:120023917-120087136	0.685945	13.2987	-3.52013	3.52013	4.27e-23	2.2e-21	FALSE
ENSRNOG00000001828	Stk38l	4:181027212-181089740	51.1067	18.6294	2.32908	2.32908	4.36e-23	2.24e-21	FALSE
ENSRNOG00000009751	Gpx7	5:128001761-128009735	48.8999	12.3198	2.751	2.751	4.96e-23	2.54e-21	FALSE
ENSRNOG00000013140	Pdzd2	2:62399748-62634785	2.29743	0.742404	2.38958	2.38958	5.26e-23	2.69e-21	FALSE
ENSRNOG00000032798	Slco3a1	1:135790810-136073540	9.23825	3.10461	2.24338	2.24338	5.81e-23	2.97e-21	FALSE
ENSRNOG00000001518	Itga6	3:58443101-58515124	50.869	22.589	1.93103	1.93103	6.19e-23	3.15e-21	TRUE
ENSRNOG00000009884	Lgals1	7:120153184-120156289	889.555	317.169	2.24597	2.24597	6.57e-23	3.34e-21	FALSE
ENSRNOG00000019077	Lipa	1:252816527-252849904	69.8877	28.7475	2.04014	2.04014	6.8e-23	3.46e-21	FALSE
ENSRNOG00000011346	Ehd2	1:77847600-77865870	122.536	49.8884	2.05653	2.05653	7.24e-23	3.67e-21	FALSE
ENSRNOG00000000503	Ppard	20:7818289-7885333	5.82584	1.93496	2.64241	2.64241	7.25e-23	3.67e-21	FALSE
ENSRNOG00000009263	Ifi27	6:127327959-127334428	27.2092	249.376	-2.43613	2.43613	7.95e-23	4.02e-21	FALSE
ENSRNOG00000007062	Rin3	6:126170720-126279682	17.5864	2.12511	3.87663	3.87663	7.98e-23	4.03e-21	FALSE
ENSRNOG00000010964	Akap13	1:137014272-137315272	14.2293	6.47521	1.89299	1.89299	9.81e-23	4.95e-21	TRUE
ENSRNOG00000003105	Kif19	10:103308392-103334466	0.0332937	8.20864	-7.17018	7.17018	1.01e-22	5.09e-21	FALSE
ENSRNOG00000023348	Tbc1d2	5:62212982-62260105	3.84017	0.451196	3.84658	3.84658	1.17e-22	5.88e-21	FALSE
ENSRNOG00000005451	Dnah11	6:145785275-146099053	0.019424	0.864083	-4.73553	4.73553	1.18e-22	5.93e-21	TRUE
ENSRNOG00000054140	Myl6	7:2906137-2909179	494.526	137.44	2.41405	2.41405	1.44e-22	7.22e-21	FALSE
ENSRNOG00000010947	Mmp14	15:33074441-33083655	147.161	58.1323	2.10007	2.10007	1.67e-22	8.35e-21	FALSE
ENSRNOG00000020142	Gdf1	16:20845576-20860767	8.35254	74.9556	-2.40395	2.40395	1.79e-22	8.92e-21	FALSE
ENSRNOG00000004932	Sel1l3	14:60123169-60229734	1.55186	15.2103	-2.53278	2.53278	1.91e-22	9.49e-21	FALSE
ENSRNOG00000009850	St3gal4	8:36264750-36314811	16.5235	5.64502	2.31366	2.31366	2.07e-22	1.03e-20	FALSE
ENSRNOG00000017751	Arl6ip1	1:187770160-187779675	57.5446	410.189	-2.07673	2.07673	2.14e-22	1.06e-20	FALSE
ENSRNOG00000002488	Galnt10	10:43067299-43210427	40.1801	15.5322	2.17825	2.17825	2.28e-22	1.13e-20	FALSE
ENSRNOG00000014846	Anp32a	8:67295727-67333247	23.5145	7.98677	2.31694	2.31694	2.34e-22	1.16e-20	FALSE
ENSRNOG00000013653	Pdlim7	17:9653552-9671962	101.671	23.4053	2.39655	2.39655	2.44e-22	1.2e-20	FALSE
ENSRNOG00000021507	Luzp2	1:111849998-113530833	1.82405	17.7566	-2.28276	2.28276	2.46e-22	1.21e-20	FALSE
ENSRNOG00000007152	Bhlhe40	4:140703619-140709319	59.1594	14.131	2.8208	2.8208	2.56e-22	1.26e-20	FALSE
ENSRNOG00000000697	Coro1c	12:48481750-48554052	82.3148	36.6699	1.92805	1.92805	2.71e-22	1.33e-20	TRUE
ENSRNOG00000014997	Igf2r	1:48176106-48264477	43.8015	19.7423	1.91068	1.91068	2.96e-22	1.45e-20	TRUE
ENSRNOG00000024482	Tnrc18	12:13810180-13910955	47.3913	20.3909	2.03411	2.03411	3e-22	1.47e-20	FALSE
ENSRNOG00000029212	Vcan	2:18490102-18565842	2.71711	27.3869	-2.43136	2.43136	3.46e-22	1.69e-20	FALSE
ENSRNOG00000018359	Smad7	18:71395830-71424157	29.7443	11.1673	2.16981	2.16981	3.48e-22	1.7e-20	FALSE
ENSRNOG00000001825	AABR07034767.1	11:88910176-88972283	2.48548	0.184388	4.46135	4.46135	3.59e-22	1.75e-20	FALSE
ENSRNOG00000036828	Pde1b	7:145117951-145145376	1.36424	17.4326	-2.91298	2.91298	3.64e-22	1.77e-20	FALSE
ENSRNOG00000008990	Amotl1	8:13042641-13109487	33.0423	13.5191	2.05184	2.05184	3.72e-22	1.81e-20	FALSE
ENSRNOG00000049142	Hdgfl2	9:10972351-10991927	27.4088	5.09343	3.06465	3.06465	3.82e-22	1.85e-20	FALSE
ENSRNOG00000006867	Etv1	6:58467254-58558631	0.95858	8.08379	-3.13289	3.13289	4.16e-22	2.02e-20	FALSE
ENSRNOG00000004197	Asb12	X:64714335-64800435	0.807915	0	14.5676	14.5676	4.52e-22	2.18e-20	TRUE
ENSRNOG00000047796	Pcbd2	17:8929810-8980571	30.0489	7.00415	2.85753	2.85753	4.72e-22	2.27e-20	FALSE
ENSRNOG00000018536	Pck2	15:34216833-34224193	38.593	9.34916	2.80277	2.80277	4.72e-22	2.27e-20	FALSE
ENSRNOG00000003407	Ptpn14	13:108696336-108841585	27.8647	8.45329	2.54596	2.54596	5.01e-22	2.41e-20	FALSE
ENSRNOG00000013248	Wwc2	16:47368346-47537441	33.7624	13.3289	2.18975	2.18975	6.26e-22	3.01e-20	FALSE
ENSRNOG00000051941	Fam78b	13:85110098-85231155	5.74944	0.797931	3.60573	3.60573	6.7e-22	3.21e-20	FALSE
ENSRNOG00000015750	Wnt7b	7:126420656-126465723	0.005487	7.41052	-9.6106	9.6106	6.84e-22	3.28e-20	FALSE
ENSRNOG00000000614	Bicc1	20:18780605-18940408	15.073	7.11317	2.1229	2.1229	6.9e-22	3.3e-20	FALSE
ENSRNOG00000017441	Tpm3	2:189423559-189451029	128.833	44.0879	2.33589	2.33589	7.29e-22	3.48e-20	FALSE
ENSRNOG00000032327	Pdia5	11:68493035-68578995	9.78892	0.795558	4.37502	4.37502	7.61e-22	3.63e-20	FALSE
ENSRNOG00000005669	Car8	5:21249020-21345810	0.337807	15.943	-4.80471	4.80471	7.67e-22	3.65e-20	FALSE
ENSRNOG00000016878	Plppr5	2:219896765-220101791	0.359533	4.32983	-2.8274	2.8274	7.71e-22	3.66e-20	FALSE
ENSRNOG00000000417	Numa1	1:167051209-167091453	26.2814	9.94563	2.11605	2.11605	8.12e-22	3.85e-20	FALSE
ENSRNOG00000013526	Rassf4	4:148769096-148803988	118.505	53.04	1.91913	1.91913	8.13e-22	3.85e-20	TRUE
ENSRNOG00000018830	Aff3	9:44839960-45292047	7.27752	2.86949	2.15955	2.15955	8.35e-22	3.95e-20	FALSE
ENSRNOG00000033335	Cenpi	X:105147153-105198797	1.33572	13.7259	-2.70411	2.70411	8.92e-22	4.21e-20	FALSE
ENSRNOG00000030954	Fat1	16:50372128-50501921	178.764	89.0224	1.76591	1.76591	9.21e-22	4.34e-20	TRUE
ENSRNOG00000008170	Jph2	3:159712325-159775643	22.0913	4.6752	3.00382	3.00382	1.1e-21	5.2e-20	FALSE
ENSRNOG00000002960	Ndp	X:6791136-6818129	1.85735	20.5542	-2.67674	2.67674	1.17e-21	5.5e-20	FALSE
ENSRNOG00000005478	Fkbp9	4:87167514-87234197	189.493	93.2481	1.78238	1.78238	1.2e-21	5.64e-20	TRUE
ENSRNOG00000020075	Eef1g	1:225163391-225173995	868.762	378.261	1.96252	1.96252	1.26e-21	5.91e-20	TRUE
ENSRNOG00000010489	Samd4a	15:23665202-23878539	39.584	16.4826	2.0185	2.0185	1.35e-21	6.34e-20	FALSE
ENSRNOG00000004863	Mpped2	3:97721237-97896422	27.7408	10.4661	2.05371	2.05371	1.39e-21	6.48e-20	FALSE
ENSRNOG00000000632	Cdk1	20:20576377-20591549	20.581	158.476	-2.16422	2.16422	1.41e-21	6.58e-20	FALSE
ENSRNOG00000009205	Lmo4	2:250218641-250241800	103.309	29.0927	2.59334	2.59334	1.49e-21	6.93e-20	FALSE
ENSRNOG00000056128	AABR07064719.1	6:91456907-91680528	11076.2	4211.34	2.14207	2.14207	1.52e-21	7.08e-20	FALSE
ENSRNOG00000004110	Trib2	6:41016730-41039437	4.02299	34.7473	-2.35208	2.35208	1.54e-21	7.14e-20	FALSE
ENSRNOG00000011119	Spin1	16:884861-930527	20.0749	8.1158	2.06517	2.06517	1.56e-21	7.21e-20	FALSE
ENSRNOG00000050206	Shank2	1:217151166-217592763	0.0245713	0.889063	-4.31713	4.31713	1.6e-21	7.4e-20	TRUE
ENSRNOG00000022957	Ctxn3	18:52541581-52551805	20.0632	0.89353	4.72982	4.72982	1.6e-21	7.4e-20	FALSE
ENSRNOG00000030266	Plekhg2	1:85386470-85399699	47.0267	11.577	2.77436	2.77436	1.72e-21	7.94e-20	FALSE
ENSRNOG00000015911	Lrp5	1:218816841-218920094	17.5033	6.95202	2.09366	2.09366	1.82e-21	8.4e-20	FALSE
ENSRNOG00000022919	Chst8	1:90542096-90685257	0.0666587	2.10587	-4.20688	4.20688	1.86e-21	8.55e-20	FALSE
ENSRNOG00000028650	AABR07065602.1	6:137164535-137177622	40.1141	13.3313	2.35059	2.35059	1.92e-21	8.82e-20	FALSE
ENSRNOG00000028658	Olig2	11:31288652-31431418	0.994756	29.7494	-4.20546	4.20546	2.04e-21	9.38e-20	FALSE
ENSRNOG00000013598	Melk	5:59783890-59844356	1.62607	14.2331	-2.36584	2.36584	2.08e-21	9.54e-20	FALSE
ENSRNOG00000014661	Zfp385d	15:6200829-6587367	5.81318	1.58538	2.5613	2.5613	2.29e-21	1.05e-19	FALSE
ENSRNOG00000047635	Tmem178b	4:68011932-68059249	0.263108	5.95357	-3.74138	3.74138	2.33e-21	1.07e-19	FALSE
ENSRNOG00000031364	Kif1c	10:57322331-57351353	73.6696	30.4328	2.03525	2.03525	2.37e-21	1.08e-19	FALSE
ENSRNOG00000007370	Rnf144a	6:45509787-45629168	1.2722	10.3508	-2.26423	2.26423	2.43e-21	1.11e-19	FALSE
ENSRNOG00000006996	Mms22l	5:38844488-38961035	1.31639	10.3509	-2.31717	2.31717	2.45e-21	1.11e-19	FALSE
ENSRNOG00000005388	Rassf3	7:63513910-63578490	12.4905	4.84629	2.12765	2.12765	2.66e-21	1.21e-19	FALSE
ENSRNOG00000018231	Nacc2	3:3510041-3574787	91.9731	43.5636	1.84162	1.84162	2.78e-21	1.26e-19	TRUE
ENSRNOG00000061215	Crym	1:189944895-189960073	6.9323	65.7129	-2.48585	2.48585	2.8e-21	1.27e-19	FALSE
ENSRNOG00000055853	Gorasp2	3:56966654-56995369	54.0797	16.2133	2.50324	2.50324	2.93e-21	1.32e-19	FALSE
ENSRNOG00000014288	Fn1	9:78900103-78969078	997.614	497.73	1.76196	1.76196	3.22e-21	1.46e-19	TRUE
ENSRNOG00000032034	Supt5h	1:85437780-85466854	69.0365	26.2623	2.14529	2.14529	3.31e-21	1.49e-19	FALSE
ENSRNOG00000030049	Znhit6	2:251453644-251532344	42.6867	14.7826	2.30658	2.30658	3.48e-21	1.57e-19	FALSE
ENSRNOG00000007546	Asns	4:33743364-33761163	54.0102	20.1589	2.1731	2.1731	3.62e-21	1.63e-19	FALSE
ENSRNOG00000046472	Arfgap3	7:124149751-124198200	52.6861	21.5208	2.04379	2.04379	3.73e-21	1.67e-19	FALSE
ENSRNOG00000018160	Zswim5	5:135735825-135852575	0.878191	7.32625	-2.30093	2.30093	3.87e-21	1.73e-19	FALSE
ENSRNOG00000022337	Slitrk6	15:95507640-95514259	14.3278	0.308871	6.28678	6.28678	4.02e-21	1.8e-19	FALSE
ENSRNOG00000013436	Pde7b	1:15893533-16203909	0.903794	8.53677	-2.47799	2.47799	4.03e-21	1.8e-19	FALSE
ENSRNOG00000018686	Atxn2l	1:197908094-197919560	39.1376	12.2036	2.38183	2.38183	4.18e-21	1.86e-19	FALSE
ENSRNOG00000013011	Dnajb4	2:257394818-257449301	36.7198	10.2401	2.4321	2.4321	4.18e-21	1.86e-19	FALSE
ENSRNOG00000006548	Mrc2	10:93520132-93581296	71.3157	33.0331	1.86989	1.86989	4.38e-21	1.95e-19	TRUE
ENSRNOG00000000465	Slc39a7	20:3819414-3822778	129.169	35.7982	2.63963	2.63963	4.47e-21	1.98e-19	FALSE
ENSRNOG00000018373	Tln2	8:73014137-73194837	27.6346	12.5368	1.90784	1.90784	4.51e-21	2e-19	TRUE
ENSRNOG00000002251	Sec31a	14:10854682-10909612	91.9179	39.8529	1.94107	1.94107	5.49e-21	2.43e-19	TRUE
ENSRNOG00000016460	Clu	15:42640146-42665857	59.8669	416.687	-2.03694	2.03694	5.78e-21	2.55e-19	FALSE
ENSRNOG00000047002	Fstl5	2:174542667-175233457	0.507462	4.21298	-2.16651	2.16651	5.87e-21	2.59e-19	FALSE
ENSRNOG00000005492	Hpcal1	6:43001948-43109071	9.10513	2.65923	2.53221	2.53221	6.2e-21	2.73e-19	FALSE
ENSRNOG00000023386	LOC103690018	3:57286892-57300840	45.6961	16.9431	2.19382	2.19382	6.63e-21	2.92e-19	FALSE
ENSRNOG00000012002	Iqgap1	1:142525046-142615673	48.3832	22.2739	1.87878	1.87878	6.74e-21	2.96e-19	TRUE
ENSRNOG00000008830	Nfe2l1	10:84682460-84698886	68.8408	28.7843	2.01776	2.01776	7.13e-21	3.12e-19	FALSE
ENSRNOG00000014793	Gpr149	2:152839117-152911553	0.176632	4.08115	-3.77644	3.77644	7.14e-21	3.12e-19	FALSE
ENSRNOG00000005515	Rhbdl3	10:67677071-67731670	2.80868	22.09	-2.21727	2.21727	7.33e-21	3.2e-19	FALSE
ENSRNOG00000017164	Afap1l2	1:277730760-277827269	29.7388	14.6852	2.06165	2.06165	7.46e-21	3.26e-19	FALSE
ENSRNOG00000024603	Rps15	7:12282109-12283608	977.069	340.884	2.28195	2.28195	7.59e-21	3.31e-19	FALSE
ENSRNOG00000005767	Tulp3	4:161637892-161658519	49.7788	22.2309	2.02564	2.02564	8.47e-21	3.69e-19	FALSE
ENSRNOG00000011648	Aqp1	4:85551502-85569360	18.8269	159.182	-2.31673	2.31673	8.92e-21	3.88e-19	FALSE
ENSRNOG00000009740	Slco1c1	4:175729726-175776808	0.353057	6.7014	-3.49151	3.49151	9.28e-21	4.02e-19	FALSE
ENSRNOG00000055259	Phldb3	1:81474553-81492631	7.49723	0.632986	4.32661	4.32661	9.39e-21	4.06e-19	FALSE
ENSRNOG00000010266	Cd180	2:32820315-32886906	0	1.96562	-14.4487	14.4487	1.03e-20	4.43e-19	TRUE
ENSRNOG00000008812	Tmem214	6:26866737-26875376	43.0839	13.5994	2.42481	2.42481	1.03e-20	4.46e-19	FALSE
ENSRNOG00000020587	Efemp2	1:220854403-220861420	138.976	58.3176	2.02777	2.02777	1.18e-20	5.07e-19	FALSE
ENSRNOG00000058609	Palmd	2:220481616-220536186	10.7481	1.95727	3.27258	3.27258	1.34e-20	5.75e-19	FALSE
ENSRNOG00000004281	Cobl	14:92342957-92577936	2.3369	0.63586	2.63361	2.63361	1.36e-20	5.81e-19	FALSE
ENSRNOG00000056069	Kif11	1:256035866-256088299	2.3813	20.1751	-2.32398	2.32398	1.38e-20	5.9e-19	FALSE
ENSRNOG00000002393	Eprs	13:103300932-103371577	52.6447	24.2189	1.877	1.877	1.58e-20	6.77e-19	TRUE
ENSRNOG00000012804	C1qc	5:155255005-155258392	0	18.3933	-14.4719	14.4719	1.61e-20	6.87e-19	FALSE
ENSRNOG00000005331	Vapb	3:171832500-171868647	44.6826	14.619	2.37	2.37	1.62e-20	6.89e-19	FALSE
ENSRNOG00000009449	Trim35	15:42960307-42976792	38.5347	242.697	-1.89464	1.89464	1.62e-20	6.89e-19	TRUE
ENSRNOG00000027089	Ell2	2:2456735-2524237	7.32492	2.5803	2.26671	2.26671	1.63e-20	6.93e-19	FALSE
ENSRNOG00000053339	AABR07062512.1	4:180425804-180505916	4.04618	27.6984	-2.01859	2.01859	1.63e-20	6.93e-19	FALSE
ENSRNOG00000013717	Bmp6	17:26955142-27112820	91.0834	47.3221	1.70024	1.70024	1.67e-20	7.07e-19	TRUE
ENSRNOG00000021085	Sf1	1:221735517-221749086	33.6928	11.034	2.3137	2.3137	1.82e-20	7.7e-19	FALSE
ENSRNOG00000016343	Dkk3	1:176940693-176983045	32.8631	14.3622	1.95324	1.95324	1.84e-20	7.79e-19	TRUE
ENSRNOG00000047896	Kctd10	12:47992091-48010583	78.3527	34.4173	1.94838	1.94838	2.32e-20	9.78e-19	TRUE
ENSRNOG00000020412	Sf3b2	1:220645672-220665603	42.8257	17.5199	2.04994	2.04994	2.34e-20	9.86e-19	FALSE
ENSRNOG00000058909	Rps9l1	1:64018125-64090021	327.714	115.871	2.21856	2.21856	2.36e-20	9.94e-19	FALSE
ENSRNOG00000008475	Fut9	5:40032855-40237591	0.195376	2.87076	-3.11481	3.11481	2.65e-20	1.11e-18	FALSE
ENSRNOG00000016807	Oat	1:204562289-204582070	94.737	41.1321	1.96478	1.96478	2.72e-20	1.14e-18	TRUE
ENSRNOG00000033528	Tll1	16:27399467-27597240	15.9602	6.23901	2.26048	2.26048	2.92e-20	1.23e-18	FALSE
ENSRNOG00000002636	Abat	10:7093405-7200499	0.744952	7.13512	-2.50015	2.50015	3.05e-20	1.28e-18	FALSE
ENSRNOG00000034015	Capn2	13:100878650-100928811	67.5891	31.7758	1.84867	1.84867	3.47e-20	1.45e-18	TRUE
ENSRNOG00000015357	Bmper	8:24369916-24615479	1.11827	7.97139	-2.07624	2.07624	3.49e-20	1.46e-18	FALSE
ENSRNOG00000013388	Pgap1	9:61066175-61134963	3.62576	24.4056	-1.99083	1.99083	3.53e-20	1.47e-18	TRUE
ENSRNOG00000014170	Dbn1	17:9679628-9693820	54.6814	18.4589	2.23264	2.23264	3.7e-20	1.54e-18	FALSE
ENSRNOG00000053047	Top2a	10:86901007-86932154	5.42576	39.6034	-2.10736	2.10736	3.74e-20	1.55e-18	FALSE
ENSRNOG00000016220	Rpl12	3:12009578-12011957	248.825	68.722	2.43424	2.43424	3.77e-20	1.56e-18	FALSE
ENSRNOG00000019007	Rpl14	8:129240528-129243402	535.797	229.996	1.97899	1.97899	3.9e-20	1.62e-18	TRUE
ENSRNOG00000008258	Fnbp1	3:9861237-9936405	13.9532	6.03158	2.18324	2.18324	4.03e-20	1.67e-18	FALSE
ENSRNOG00000023529	Rpl5	14:2860965-2867397	251.886	96.8932	2.13708	2.13708	4.39e-20	1.81e-18	FALSE
ENSRNOG00000004089	Enpp2	7:94480396-94563172	0.313693	9.336	-4.10173	4.10173	4.5e-20	1.86e-18	FALSE
ENSRNOG00000014452	Zfhx3	19:42758127-42920344	5.06996	0.857555	3.32994	3.32994	4.72e-20	1.94e-18	FALSE
ENSRNOG00000027175	Cnpy4	12:19328957-19335119	20.7161	1.51063	4.53608	4.53608	4.81e-20	1.98e-18	FALSE
ENSRNOG00000030689	Ms4a6e	1:227757425-227818305	0	1.76273	-14.5163	14.5163	5.38e-20	2.21e-18	TRUE
ENSRNOG00000020640	Zbtb7b	2:188704687-188718704	27.3707	8.49793	2.44731	2.44731	5.56e-20	2.28e-18	FALSE
ENSRNOG00000051952	Tes	4:44321883-44360405	29.094	11.3338	2.11809	2.11809	6.2e-20	2.54e-18	FALSE
ENSRNOG00000058739	Snn	10:4578526-4644570	13.6538	86.7024	-1.87539	1.87539	6.43e-20	2.63e-18	TRUE
ENSRNOG00000001224	Itgb2	20:11777783-11815647	0	1.72787	-14.5429	14.5429	6.46e-20	2.64e-18	TRUE
ENSRNOG00000011599	Gldc	1:248297331-248377093	4.99263	34.1262	-2.04266	2.04266	6.81e-20	2.78e-18	FALSE
ENSRNOG00000013492	Cap1	5:140559206-140585408	213.993	110.073	1.71929	1.71929	7.04e-20	2.87e-18	TRUE
ENSRNOG00000008829	Sorbs3	15:51859462-51890832	25.9222	10.0733	2.12584	2.12584	9e-20	3.66e-18	FALSE
ENSRNOG00000009068	Phlda3	13:52588917-52592001	90.395	20.2906	2.91492	2.91492	9.21e-20	3.74e-18	FALSE
ENSRNOG00000010668	Anxa6	10:40320581-40375605	284.15	134.54	1.89561	1.89561	9.29e-20	3.77e-18	TRUE
ENSRNOG00000047211	Fzd3	15:48601266-48670257	7.59306	51.9763	-2.01669	2.01669	9.67e-20	3.92e-18	FALSE
ENSRNOG00000005933	Yap1	8:6135493-6203579	50.0661	24.7702	1.77359	1.77359	1.1e-19	4.46e-18	TRUE
ENSRNOG00000049598	LOC100912571	11:82886878-82893845	48.6074	14.7568	2.47473	2.47473	1.17e-19	4.73e-18	FALSE
ENSRNOG00000018680	Rpl17	18:70969741-70975494	363.015	113.901	2.41681	2.41681	1.22e-19	4.95e-18	FALSE
ENSRNOG00000005271	Rapgef5	6:145546595-145625236	0.028982	1.98611	-5.33926	5.33926	1.24e-19	5e-18	TRUE
ENSRNOG00000000852	Prrc2a	20:5139882-5155293	81.5842	35.466	1.96773	1.96773	1.29e-19	5.21e-18	TRUE
ENSRNOG00000008857	Adamts10	7:18409147-18439012	30.3258	11.0881	2.1931	2.1931	1.3e-19	5.25e-18	FALSE
ENSRNOG00000010344	B4galnt3	4:152737161-152835182	1.41891	0.103348	4.54003	4.54003	1.32e-19	5.3e-18	TRUE
ENSRNOG00000015956	Usp29	1:69988673-70210558	0.0411023	2.32119	-5.26889	5.26889	1.35e-19	5.4e-18	FALSE
ENSRNOG00000021062	Fxyd5	1:89464860-89474252	24.7527	2.52773	3.95355	3.95355	1.5e-19	6.03e-18	FALSE
ENSRNOG00000020894	Lsm12	10:90105562-90127600	28.2037	10.9565	2.12263	2.12263	1.69e-19	6.76e-18	FALSE
ENSRNOG00000029321	Ccser1	4:91373942-91972325	0.0475843	1.22374	-3.95569	3.95569	1.7e-19	6.78e-18	TRUE
ENSRNOG00000012427	Veph1	2:157869392-158156444	0.494691	4.71343	-2.42454	2.42454	1.77e-19	7.08e-18	FALSE
ENSRNOG00000014035	Arhgef4	9:41295909-41302501	0.631063	27.8882	-4.71529	4.71529	1.78e-19	7.1e-18	FALSE
ENSRNOG00000016949	Slc25a33	5:166701465-166726794	3.56491	28.7061	-2.24965	2.24965	1.89e-19	7.5e-18	FALSE
ENSRNOG00000000034	Nuak2	13:49092306-49109050	75.0694	32.8687	2.00315	2.00315	1.9e-19	7.55e-18	FALSE
ENSRNOG00000052469	Bmpr1a	16:10758527-10830664	30.4221	184.743	-1.84201	1.84201	2e-19	7.93e-18	TRUE
ENSRNOG00000020862	Ptpn23	8:118628777-118651238	20.6001	7.39901	2.23968	2.23968	2.11e-19	8.36e-18	FALSE
ENSRNOG00000008885	Chst11	7:26645422-26859716	19.5809	8.95944	1.8859	1.8859	2.17e-19	8.59e-18	TRUE
ENSRNOG00000030625	Tf	8:111673547-111721333	12.4645	97.8878	-1.913	1.913	2.3e-19	9.08e-18	TRUE
ENSRNOG00000002807	2021-09-09	10:106264434-106351277	98.7886	44.7469	1.78694	1.78694	3.03e-19	1.19e-17	TRUE
ENSRNOG00000000373	AABR07044900.1	20:25064702-25826658	0.0477503	0	14.3309	14.3309	3.2e-19	1.26e-17	TRUE
ENSRNOG00000011517	Tnfrsf21	9:20546159-20621051	4.1298	26.2599	-1.91124	1.91124	3.2e-19	1.26e-17	TRUE
ENSRNOG00000007302	Fbn1	3:117569697-117766120	41.4832	22.746	1.6266	1.6266	3.27e-19	1.28e-17	TRUE
ENSRNOG00000055751	P3h2	11:78029038-78169648	8.46526	3.26306	2.13474	2.13474	3.3e-19	1.29e-17	FALSE
ENSRNOG00000019584	Dlk1	6:133552821-133583751	1.36961	20.9705	-3.17607	3.17607	3.64e-19	1.42e-17	FALSE
ENSRNOG00000019022	Fam89a	19:57502308-57514896	0.421935	23.4484	-5.0253	5.0253	4e-19	1.56e-17	FALSE
ENSRNOG00000042855	Ahdc1	5:151211342-151277165	15.9345	6.58815	2.03506	2.03506	4.01e-19	1.57e-17	FALSE
ENSRNOG00000060047	LOC108348083	1:259641676-259674425	38.8561	15.7756	2.06323	2.06323	4.06e-19	1.58e-17	FALSE
ENSRNOG00000012477	Eef1a2	3:176657107-176666282	13.0965	0.957554	4.53934	4.53934	4.65e-19	1.81e-17	FALSE
ENSRNOG00000003075	Tmem39a	11:64723186-64752544	21.154	8.26979	2.11315	2.11315	4.97e-19	1.93e-17	FALSE
ENSRNOG00000052725	Shisal1	7:125340475-125407806	13.249	5.40194	2.05086	2.05086	5.06e-19	1.96e-17	FALSE
ENSRNOG00000008676	Emp1	4:169147243-169181966	161.639	59.3204	2.15082	2.15082	5.28e-19	2.05e-17	FALSE
ENSRNOG00000003109	Btbd17	10:103334052-103340922	0.0670477	16.8411	-7.16473	7.16473	5.3e-19	2.05e-17	FALSE
ENSRNOG00000024886	Ext1	7:92605728-92882068	48.4986	26.6795	1.61942	1.61942	5.31e-19	2.05e-17	TRUE
ENSRNOG00000009675	Cdc42bpb	6:135746754-135830086	24.5206	11.0686	1.91022	1.91022	5.37e-19	2.07e-17	TRUE
ENSRNOG00000015018	Pdia3	3:113376983-113400707	299.65	133.16	1.93024	1.93024	5.68e-19	2.19e-17	TRUE
ENSRNOG00000014840	Gna14	1:235166718-235347937	0.16673	2.20811	-2.96454	2.96454	6.02e-19	2.32e-17	FALSE
ENSRNOG00000004171	Dnah9	10:52351192-52710862	0.0399903	1.84848	-4.17671	4.17671	6.21e-19	2.39e-17	TRUE
ENSRNOG00000015977	Zfp609	8:71230830-71337746	8.77698	3.83584	1.95612	1.95612	6.35e-19	2.44e-17	TRUE
ENSRNOG00000016752	Crispld2	19:52647070-52705131	5.55452	0.935139	3.29352	3.29352	7.07e-19	2.71e-17	FALSE
ENSRNOG00000013118	Atox1	10:40790845-40805941	80.1185	29.2401	2.21359	2.21359	7.19e-19	2.75e-17	FALSE
ENSRNOG00000032215	Cdyl	17:29674164-29895386	20.1347	9.71234	1.81205	1.81205	7.33e-19	2.8e-17	TRUE
ENSRNOG00000020857	Ppfia1	1:217644224-217721376	9.52708	4.46008	2.16975	2.16975	7.34e-19	2.8e-17	FALSE
ENSRNOG00000005076	Bcorl1	X:135186095-135233839	7.54697	2.36642	2.55057	2.55057	7.53e-19	2.87e-17	FALSE
ENSRNOG00000036682	Pycr1	10:109818177-109821807	29.7018	1.9998	4.65179	4.65179	7.58e-19	2.89e-17	FALSE
ENSRNOG00000008921	Dynll2	10:75262537-75270561	26.9905	6.08151	2.91038	2.91038	7.84e-19	2.98e-17	FALSE
ENSRNOG00000002001	Itsn1	11:31893489-32069249	21.8996	10.7141	1.83565	1.83565	7.94e-19	3.01e-17	TRUE
ENSRNOG00000036668	Ogfod3	10:110378534-110406377	8.45377	1.96775	2.86548	2.86548	7.95e-19	3.01e-17	FALSE
ENSRNOG00000001259	Cux2	12:40016836-40219291	0.247034	4.75703	-3.29896	3.29896	8.21e-19	3.11e-17	FALSE
ENSRNOG00000019249	Ap3b2	1:143283996-143315633	0.294662	7.48391	-3.90322	3.90322	8.52e-19	3.22e-17	FALSE
ENSRNOG00000011697	Zfp827	19:32401661-32528965	10.648	5.32686	1.95641	1.95641	8.67e-19	3.28e-17	TRUE
ENSRNOG00000045752	Rrm1	1:167538263-167562688	17.4902	108.147	-1.88609	1.88609	8.71e-19	3.29e-17	TRUE
ENSRNOG00000008487	Amotl2	8:111209908-111226226	92.8617	37.5443	2.06243	2.06243	8.73e-19	3.29e-17	FALSE
ENSRNOG00000010986	Cmtm7	8:122812459-122841477	19.5366	7.10678	2.21315	2.21315	9.43e-19	3.55e-17	FALSE
ENSRNOG00000002413	Gpc4	X:139354155-139464798	127.142	67.8046	1.6653	1.6653	9.59e-19	3.61e-17	TRUE
ENSRNOG00000028366	Gphn	6:101532518-101859164	3.52319	18.1576	-1.72951	1.72951	1.06e-18	3.97e-17	TRUE
ENSRNOG00000028992	Acan	1:140762758-140824441	6.12054	0.74574	3.75331	3.75331	1.2e-18	4.48e-17	FALSE
ENSRNOG00000017208	Cspg4	8:61532465-61567510	31.8197	10.1462	2.40815	2.40815	1.22e-18	4.56e-17	FALSE
ENSRNOG00000021611	Clip2	12:25173005-25237009	23.8654	10.4235	1.89679	1.89679	1.29e-18	4.81e-17	TRUE
ENSRNOG00000012342	Ttc29	19:33206026-33424972	0	0.31972	-14.6266	14.6266	1.31e-18	4.89e-17	TRUE
ENSRNOG00000003508	Ergic1	10:16821880-16916932	57.0025	25.3089	1.89797	1.89797	1.31e-18	4.89e-17	TRUE
ENSRNOG00000024454	Ccdc149	14:60857989-60953972	3.80669	0.579454	3.47214	3.47214	1.36e-18	5.07e-17	FALSE
ENSRNOG00000013925	Nox4	1:150797048-150976194	5.0763	1.69817	2.30463	2.30463	1.39e-18	5.19e-17	FALSE
ENSRNOG00000015655	Ptgfrn	2:203423143-203494391	94.4314	53.0397	1.59227	1.59227	1.54e-18	5.72e-17	TRUE
ENSRNOG00000006345	Sec61b	5:63192298-63200508	111.128	41.9212	2.16635	2.16635	1.54e-18	5.73e-17	FALSE
ENSRNOG00000024019	Ccdc6	20:19732894-19825150	29.5516	13.1945	1.92021	1.92021	1.57e-18	5.82e-17	TRUE
ENSRNOG00000020867	Numbl	1:84067938-84091671	41.2902	17.4156	1.99061	1.99061	1.71e-18	6.34e-17	TRUE
ENSRNOG00000061373	Loxl3	4:113866804-113883477	66.0898	30.7842	1.86078	1.86078	1.72e-18	6.36e-17	TRUE
ENSRNOG00000012747	Spock1	17:7675531-7797863	0.0308217	1.91596	-5.18192	5.18192	1.85e-18	6.83e-17	TRUE
ENSRNOG00000012807	C1qa	5:155261250-155264143	0	18.7889	-14.2765	14.2765	1.85e-18	6.84e-17	FALSE
ENSRNOG00000045791	Eif4a3	10:108415202-108425206	66.095	27.4344	2.03027	2.03027	2.08e-18	7.65e-17	FALSE
ENSRNOG00000047628	Khsrp	9:10013854-10022924	47.6916	15.3436	2.40338	2.40338	2.13e-18	7.85e-17	FALSE
ENSRNOG00000011296	Cenpn	19:49340184-49479996	2.72213	19.0542	-2.04221	2.04221	2.36e-18	8.68e-17	FALSE
ENSRNOG00000001500	Rab4b	1:83979298-83990588	41.0249	15.7085	2.14427	2.14427	2.36e-18	8.68e-17	FALSE
ENSRNOG00000002232	Aff1	14:7226586-7384876	22.856	11.0507	1.86985	1.86985	2.4e-18	8.8e-17	TRUE
ENSRNOG00000019506	Dnajb2	9:82436458-82444668	40.9811	13.0388	2.41449	2.41449	2.45e-18	8.99e-17	FALSE
ENSRNOG00000046922	Phactr4	5:150546430-150609352	5.43522	1.77981	2.36778	2.36778	2.46e-18	8.99e-17	FALSE
ENSRNOG00000008481	Reep1	4:99618622-99735319	0.910701	7.09916	-2.2032	2.2032	2.48e-18	9.05e-17	FALSE
ENSRNOG00000050735	Cd99	20:56192390-56197025	171.105	74.1062	1.9658	1.9658	2.58e-18	9.39e-17	TRUE
ENSRNOG00000061764	AABR07021812.1	13:92569785-92672821	0.632873	5.46305	-2.35591	2.35591	2.66e-18	9.69e-17	FALSE
ENSRNOG00000013300	Atp5if1	5:150719569-150723321	42.8493	2.93892	4.61859	4.61859	2.84e-18	1.03e-16	FALSE
ENSRNOG00000013577	Kdelr3	7:120749752-120760160	176.786	81.604	1.87624	1.87624	2.84e-18	1.03e-16	TRUE
ENSRNOG00000004458	Ston2	6:115389703-115513354	6.86074	35.9095	-1.86793	1.86793	2.9e-18	1.05e-16	TRUE
ENSRNOG00000004540	Clec3b	8:132241134-132246694	27.5778	3.84291	3.60406	3.60406	3.01e-18	1.09e-16	FALSE
ENSRNOG00000001769	Tnk2	11:71348717-71388489	29.6256	11.911	2.11884	2.11884	3.26e-18	1.18e-16	FALSE
ENSRNOG00000009722	Chd3	10:55943446-55965216	14.883	4.94713	2.34796	2.34796	3.4e-18	1.23e-16	FALSE
ENSRNOG00000020300	Lsp1	1:215628785-215662504	10.5851	2.7448	2.70176	2.70176	3.54e-18	1.28e-16	FALSE
ENSRNOG00000059479	Adcy1	14:87312203-87421659	0.531454	5.23417	-2.5334	2.5334	3.57e-18	1.29e-16	FALSE
ENSRNOG00000014333	Vcam1	2:219071193-219097619	3.9035	32.6455	-2.31239	2.31239	3.86e-18	1.39e-16	FALSE
ENSRNOG00000017069	Mark4	1:80335526-80367328	17.1704	6.88322	2.08819	2.08819	4.71e-18	1.69e-16	FALSE
ENSRNOG00000013481	Cdh11	19:2391053-2551245	2.87875	19.012	-1.95348	1.95348	4.81e-18	1.73e-16	TRUE
ENSRNOG00000007686	2021-09-03	7:123510804-123526542	0.106204	10.8204	-5.93115	5.93115	5.01e-18	1.8e-16	FALSE
ENSRNOG00000029342	Scn7a	3:52777214-52849907	12.1791	77.2834	-1.91021	1.91021	5.83e-18	2.09e-16	TRUE
ENSRNOG00000016561	Pclaf	8:71514281-71526608	6.22229	82.9385	-3.09789	3.09789	5.89e-18	2.11e-16	FALSE
ENSRNOG00000016800	Ss18	18:6020267-6083033	24.4304	11.3965	1.86598	1.86598	6.16e-18	2.2e-16	TRUE
ENSRNOG00000019843	St3gal3	5:136766208-136965191	10.1472	4.95392	1.79538	1.79538	6.29e-18	2.25e-16	TRUE
ENSRNOG00000028335	Fat4	2:125752130-125879387	16.8732	8.64529	1.72291	1.72291	6.59e-18	2.35e-16	TRUE
ENSRNOG00000008834	Dach1	15:82099159-82482009	2.51551	0.830882	2.36289	2.36289	6.93e-18	2.47e-16	FALSE
ENSRNOG00000016023	Kank1	1:243276403-243398536	22.9414	11.1417	1.79855	1.79855	7.11e-18	2.53e-16	TRUE
ENSRNOG00000057996	Phactr3	3:173798545-173871904	0	0.817508	-14.3099	14.3099	7.29e-18	2.59e-16	TRUE
ENSRNOG00000045846	Rfx2	9:10216205-10283407	1.82702	15.537	-2.24992	2.24992	7.48e-18	2.66e-16	FALSE
ENSRNOG00000017253	Ccdc107	5:58994639-59005067	64.0607	19.5974	2.34703	2.34703	7.56e-18	2.68e-16	FALSE
ENSRNOG00000024503	Nbas	6:38474804-38777806	22.8671	12.751	1.60105	1.60105	7.58e-18	2.69e-16	TRUE
ENSRNOG00000060687	Slc24a3	3:139695028-139835727	9.9886	3.08144	2.58303	2.58303	7.83e-18	2.77e-16	FALSE
ENSRNOG00000058560	Col2a1	7:139455242-139483997	3.67049	0.102871	5.91471	5.91471	8.24e-18	2.91e-16	FALSE
ENSRNOG00000010806	Npvf	4:80391785-80395502	105.015	2.83276	5.94988	5.94988	8.62e-18	3.05e-16	FALSE
ENSRNOG00000011263	Plac9	16:3851270-3866008	16.0508	1.01457	4.73339	4.73339	8.88e-18	3.13e-16	FALSE
ENSRNOG00000002926	Uap1	13:88463532-88497901	21.8639	9.40904	1.97748	1.97748	9e-18	3.17e-16	TRUE
ENSRNOG00000025053	Lrp1	7:70846344-70926903	136.574	77.0276	1.58628	1.58628	9.04e-18	3.18e-16	TRUE
ENSRNOG00000006787	Dhcr24	5:126164674-126191206	38.974	17.2943	1.93286	1.93286	9.14e-18	3.21e-16	TRUE
ENSRNOG00000007441	Klhl32	5:38972724-39215102	0.275198	2.48801	-2.4184	2.4184	1.15e-17	4.03e-16	FALSE
ENSRNOG00000011624	Kcnq2	3:176589906-176644951	0	0.938693	-14.1979	14.1979	1.16e-17	4.06e-16	TRUE
XLOC_003176	XLOC_003176	1:50070240-50491440	0.276399	3.04556	-2.71864	2.71864	1.19e-17	4.18e-16	FALSE
ENSRNOG00000010284	St3gal5	4:99937558-99999902	89.6178	46.6324	1.65073	1.65073	1.24e-17	4.33e-16	TRUE
ENSRNOG00000018803	Mrtfa	7:122234012-122403667	17.4316	9.76018	1.78508	1.78508	1.26e-17	4.38e-16	TRUE
ENSRNOG00000002360	Gabrg1	14:39964588-40049354	0.0116347	12.8147	-9.2404	9.2404	1.28e-17	4.47e-16	FALSE
ENSRNOG00000023781	Plec	7:117230319-117289961	95.9579	47.1305	1.78842	1.78842	1.34e-17	4.67e-16	TRUE
ENSRNOG00000002452	Txndc11	10:4578469-4635953	21.5828	10.7093	1.76831	1.76831	1.45e-17	5.05e-16	TRUE
ENSRNOG00000003956	Arhgap6	X:26315878-26376467	0.747422	7.78526	-2.61429	2.61429	1.47e-17	5.11e-16	FALSE
ENSRNOG00000009470	Flnb	15:18750118-18883005	78.7798	34.4869	1.95271	1.95271	1.48e-17	5.15e-16	TRUE
ENSRNOG00000026704	Drp2	X:105239620-105289808	0.184761	5.40488	-3.87569	3.87569	1.49e-17	5.17e-16	FALSE
ENSRNOG00000001708	Dvl3	11:84051078-84068302	20.8104	7.48544	2.23335	2.23335	1.58e-17	5.48e-16	FALSE
ENSRNOG00000008554	Slc9a9	8:102304095-103022619	0.66208	4.315	-1.95622	1.95622	1.63e-17	5.64e-16	TRUE
ENSRNOG00000059408	Prr12	1:101023106-101046208	12.1514	3.77514	2.44741	2.44741	1.68e-17	5.78e-16	FALSE
ENSRNOG00000014960	Bard1	9:78294834-78369031	2.60595	20.0266	-2.00571	2.00571	1.72e-17	5.92e-16	FALSE
ENSRNOG00000011316	Fam167a	15:46613810-46643772	0.623446	10.4525	-3.2997	3.2997	1.72e-17	5.93e-16	FALSE
ENSRNOG00000011668	Nfil3	17:12261102-12276315	21.782	7.42647	2.31448	2.31448	1.73e-17	5.96e-16	FALSE
ENSRNOG00000011475	Srcin1	10:85460059-85517683	0.076115	3.06435	-4.56007	4.56007	1.97e-17	6.76e-16	FALSE
ENSRNOG00000002468	Tnr	13:77485113-77678437	8.1233	47.1251	-1.75195	1.75195	2.22e-17	7.62e-16	TRUE
ENSRNOG00000009409	Fbxo2	5:164972480-164977916	4.91905	64.1114	-2.94579	2.94579	2.46e-17	8.42e-16	FALSE
ENSRNOG00000029773	Atm	8:58015940-58120045	1.69475	11.3901	-1.98853	1.98853	2.52e-17	8.64e-16	TRUE
ENSRNOG00000008989	Cryl1	15:37543727-37663584	5.47786	2.20204	2.08049	2.08049	2.55e-17	8.7e-16	FALSE
ENSRNOG00000004107	Rpl23	10:85721394-85725429	134.297	38.7118	2.54902	2.54902	2.59e-17	8.83e-16	FALSE
ENSRNOG00000000281	Prodh1	11:87058616-87075785	0.228391	10.2671	-4.73586	4.73586	2.62e-17	8.93e-16	FALSE
ENSRNOG00000017097	Lhpp	1:204617852-204708987	9.50796	3.28873	2.29742	2.29742	2.77e-17	9.44e-16	FALSE
ENSRNOG00000006500	Snf8	10:83856280-83889397	52.8192	10.0398	2.38535	2.38535	3.04e-17	1.03e-15	FALSE
ENSRNOG00000004889	Vangl2	13:90380632-90405591	5.81196	42.4356	-2.04291	2.04291	3.22e-17	1.09e-15	FALSE
ENSRNOG00000045738	Ak4	5:120250616-120305897	5.72714	1.77028	2.45294	2.45294	3.24e-17	1.1e-15	FALSE
ENSRNOG00000013508	Rpl31	9:46086984-46090997	216.275	66.2083	2.46601	2.46601	3.3e-17	1.12e-15	FALSE
ENSRNOG00000004290	Grb10	14:92021851-92117923	27.9961	13.6516	1.75194	1.75194	3.52e-17	1.19e-15	TRUE
ENSRNOG00000018584	Ptma	9:93545396-93549436	126.218	39.0363	2.45157	2.45157	3.58e-17	1.21e-15	FALSE
ENSRNOG00000016640	Dner	9:91965866-92291220	5.48616	29.8515	-1.68692	1.68692	3.91e-17	1.32e-15	TRUE
ENSRNOG00000003773	Hmox2	10:10990034-11035484	15.5151	6.79587	1.94526	1.94526	3.92e-17	1.32e-15	TRUE
ENSRNOG00000014025	Rasgrf1	8:97277456-97405102	0.219557	4.13102	-3.42516	3.42516	3.94e-17	1.33e-15	FALSE
ENSRNOG00000014683	Il1rl2	9:47047832-47095831	4.89096	0.685527	3.61935	3.61935	3.99e-17	1.34e-15	FALSE
ENSRNOG00000056141	Matn3	6:34071428-34091048	9.22362	1.80906	3.10701	3.10701	4.27e-17	1.44e-15	FALSE
ENSRNOG00000002345	Rasgef1b	14:11988671-12027381	0.0744257	4.2729	-5.08053	5.08053	4.32e-17	1.45e-15	FALSE
ENSRNOG00000008605	Ost4	6:26836216-26848354	322.595	131.7	2.08414	2.08414	4.5e-17	1.51e-15	FALSE
ENSRNOG00000007765	Frzb	3:67635607-67668772	0.30439	7.75291	-3.92722	3.92722	4.63e-17	1.55e-15	FALSE
ENSRNOG00000001297	Prmt2	20:13156241-13212606	25.8471	9.93164	2.13532	2.13532	4.85e-17	1.62e-15	FALSE
ENSRNOG00000010199	Glrb	2:179769009-179842547	1.28202	9.22264	-2.08965	2.08965	4.98e-17	1.66e-15	FALSE
ENSRNOG00000003172	Serpinf1	10:62241756-62254287	451.62	229.184	1.73514	1.73514	5.26e-17	1.76e-15	TRUE
ENSRNOG00000021264	Pcna	3:124880698-124884570	26.9278	191.422	-2.06785	2.06785	5.39e-17	1.8e-15	FALSE
ENSRNOG00000015201	Tmem266	8:59900651-60014363	0	0.436648	-14.1368	14.1368	5.63e-17	1.88e-15	TRUE
ENSRNOG00000056946	Scaf1	1:100997745-101008266	48.0253	20.4422	1.99367	1.99367	5.73e-17	1.91e-15	TRUE
ENSRNOG00000002928	Guk1	10:45535627-45543897	54.8344	21.4785	2.11644	2.11644	5.88e-17	1.96e-15	FALSE
ENSRNOG00000011387	Tet3	4:115066309-115157263	10.0962	5.68549	1.96088	1.96088	6e-17	1.99e-15	TRUE
ENSRNOG00000060806	Drd3	11:61822077-61874327	0	0.898854	-14.0662	14.0662	6.14e-17	2.04e-15	TRUE
ENSRNOG00000014347	Slc4a2	4:7264683-7281223	75.3232	35.2314	1.8586	1.8586	6.17e-17	2.04e-15	TRUE
ENSRNOG00000003537	Spta1	13:92264231-92340083	8.4659	3.53257	2.018	2.018	6.34e-17	2.1e-15	FALSE
ENSRNOG00000017819	Cd14	18:29530048-29562153	32.2421	10.0664	2.52811	2.52811	6.55e-17	2.17e-15	FALSE
ENSRNOG00000008012	Abcb4	4:22133521-22425515	20.9125	8.15151	2.22217	2.22217	6.7e-17	2.21e-15	FALSE
ENSRNOG00000014613	Ddah1	2:251634431-251766014	197.905	114.174	1.55323	1.55323	6.86e-17	2.26e-15	TRUE
ENSRNOG00000017932	St3gal2	19:43274493-43290363	71.603	35.44	1.77558	1.77558	6.91e-17	2.28e-15	TRUE
ENSRNOG00000007706	Prkaa2	5:124574079-124642569	8.12603	3.47203	1.9862	1.9862	6.94e-17	2.29e-15	TRUE
ENSRNOG00000026963	Hsp90b1	7:27226569-27240533	223.148	94.3415	2.00167	2.00167	7.43e-17	2.44e-15	FALSE
ENSRNOG00000056697	Kcnab1	2:155718359-156009526	0.032228	1.08006	-4.30575	4.30575	7.55e-17	2.48e-15	TRUE
ENSRNOG00000052613	LOC103689977	2:235341365-235353967	2.25945	0	14.0084	14.0084	7.61e-17	2.5e-15	FALSE
ENSRNOG00000011527	Bag5l1	6:136276057-136293115	6.16494	0.180118	6.08088	6.08088	7.9e-17	2.59e-15	FALSE
ENSRNOG00000011414	Psmc3	3:79876938-79882319	98.5109	40.9493	2.02628	2.02628	8.25e-17	2.7e-15	FALSE
ENSRNOG00000012207	Dst	9:37902303-38196273	33.4289	18.6083	1.68476	1.68476	8.26e-17	2.7e-15	TRUE
ENSRNOG00000008203	Synpr	15:14559471-14737704	5.61936	1.54161	2.56507	2.56507	8.39e-17	2.74e-15	FALSE
ENSRNOG00000016897	Rlbp1	1:141097695-141111400	0.220264	13.0064	-5.10781	5.10781	8.83e-17	2.88e-15	FALSE
ENSRNOG00000005003	Ptprn2	6:144384748-145133042	0.841334	4.82196	-1.74611	1.74611	9.05e-17	2.95e-15	TRUE
ENSRNOG00000026577	Cpne4	8:113105814-113586418	0	0.099829	-14.0925	14.0925	9.39e-17	3.06e-15	TRUE
ENSRNOG00000011821	S100a4	2:189997129-189999604	414.913	143.316	2.29166	2.29166	9.49e-17	3.08e-15	FALSE
ENSRNOG00000001120	Med13l	12:43421308-43585116	20.7993	8.67063	1.98877	1.98877	9.76e-17	3.17e-15	TRUE
ENSRNOG00000018980	Tjap1	9:17086475-17110770	13.4706	5.17322	2.29524	2.29524	9.93e-17	3.22e-15	FALSE
ENSRNOG00000050922	Nupr1l1	1:198043073-198045154	54.4777	4.02325	4.50926	4.50926	1e-16	3.24e-15	FALSE
ENSRNOG00000005708	Mmp16	5:31568419-31810484	3.67661	22.2514	-1.75978	1.75978	1.07e-16	3.47e-15	TRUE
ENSRNOG00000017260	Cdr2	1:190889701-190914610	19.5683	4.95663	2.86328	2.86328	1.1e-16	3.55e-15	FALSE
ENSRNOG00000046428	Lrrc75b	20:14050465-14060264	25.1829	5.49012	2.94838	2.94838	1.11e-16	3.58e-15	FALSE
ENSRNOG00000011175	Hnrnpa2b1	4:81237496-81241282	58.554	11.1578	3.19776	3.19776	1.11e-16	3.58e-15	FALSE
ENSRNOG00000001642	Tbc1d23	11:45401403-45459821	29.4734	13.6787	1.86489	1.86489	1.11e-16	3.59e-15	TRUE
ENSRNOG00000014201	Manf	8:115623178-115626380	176.226	63.4983	2.23027	2.23027	1.15e-16	3.7e-15	FALSE
ENSRNOG00000048365	LOC100911625	9:20251521-20260505	38.7619	14.8986	2.1385	2.1385	1.17e-16	3.78e-15	FALSE
ENSRNOG00000001706	Kalrn	11:69426863-70025633	8.35806	2.87758	2.23993	2.23993	1.23e-16	3.94e-15	FALSE
ENSRNOG00000009980	Plpp1	2:44664124-44726689	191.343	108.298	1.5783	1.5783	1.24e-16	3.98e-15	TRUE
ENSRNOG00000001348	Erp29	12:40619377-40625883	116.329	40.837	2.27551	2.27551	1.26e-16	4.05e-15	FALSE
ENSRNOG00000019229	Fbl	1:85103519-85112619	29.3264	9.08353	2.45043	2.45043	1.33e-16	4.24e-15	FALSE
ENSRNOG00000011027	Uba5	8:112578590-112594261	16.2045	4.23812	2.69542	2.69542	1.35e-16	4.31e-15	FALSE
ENSRNOG00000003226	Mprip	10:46018659-46133571	111.052	68.4404	1.54034	1.54034	1.37e-16	4.38e-15	TRUE
ENSRNOG00000046391	Fam177a1	6:76041669-76053759	15.1123	3.09375	3.04965	3.04965	1.4e-16	4.46e-15	FALSE
ENSRNOG00000009325	Fuca1	5:154269118-154286544	65.5456	28.9399	1.93735	1.93735	1.42e-16	4.53e-15	TRUE
ENSRNOG00000003235	Mgat4b	10:35726544-35736338	41.9513	16.1441	2.13858	2.13858	1.42e-16	4.53e-15	FALSE
ENSRNOG00000026985	Phldb1	8:48997184-49045154	83.8462	34.3076	1.89707	1.89707	1.43e-16	4.56e-15	TRUE
ENSRNOG00000019484	Slc6a9	5:136669674-136703697	14.9723	2.4519	3.397	3.397	1.52e-16	4.82e-15	FALSE
ENSRNOG00000050197	Pdia6	6:42568220-42585652	267.577	154.186	1.55629	1.55629	1.52e-16	4.83e-15	TRUE
ENSRNOG00000057367	Glud1	16:10662021-10695557	41.2241	211.679	-1.60065	1.60065	1.57e-16	4.96e-15	TRUE
ENSRNOG00000014928	Apba1	1:241594565-241796513	0.451215	3.84089	-2.28377	2.28377	1.58e-16	5.01e-15	FALSE
ENSRNOG00000000505	Rpl10a	20:7907836-7930946	465.838	129.806	2.41129	2.41129	1.59e-16	5.03e-15	FALSE
ENSRNOG00000005960	RGD1311744	8:43315592-43336304	1.95648	19.2302	-2.53787	2.53787	1.64e-16	5.18e-15	FALSE
ENSRNOG00000007031	Trim9	6:92660505-92760018	3.1869	18.0357	-1.74174	1.74174	1.67e-16	5.29e-15	TRUE
ENSRNOG00000012659	Vamp5	4:100226387-100252755	25.6383	2.18909	3.68687	3.68687	1.69e-16	5.34e-15	FALSE
ENSRNOG00000028956	Mbd3	7:12179203-12186656	47.6268	18.4507	2.1285	2.1285	1.71e-16	5.39e-15	FALSE
ENSRNOG00000007034	Hipk2	4:66445266-66624912	9.2753	4.33079	1.85896	1.85896	1.73e-16	5.45e-15	TRUE
ENSRNOG00000017671	Rasa3	16:81318633-81434363	8.79456	52.4069	-1.82882	1.82882	1.74e-16	5.45e-15	TRUE
ENSRNOG00000010819	Hspa4l	2:127625683-127677503	6.10493	30.801	-1.85362	1.85362	1.76e-16	5.52e-15	TRUE
ENSRNOG00000003827	Wipi1	10:97769677-97896528	37.182	15.1885	1.85254	1.85254	1.79e-16	5.6e-15	TRUE
ENSRNOG00000043167	Itga9	8:127271289-127572988	5.7859	2.49168	1.97794	1.97794	1.79e-16	5.61e-15	TRUE
ENSRNOG00000021553	Nckap5	13:42265806-43093674	8.42503	5.35487	1.55754	1.55754	1.81e-16	5.67e-15	TRUE
ENSRNOG00000042499	Tmsb10	4:100881879-100883275	254.172	34.7218	3.49848	3.49848	1.86e-16	5.83e-15	FALSE
ENSRNOG00000048166	Arhgap19	1:261015123-261051498	0.853148	9.89931	-2.77723	2.77723	1.93e-16	6.03e-15	FALSE
ENSRNOG00000015380	Jup	10:88279632-88307412	24.5867	9.31324	2.11216	2.11216	1.93e-16	6.04e-15	FALSE
ENSRNOG00000024309	Cox6b1	1:89075975-89084859	92.1098	31.5166	2.30481	2.30481	1.94e-16	6.06e-15	FALSE
ENSRNOG00000005203	Sec61g	14:99774589-99780964	168.759	68.7616	2.0587	2.0587	2.01e-16	6.28e-15	FALSE
ENSRNOG00000027491	Vldlr	1:245237736-245269205	15.3492	6.83094	1.92409	1.92409	2.02e-16	6.29e-15	TRUE
ENSRNOG00000018526	Dlg4	10:56627411-56653599	49.3866	25.2305	1.71995	1.71995	2.14e-16	6.66e-15	TRUE
ENSRNOG00000002182	2021-09-11	14:16369544-16452998	107.415	64.3297	1.49401	1.49401	2.17e-16	6.75e-15	TRUE
ENSRNOG00000050024	Ms4a4a	1:227585007-227607358	0	2.98366	-14.0906	14.0906	2.25e-16	6.98e-15	FALSE
ENSRNOG00000017707	Abi2	9:67234303-67282600	9.22292	51.4078	-1.7193	1.7193	2.29e-16	7.1e-15	TRUE
ENSRNOG00000003603	Arhgap44	10:51502894-51669297	4.46051	1.71264	2.14605	2.14605	2.33e-16	7.22e-15	FALSE
ENSRNOG00000014353	Sympk	1:79931156-79959461	24.915	11.1656	1.91461	1.91461	2.4e-16	7.44e-15	TRUE
ENSRNOG00000049683	Sh3gl1	9:11031841-11055285	52.1737	25.9903	1.76662	1.76662	2.44e-16	7.55e-15	TRUE
ENSRNOG00000020385	Fads3	1:226091774-226108332	128.303	68.4377	1.66701	1.66701	2.48e-16	7.64e-15	TRUE
ENSRNOG00000009412	Lrch1	15:56785162-56970365	9.84169	4.5944	1.84789	1.84789	2.52e-16	7.77e-15	TRUE
ENSRNOG00000019253	Bcar1	19:43932554-43955783	45.0117	15.5386	2.29489	2.29489	2.61e-16	8.02e-15	FALSE
ENSRNOG00000009291	Dnase1l3	15:18710492-18736473	1.03629	0	14.0045	14.0045	2.67e-16	8.2e-15	TRUE
ENSRNOG00000003259	C1qtnf1	10:107455845-107477162	22.7731	4.46572	2.90343	2.90343	2.71e-16	8.32e-15	FALSE
ENSRNOG00000008713	Slc41a2	7:26522314-26607861	9.71556	4.7377	1.79567	1.79567	2.72e-16	8.35e-15	TRUE
ENSRNOG00000031801	Ephb3	11:83527962-83546674	10.626	2.65203	2.76086	2.76086	2.83e-16	8.68e-15	FALSE
ENSRNOG00000024435	AABR07035946.1	12:28381982-29268073	49.9858	15.7387	1.7036	1.7036	2.94e-16	8.99e-15	TRUE
ENSRNOG00000019328	Phgdh	2:200484246-200513564	59.0586	304.439	-1.60454	1.60454	2.94e-16	9e-15	TRUE
ENSRNOG00000026466	Lrrtm3	20:25990304-26163656	0.0736967	2.32073	-4.10015	4.10015	3.12e-16	9.52e-15	FALSE
ENSRNOG00000005763	Arl1	7:29282305-29293399	60.277	26.3135	1.95558	1.95558	3.12e-16	9.52e-15	TRUE
ENSRNOG00000012156	Ostf1	1:234749568-234796739	71.4628	37.9417	1.67458	1.67458	3.2e-16	9.76e-15	TRUE
ENSRNOG00000020027	Arhgef2	2:187977008-188021377	59.0399	24.1346	1.92421	1.92421	3.22e-16	9.81e-15	TRUE
ENSRNOG00000015283	Nt5c1a	5:140888973-140904207	0.284281	10.4744	-4.44022	4.44022	3.23e-16	9.83e-15	FALSE
ENSRNOG00000027514	Ube2m	1:65537640-65541177	71.897	20.5714	2.5651	2.5651	3.34e-16	1.01e-14	FALSE
ENSRNOG00000019902	Folr1	1:166934460-166943592	0.958047	26.8794	-3.98065	3.98065	3.58e-16	1.09e-14	FALSE
ENSRNOG00000001055	Rilpl1	12:37490584-37528784	20.8838	9.77744	1.85167	1.85167	3.6e-16	1.09e-14	TRUE
ENSRNOG00000009531	Col9a3	3:176102351-176124306	10.5219	2.62239	2.76174	2.76174	3.73e-16	1.13e-14	FALSE
ENSRNOG00000009878	Crtapl1	8:122382558-122402197	36.5312	15.5127	2.0687	2.0687	3.86e-16	1.17e-14	FALSE
ENSRNOG00000017405	Raly	3:150313211-150387332	84.6609	20.6676	2.88047	2.88047	4.35e-16	1.31e-14	FALSE
ENSRNOG00000020812	Gys1	1:101427195-101447092	29.5631	13.1505	1.92767	1.92767	4.62e-16	1.39e-14	TRUE
ENSRNOG00000010017	Wee1	1:174767960-174786361	3.71826	28.9045	-2.20513	2.20513	4.97e-16	1.49e-14	FALSE
ENSRNOG00000021573	Dpy19l3	1:92002927-92069160	7.26189	40.183	-1.7077	1.7077	5.04e-16	1.51e-14	TRUE
ENSRNOG00000005853	Tacr1	4:113247795-113414504	0	0.28562	-14.0776	14.0776	5.37e-16	1.61e-14	TRUE
ENSRNOG00000008994	Arpc4	4:145330457-145340984	179.928	95.0404	1.68233	1.68233	5.47e-16	1.64e-14	TRUE
ENSRNOG00000011411	Adgrg6	1:8593075-8751198	11.7591	6.16477	1.69081	1.69081	5.63e-16	1.68e-14	TRUE
ENSRNOG00000016724	Epb41l3	9:117538009-117666410	11.1856	4.05116	1.9319	1.9319	5.77e-16	1.72e-14	TRUE
ENSRNOG00000031896	Chek1	8:39180556-39243882	75.6436	45.2494	1.66634	1.66634	6.07e-16	1.81e-14	TRUE
ENSRNOG00000007133	Plxnb2	7:130135464-130151880	112.721	60.1017	1.66937	1.66937	6.09e-16	1.81e-14	TRUE
ENSRNOG00000018524	Ezr	1:47287874-47331412	55.9149	29.907	1.66342	1.66342	6.21e-16	1.85e-14	TRUE
ENSRNOG00000050547	Syngr2	10:106812739-106816675	87.7937	34.7823	2.09614	2.09614	6.65e-16	1.98e-14	FALSE
ENSRNOG00000019973	Arl3	1:266287017-266333105	7.20398	0.746461	4.02729	4.02729	7.6e-16	2.26e-14	FALSE
ENSRNOG00000004505	Nfic	7:11152038-11177664	47.7242	20.077	2.0117	2.0117	7.65e-16	2.27e-14	FALSE
ENSRNOG00000009588	Snph	3:147102394-147143576	1.2371	10.7365	-2.36018	2.36018	7.78e-16	2.31e-14	FALSE
ENSRNOG00000014265	Tnfrsf19	15:41246308-41338647	4.79479	30.4935	-1.84406	1.84406	7.89e-16	2.34e-14	TRUE
ENSRNOG00000011991	Slc10a7	19:32855343-33080998	5.40251	2.77564	1.72052	1.72052	8.03e-16	2.38e-14	TRUE
ENSRNOG00000029682	Clic1	20:5040337-5049166	200.323	96.6684	1.81071	1.81071	8.1e-16	2.39e-14	TRUE
ENSRNOG00000058539	Ccnb1	2:30783915-30791221	8.4536	68.385	-2.25663	2.25663	8.1e-16	2.39e-14	FALSE
ENSRNOG00000028036	Adamts7	8:97535777-97575655	12.5422	2.39742	3.15831	3.15831	8.33e-16	2.45e-14	FALSE
ENSRNOG00000025001	Pcolce	12:22153983-22160337	104.722	44.4246	1.99635	1.99635	8.39e-16	2.47e-14	TRUE
ENSRNOG00000005371	Klhl29	6:29178858-29483489	17.8372	7.95359	1.97274	1.97274	8.68e-16	2.55e-14	TRUE
ENSRNOG00000009222	Epha2	5:159845774-159874206	5.29524	0.937231	3.25922	3.25922	9.05e-16	2.66e-14	FALSE
ENSRNOG00000007738	Hm13	3:148150698-148189623	103.61	57.553	1.60933	1.60933	9.38e-16	2.75e-14	TRUE
ENSRNOG00000023317	Colgalt1	16:20039969-20052276	59.9783	28.9464	1.81115	1.81115	9.47e-16	2.78e-14	TRUE
ENSRNOG00000006997	App	11:24425005-24641858	204.019	119.29	1.50169	1.50169	9.64e-16	2.82e-14	TRUE
ENSRNOG00000025639	Slc39a12	17:81455955-81541759	0.774069	20.284	-3.93068	3.93068	1.01e-15	2.95e-14	FALSE
ENSRNOG00000014051	Pgrmc2	2:127986109-128002005	33.9555	15.4773	1.89054	1.89054	1.04e-15	3.05e-14	TRUE
ENSRNOG00000052391	Sh3bp5	16:7473370-7538201	4.15209	1.29736	2.43902	2.43902	1.05e-15	3.08e-14	FALSE
ENSRNOG00000018220	Pde4dip	2:199867972-200003443	8.13441	4.05704	1.73078	1.73078	1.08e-15	3.15e-14	TRUE
ENSRNOG00000016571	Ngf	2:204886202-204940453	6.32649	1.57801	2.34708	2.34708	1.15e-15	3.36e-14	FALSE
ENSRNOG00000020225	Dlgap4	3:152752091-152846118	14.6778	8.0294	1.62975	1.62975	1.15e-15	3.36e-14	TRUE
ENSRNOG00000021155	Ctsk	2:196655469-196666446	0.943007	20.0848	-3.65531	3.65531	1.22e-15	3.54e-14	FALSE
ENSRNOG00000006931	Eepd1	8:26652121-26758325	8.40433	44.3767	-1.6407	1.6407	1.26e-15	3.65e-14	TRUE
ENSRNOG00000013557	Lancl1	9:74014656-74048244	10.2747	55.5958	-1.68385	1.68385	1.29e-15	3.75e-14	TRUE
ENSRNOG00000048343	Crtapl1	8:122406015-122421384	22.1861	8.11123	2.21921	2.21921	1.45e-15	4.2e-14	FALSE
ENSRNOG00000014289	Arpc2	9:81518176-81548871	149.991	67.9933	1.9828	1.9828	1.49e-15	4.31e-14	TRUE
ENSRNOG00000030118	Msn	X:65226748-65295810	258.314	188.201	1.47402	1.47402	1.5e-15	4.34e-14	TRUE
ENSRNOG00000047967	Arhgef19	5:159755535-159773699	15.7152	4.51989	2.55942	2.55942	1.52e-15	4.4e-14	FALSE
ENSRNOG00000013141	Eno2	4:157285179-157294047	39.2772	15.6157	2.09335	2.09335	1.6e-15	4.63e-14	FALSE
ENSRNOG00000003357	Col3a1	9:52023295-52059217	139.657	77.7077	1.60461	1.60461	1.62e-15	4.68e-14	TRUE
ENSRNOG00000031129	Carm1	8:22577715-22622560	25.3978	13.3189	1.69826	1.69826	1.64e-15	4.72e-14	TRUE
ENSRNOG00000049633	Flvcr1	13:109578074-109629482	2.29898	14.9429	-1.95497	1.95497	1.7e-15	4.89e-14	TRUE
ENSRNOG00000027839	Ptk2b	15:42827310-42947656	17.2704	9.28412	1.6585	1.6585	1.73e-15	4.97e-14	TRUE
ENSRNOG00000014387	Chac1	3:111160205-111163425	24.3278	1.43225	4.84239	4.84239	1.76e-15	5.06e-14	FALSE
ENSRNOG00000031849	Armh4	15:26587179-26678420	29.3015	11.9074	2.05924	2.05924	1.78e-15	5.12e-14	FALSE
ENSRNOG00000005890	Serbp1	4:98027554-98044566	23.7616	7.29901	2.45993	2.45993	1.85e-15	5.29e-14	FALSE
ENSRNOG00000014530	Nav2	1:104576589-104941552	23.4849	11.1395	1.84044	1.84044	1.91e-15	5.47e-14	TRUE
ENSRNOG00000019507	Hnrnpul2	1:225015616-225027710	20.1446	5.7694	2.56255	2.56255	1.92e-15	5.49e-14	FALSE
ENSRNOG00000014746	Dzip1l	8:107875991-107916294	9.43601	2.74392	2.54135	2.54135	1.95e-15	5.57e-14	FALSE
ENSRNOG00000053766	Ramp3	14:86922223-86939719	1.94764	23.2548	-2.79067	2.79067	2.06e-15	5.89e-14	FALSE
ENSRNOG00000051498	Prpf6	3:177098073-177162916	24.3944	12.3476	1.74171	1.74171	2.13e-15	6.07e-14	TRUE
ENSRNOG00000018404	Aars	19:43193257-43215281	90.9823	49.2023	1.66035	1.66035	2.24e-15	6.4e-14	TRUE
ENSRNOG00000024501	Rgs3	5:78428669-78570320	22.5279	12.2365	1.72617	1.72617	2.32e-15	6.62e-14	TRUE
ENSRNOG00000011329	Pkm	8:64481172-64502722	718.581	435.412	1.55881	1.55881	2.35e-15	6.7e-14	TRUE
ENSRNOG00000016478	Eif5a	10:56527085-56531483	539.211	277.373	1.72207	1.72207	2.4e-15	6.83e-14	TRUE
ENSRNOG00000001337	Setd1b	12:38845621-38869346	6.064	0.945425	3.43747	3.43747	2.41e-15	6.85e-14	FALSE
ENSRNOG00000013014	Cyba	19:55249616-55257876	81.7431	35.7392	1.95481	1.95481	2.43e-15	6.88e-14	TRUE
ENSRNOG00000001083	Kdelr2	12:13192453-13210758	146.222	81.6856	1.6016	1.6016	2.43e-15	6.89e-14	TRUE
ENSRNOG00000031669	Lpp	11:79205730-79703736	24.017	14.9337	1.44307	1.44307	2.75e-15	7.79e-14	TRUE
ENSRNOG00000015465	Cep72	1:31835000-31864628	1.21989	12.9335	-2.64222	2.64222	2.9e-15	8.2e-14	FALSE
ENSRNOG00000020956	Bcat2	1:101554642-101572080	25.3283	9.63146	2.15476	2.15476	3.1e-15	8.77e-14	FALSE
ENSRNOG00000013321	Dock11	X:122507374-122690465	0.813406	5.44925	-1.98648	1.98648	3.22e-15	9.09e-14	TRUE
ENSRNOG00000030715	Cfh	13:56978607-57080622	0.0774993	2.21772	-4.08099	4.08099	3.25e-15	9.17e-14	FALSE
ENSRNOG00000010915	Ermp1	1:247787582-247821728	13.44	70.5187	-1.62983	1.62983	3.4e-15	9.58e-14	TRUE
ENSRNOG00000013934	St5	1:174137120-174291332	77.3525	42.8969	1.58427	1.58427	3.4e-15	9.59e-14	TRUE
ENSRNOG00000020263	Atp1a3	1:81852429-81881549	0	1.35953	-13.8164	13.8164	3.42e-15	9.62e-14	TRUE
ENSRNOG00000010516	Plau	15:3644769-3650819	39.007	12.4445	2.4086	2.4086	3.61e-15	1.02e-13	FALSE
ENSRNOG00000003276	Myo1d	10:67866940-68142904	14.6191	5.61743	2.12755	2.12755	3.64e-15	1.02e-13	FALSE
ENSRNOG00000018273	Ncl	9:93368932-93377643	24.7678	6.54199	2.68161	2.68161	3.76e-15	1.05e-13	FALSE
ENSRNOG00000008639	Pabpc1	7:75409581-75422268	209.536	113.561	1.65826	1.65826	3.81e-15	1.07e-13	TRUE
ENSRNOG00000004657	Sec23a	6:80060916-80107236	55.301	28.4658	1.67858	1.67858	4.03e-15	1.13e-13	TRUE
ENSRNOG00000012582	Eif4ebp1	16:68952198-68968248	61.515	25.5276	2.34484	2.34484	4.11e-15	1.15e-13	FALSE
ENSRNOG00000020876	Bax	1:101451802-101457207	60.9424	17.2435	2.40926	2.40926	4.31e-15	1.2e-13	FALSE
ENSRNOG00000043185	Cntnap5c	13:6679368-7537275	0	0.495347	-14.0573	14.0573	4.45e-15	1.24e-13	TRUE
ENSRNOG00000056826	Arap2	14:48726045-48922983	0.356645	4.96689	-2.98926	2.98926	4.49e-15	1.25e-13	FALSE
ENSRNOG00000016256	Myo9b	16:19669411-19754069	26.6627	15.0501	1.57662	1.57662	4.53e-15	1.26e-13	TRUE
ENSRNOG00000009977	Thrap3	5:144179023-144221263	25.3551	13.7115	1.64709	1.64709	4.54e-15	1.27e-13	TRUE
ENSRNOG00000003863	Trir	19:26142720-26146136	47.6296	8.64213	3.22328	3.22328	4.73e-15	1.32e-13	FALSE
ENSRNOG00000020595	Rps11	1:101116635-101118825	486.943	146.684	1.95285	1.95285	4.75e-15	1.32e-13	TRUE
ENSRNOG00000024494	AABR07056633.1	7:33702770-33793565	0.0628433	1.83001	-4.11163	4.11163	4.76e-15	1.32e-13	TRUE
ENSRNOG00000007213	Yars	5:147375350-147403571	38.0588	20.6907	1.63909	1.63909	4.86e-15	1.35e-13	TRUE
ENSRNOG00000017237	Lama1	9:115916907-116042123	0.0968603	1.95097	-3.56437	3.56437	4.96e-15	1.38e-13	TRUE
ENSRNOG00000009955	Plch1	2:154256380-154465949	0.807588	6.42665	-2.04084	2.04084	5.11e-15	1.41e-13	FALSE
ENSRNOG00000014785	Ykt6	14:86195892-86205712	112.312	53.2997	1.83468	1.83468	5.2e-15	1.44e-13	TRUE
ENSRNOG00000010519	Cyp39a1	9:19804079-19880346	0.404782	4.55788	-2.73106	2.73106	5.57e-15	1.54e-13	FALSE
ENSRNOG00000001611	Rpl24	11:47116886-47122095	224.151	94.3668	2.00563	2.00563	5.63e-15	1.55e-13	FALSE
ENSRNOG00000002863	Cacna1e	13:71906702-72369213	0.198847	3.73095	-3.61448	3.61448	5.87e-15	1.62e-13	FALSE
ENSRNOG00000042886	Rps28	7:18677623-18683440	238.608	31.341	3.23317	3.23317	5.9e-15	1.63e-13	FALSE
ENSRNOG00000000655	Ptprc	13:55061562-55173692	0	0.333817	-13.7387	13.7387	5.97e-15	1.64e-13	TRUE
ENSRNOG00000014556	Cdh20	13:24823488-24913884	2.56362	14.1348	-1.70716	1.70716	6.05e-15	1.66e-13	TRUE
ENSRNOG00000003840	Slit2	14:66831848-67170361	25.7823	15.6813	1.46811	1.46811	6.13e-15	1.68e-13	TRUE
ENSRNOG00000020657	Shc1	2:188745503-188757066	67.0709	32.4486	1.80751	1.80751	6.28e-15	1.73e-13	TRUE
ENSRNOG00000000463	Col11a2	20:3830164-3859018	15.4156	6.43767	2.04169	2.04169	6.35e-15	1.74e-13	FALSE
ENSRNOG00000043103	Frrs1l	5:74000227-74029238	0.320129	6.9088	-3.67383	3.67383	6.63e-15	1.82e-13	FALSE
ENSRNOG00000039582	RGD1561161	2:45168439-45241179	4.87939	1.89662	2.12243	2.12243	6.69e-15	1.83e-13	FALSE
ENSRNOG00000053272	Chi3l1	13:51022681-51030802	0.498761	18.7557	-4.48304	4.48304	6.91e-15	1.89e-13	FALSE
ENSRNOG00000015967	Sh3bgrl3	5:152357270-152358643	95.7001	12.3771	3.70752	3.70752	6.93e-15	1.89e-13	FALSE
ENSRNOG00000026905	Ppm1g	6:26517840-26537290	33.1587	16.3617	1.78069	1.78069	7.05e-15	1.93e-13	TRUE
ENSRNOG00000010649	Ctnnd2	2:83227131-84094315	7.83338	40.7314	-1.38731	1.38731	7.15e-15	1.95e-13	TRUE
ENSRNOG00000030328	Fam98a	6:21051327-21065986	26.5292	9.34139	2.29899	2.29899	7.44e-15	2.03e-13	FALSE
ENSRNOG00000061132	LOC103694210	18:44029927-44141865	0	0.34515	-13.7807	13.7807	7.8e-15	2.12e-13	TRUE
ENSRNOG00000018598	Ankrd1	1:254726969-254735548	10.123	0.731451	4.54898	4.54898	8.15e-15	2.21e-13	FALSE
ENSRNOG00000004280	Tcn2	14:84174138-84189266	65.0453	33.1979	1.73003	1.73003	8.35e-15	2.27e-13	TRUE
ENSRNOG00000056343	Lats2	15:37943609-37983882	41.6514	23.4449	1.58699	1.58699	8.93e-15	2.42e-13	TRUE
ENSRNOG00000039902	Lbh	6:24160226-24181866	62.3894	29.5865	1.8444	1.8444	9.01e-15	2.44e-13	TRUE
ENSRNOG00000001436	Ywhag	12:23789638-23817883	109.568	63.0586	1.54077	1.54077	9.03e-15	2.45e-13	TRUE
ENSRNOG00000003078	Dcaf6	13:83579036-83680207	14.3646	9.00041	1.62952	1.62952	9.64e-15	2.61e-13	TRUE
ENSRNOG00000020813	Ltbp3	1:221099998-221116096	114.425	63.2044	1.61659	1.61659	1.04e-14	2.8e-13	TRUE
ENSRNOG00000043441	Lin52	6:108167459-108250302	6.2384	55.1085	-1.67621	1.67621	1.04e-14	2.8e-13	TRUE
ENSRNOG00000018509	Cx3cr1	8:128740756-128754514	0	3.18761	-13.9627	13.9627	1.05e-14	2.84e-13	FALSE
ENSRNOG00000014832	Mapkapk3	8:116012121-116045954	23.5281	11.5682	1.78684	1.78684	1.09e-14	2.95e-13	TRUE
ENSRNOG00000020032	Impdh1	4:56478384-56493923	38.6637	17.1561	1.93206	1.93206	1.17e-14	3.16e-13	TRUE
ENSRNOG00000047816	Ccs	1:220075247-220096404	23.5602	10.5559	1.91918	1.91918	1.19e-14	3.2e-13	TRUE
ENSRNOG00000019305	Sh3tc2	18:57286322-57347577	6.51989	2.75354	1.9318	1.9318	1.22e-14	3.29e-13	TRUE
ENSRNOG00000054360	Tspan11	4:160455986-160522906	25.6953	13.5954	1.99486	1.99486	1.24e-14	3.33e-13	TRUE
ENSRNOG00000052111	Sugp1	16:21100924-21131795	13.9211	6.24278	1.91609	1.91609	1.25e-14	3.36e-13	TRUE
ENSRNOG00000011227	Atp1b2	10:56205625-56211891	18.9516	116.173	-1.85873	1.85873	1.29e-14	3.46e-13	TRUE
ENSRNOG00000002255	Fam162a	11:67598563-67648554	49.4031	14.1736	2.17739	2.17739	1.3e-14	3.48e-13	FALSE
ENSRNOG00000034228	Pik3c2g	4:173732248-174102496	0.057371	0	13.6766	13.6766	1.33e-14	3.55e-13	TRUE
ENSRNOG00000001255	Mlxip	12:38567247-38638536	6.67489	2.29074	2.33565	2.33565	1.36e-14	3.63e-13	FALSE
ENSRNOG00000009928	Bckdhb	8:91464229-91656134	11.2876	52.7972	-1.46209	1.46209	1.37e-14	3.67e-13	TRUE
ENSRNOG00000028501	Zc3h18	19:55197704-55241851	10.1875	3.36426	1.99682	1.99682	1.44e-14	3.86e-13	TRUE
XLOC_077075	XLOC_077075	13:80549816-80614912	17.9347	9.39911	1.90343	1.90343	1.48e-14	3.94e-13	TRUE
ENSRNOG00000019295	Rab12	9:114684039-114709546	17.982	7.18224	2.07997	2.07997	1.5e-14	4e-13	FALSE
ENSRNOG00000001312	Pdgfa	12:17732680-17763128	47.8909	11.5678	2.36661	2.36661	1.51e-14	4.03e-13	FALSE
ENSRNOG00000011214	Polr2f	7:120380544-120390954	47.8934	22.5368	1.84651	1.84651	1.6e-14	4.27e-13	TRUE
ENSRNOG00000038597	Dlg1	11:72163749-72378895	11.0179	5.91468	1.65657	1.65657	1.65e-14	4.39e-13	TRUE
ENSRNOG00000010746	Rpl32	4:147715473-147719072	521.489	249.913	1.82077	1.82077	1.67e-14	4.43e-13	TRUE
ENSRNOG00000005700	Nsg1	14:77380099-77401996	2.26171	24.8255	-2.65817	2.65817	1.67e-14	4.44e-13	FALSE
ENSRNOG00000036829	Nckap1l	7:145068286-145113507	0.00968367	2.19541	-6.77311	6.77311	1.69e-14	4.48e-13	FALSE
ENSRNOG00000007069	Adhfe1	5:9403196-9429859	1.27804	13.13	-2.59459	2.59459	1.71e-14	4.53e-13	FALSE
ENSRNOG00000019639	Pgpep1	16:20521956-20531396	95.0349	46.7174	1.78627	1.78627	1.73e-14	4.57e-13	TRUE
ENSRNOG00000001250	Lfng	12:16114704-16126953	3.02789	39.6193	-3.36353	3.36353	1.77e-14	4.67e-13	FALSE
ENSRNOG00000002349	Gabra2	14:39661968-39798302	0.307882	3.41045	-2.71514	2.71514	1.8e-14	4.74e-13	FALSE
ENSRNOG00000002662	Pbdc1	X:76042239-76312188	5.91028	2.29941	2.14393	2.14393	1.8e-14	4.75e-13	FALSE
ENSRNOG00000018784	Jph3	19:54553419-54613477	0.011551	8.01758	-8.61903	8.61903	1.81e-14	4.76e-13	FALSE
ENSRNOG00000000922	Sumf2	12:30464676-30491163	19.7602	9.58827	1.88772	1.88772	1.87e-14	4.93e-13	TRUE
ENSRNOG00000012630	Rhoc	2:207271853-207279314	273.137	120.399	1.9259	1.9259	1.9e-14	5e-13	TRUE
ENSRNOG00000014060	Mras	8:107629028-107681512	24.9537	14.0055	1.7452	1.7452	1.98e-14	5.2e-13	TRUE
ENSRNOG00000060946	Cask	X:9815652-10156155	4.10007	25.4914	-1.89245	1.89245	1.98e-14	5.2e-13	TRUE
ENSRNOG00000002983	Nf1x	19:25821780-25914885	232.036	122.75	1.75853	1.75853	2.01e-14	5.29e-13	TRUE
ENSRNOG00000047134	Gtf2f1	9:10033011-10042418	17.4688	3.53975	3.06096	3.06096	2.06e-14	5.39e-13	FALSE
ENSRNOG00000020182	Mvp	1:198420806-198450047	17.1904	8.30085	1.81088	1.81088	2.09e-14	5.47e-13	TRUE
ENSRNOG00000024382	Fcgr3a	13:89385859-89396051	0	3.95469	-13.7131	13.7131	2.13e-14	5.58e-13	FALSE
ENSRNOG00000027606	Neurl1b	10:17048251-17075139	1.75336	17.3172	-2.54113	2.54113	2.17e-14	5.67e-13	FALSE
ENSRNOG00000015297	RGD1561662	9:15544688-15604237	2.02157	0.253967	3.72673	3.72673	2.34e-14	6.1e-13	FALSE
ENSRNOG00000007002	Lif	14:84482674-84504096	18.8077	1.36885	4.24707	4.24707	2.36e-14	6.17e-13	FALSE
ENSRNOG00000008137	Cdk18	13:48893412-48927483	2.94572	0.256908	4.27619	4.27619	2.37e-14	6.18e-13	FALSE
ENSRNOG00000003975	Pfn1	10:57273005-57277810	647.263	355.543	1.68024	1.68024	2.49e-14	6.49e-13	TRUE
ENSRNOG00000003869	Sod3	14:60958592-60964324	59.2283	25.7572	1.96146	1.96146	2.51e-14	6.54e-13	TRUE
ENSRNOG00000018939	Rexo2	8:52802595-52814321	89.4065	50.8193	1.67418	1.67418	2.61e-14	6.79e-13	TRUE
ENSRNOG00000012378	Dbnl	14:86029335-86044364	21.7649	9.35693	1.97952	1.97952	2.62e-14	6.8e-13	TRUE
ENSRNOG00000009071	Gripap1	X:15523929-15553720	8.45396	1.57628	2.96879	2.96879	2.63e-14	6.82e-13	FALSE
ENSRNOG00000013057	Prc1	1:142087208-142108746	7.39517	44.5481	-1.83074	1.83074	2.64e-14	6.83e-13	TRUE
ENSRNOG00000014368	Eif4g3	5:156396695-156564037	10.7283	5.27564	1.74196	1.74196	2.64e-14	6.83e-13	TRUE
ENSRNOG00000008414	Bsg	7:12875537-12882753	450.09	248.607	1.61099	1.61099	2.69e-14	6.96e-13	TRUE
ENSRNOG00000013962	Magi2	4:10993354-11610518	0.735312	4.00638	-1.70715	1.70715	2.8e-14	7.26e-13	TRUE
ENSRNOG00000015810	Trip13	1:31967978-32012919	1.52987	11.2247	-2.16264	2.16264	2.95e-14	7.62e-13	FALSE
ENSRNOG00000022392	Hspb8	12:45905371-45920013	42.7996	228.183	-1.65302	1.65302	2.96e-14	7.66e-13	TRUE
ENSRNOG00000008277	Bag1	5:57254421-57267002	44.3934	15.3127	2.29302	2.29302	3.02e-14	7.8e-13	FALSE
ENSRNOG00000018801	AC109048.1	19:54619922-54648227	12.8467	3.5721	2.56253	2.56253	3.04e-14	7.83e-13	FALSE
ENSRNOG00000015335	Rpl13	19:55917736-55919996	440.005	196.334	1.91961	1.91961	3.16e-14	8.15e-13	TRUE
ENSRNOG00000018566	Ctsl	17:1872848-1879279	448.66	247.32	1.6177	1.6177	3.32e-14	8.52e-13	TRUE
ENSRNOG00000036852	Pcbp2	7:144078496-144101893	133.853	79.1952	1.56167	1.56167	3.48e-14	8.94e-13	TRUE
ENSRNOG00000003463	Srebf1	10:46570996-46593009	142.221	83.165	1.53697	1.53697	3.5e-14	8.99e-13	TRUE
ENSRNOG00000031173	Snd1	4:55772377-56171668	116.188	76.1322	1.38141	1.38141	3.56e-14	9.14e-13	TRUE
ENSRNOG00000011352	Furin	1:142185094-142197182	65.7179	32.8221	1.76245	1.76245	3.61e-14	9.25e-13	TRUE
ENSRNOG00000019724	Ganab	1:225096598-225116378	129.777	77.2743	1.50783	1.50783	3.61e-14	9.25e-13	TRUE
ENSRNOG00000022421	Crtc1	16:20740826-20794039	8.91661	2.16776	3.03201	3.03201	3.71e-14	9.49e-13	FALSE
ENSRNOG00000023861	Snap91	8:94447550-94564525	0.944062	6.08844	-1.92349	1.92349	3.84e-14	9.81e-13	TRUE
ENSRNOG00000006247	Copa	13:90467265-90508932	110.163	70.4546	1.40617	1.40617	3.88e-14	9.9e-13	TRUE
ENSRNOG00000059801	Lima1	7:141428063-141528397	23.1872	12.058	1.70343	1.70343	4.04e-14	1.03e-12	TRUE
ENSRNOG00000019996	Slc16a1	2:207108552-207128554	27.9939	146.564	-1.62781	1.62781	4.08e-14	1.04e-12	TRUE
ENSRNOG00000034191	Fmo1	13:80712882-80745347	0.0569217	3.74431	-5.26271	5.26271	4.09e-14	1.04e-12	FALSE
ENSRNOG00000052916	Malrd1	17:82430836-82953864	0	0.0812387	-13.9136	13.9136	4.12e-14	1.05e-12	TRUE
ENSRNOG00000018229	Slc45a1	5:167672141-167696348	9.08657	2.6445	2.53831	2.53831	4.17e-14	1.06e-12	FALSE
ENSRNOG00000012698	Chsy1	1:127010588-127071570	36.175	21.5165	1.50911	1.50911	4.43e-14	1.13e-12	TRUE
ENSRNOG00000017500	Mtss1l	19:40905847-40925660	100.963	58.4399	1.59721	1.59721	4.73e-14	1.2e-12	TRUE
ENSRNOG00000005309	Scn8a	7:142514486-142684114	0.024281	1.33641	-5.28922	5.28922	4.82e-14	1.22e-12	TRUE
ENSRNOG00000020776	Dhcr7	1:217018916-217034904	16.4844	81.3944	-1.66357	1.66357	4.89e-14	1.24e-12	TRUE
ENSRNOG00000019000	Limk2	14:83573928-83641892	31.3674	15.5121	1.79084	1.79084	5.11e-14	1.29e-12	TRUE
ENSRNOG00000016961	Rps27	2:189572176-189573280	306.767	37.4046	3.63117	3.63117	5.18e-14	1.31e-12	FALSE
XLOC_258016	XLOC_258016	6:145387883-145439340	0	1.17093	-13.9839	13.9839	5.24e-14	1.32e-12	TRUE
ENSRNOG00000053232	Ror2	17:11953552-12134386	4.80078	2.45641	1.72885	1.72885	5.33e-14	1.35e-12	TRUE
ENSRNOG00000000875	Fhl1	X:159112880-159172524	433.063	277.853	1.39803	1.39803	5.38e-14	1.36e-12	TRUE
ENSRNOG00000003296	Dck	14:20935369-20953095	3.38905	25.4771	-2.15107	2.15107	5.47e-14	1.38e-12	FALSE
ENSRNOG00000025909	Uqcc2	20:5712203-5723902	42.8844	6.3645	3.43079	3.43079	5.5e-14	1.39e-12	FALSE
ENSRNOG00000013048	Pde7a	2:104045811-104134317	22.2628	12.1387	1.76976	1.76976	6.1e-14	1.54e-12	TRUE
ENSRNOG00000005480	Ybx3	4:165606819-165630118	81.2429	43.1434	1.56012	1.56012	6.24e-14	1.57e-12	TRUE
ENSRNOG00000015055	Scg2	9:85237458-85243001	0.198759	20.2849	-5.8774	5.8774	6.52e-14	1.64e-12	FALSE
ENSRNOG00000016208	Setbp1	18:75087658-75451089	16.2025	6.78729	1.67164	1.67164	6.6e-14	1.66e-12	TRUE
ENSRNOG00000042094	Prr13	7:144064890-144098101	58.4999	22.4637	2.00952	2.00952	6.66e-14	1.67e-12	FALSE
ENSRNOG00000011720	L3mbtl3	1:20022793-20097099	5.90867	2.61426	1.93357	1.93357	6.74e-14	1.69e-12	TRUE
ENSRNOG00000046836	AC133403.1	11:70056561-70173717	9.81397	5.33591	1.63359	1.63359	6.82e-14	1.71e-12	TRUE
ENSRNOG00000017962	Serpinb6a	17:32190801-32209590	57.965	30.464	1.68893	1.68893	6.84e-14	1.71e-12	TRUE
ENSRNOG00000016998	Atxn1	17:19149651-19533814	24.2927	8.44034	2.18927	2.18927	7.01e-14	1.76e-12	FALSE
ENSRNOG00000013102	Entpd2	3:2617805-2623445	7.86808	67.4284	-2.34035	2.34035	7.08e-14	1.77e-12	FALSE
ENSRNOG00000060773	Sertad4	13:111574609-111581019	22.4495	3.93271	3.24271	3.24271	7.1e-14	1.77e-12	FALSE
ENSRNOG00000009899	Skil	2:115866701-115891330	24.1518	10.0915	2.01614	2.01614	7.18e-14	1.79e-12	FALSE
ENSRNOG00000006645	Ryr3	3:104117337-104504204	0.155383	1.97698	-2.8205	2.8205	7.26e-14	1.81e-12	TRUE
ENSRNOG00000057221	Scn3b	8:44136496-44159010	0.546707	10.3107	-3.4875	3.4875	7.52e-14	1.87e-12	FALSE
ENSRNOG00000018599	Gga2	1:191951581-191984858	15.9	7.17748	1.91036	1.91036	7.72e-14	1.92e-12	TRUE
ENSRNOG00000054011	Tbc1d8b	X:110894845-110983309	8.52825	4.26745	1.75705	1.75705	7.76e-14	1.93e-12	TRUE
ENSRNOG00000015894	Dock8	1:242959488-243153465	7.60259	4.25732	1.93204	1.93204	7.96e-14	1.98e-12	TRUE
ENSRNOG00000007939	Naprt	7:116922944-116926555	10.0892	94.0611	-2.45931	2.45931	7.97e-14	1.98e-12	FALSE
ENSRNOG00000003917	Uck2	13:85376716-85443976	18.2127	7.92115	1.76518	1.76518	8.12e-14	2.01e-12	TRUE
ENSRNOG00000009351	Srp68	10:105122357-105228547	36.4204	19.6924	1.53781	1.53781	8.12e-14	2.01e-12	TRUE
ENSRNOG00000047605	Ptprk	1:17446417-18058055	8.21662	5.16034	1.43267	1.43267	8.13e-14	2.02e-12	TRUE
XLOC_053971	XLOC_053971	11:67932838-68009960	4.68285	0.422267	4.51528	4.51528	8.16e-14	2.02e-12	FALSE
ENSRNOG00000010161	Myo10	2:77868412-78071309	31.8354	23.4915	1.54251	1.54251	8.66e-14	2.14e-12	TRUE
ENSRNOG00000001352	Hectd4	12:40689798-40822159	22.5113	12.9265	1.58949	1.58949	8.68e-14	2.15e-12	TRUE
ENSRNOG00000000990	Pdap1	12:11235077-11265891	51.3364	10.0215	2.79632	2.79632	8.76e-14	2.16e-12	FALSE
ENSRNOG00000023548	Sned1	9:100380515-100437056	0.21994	3.75996	-3.33682	3.33682	8.76e-14	2.16e-12	FALSE
ENSRNOG00000060599	Gabrb3	1:112976770-113265364	0.281729	4.51109	-3.22491	3.22491	9e-14	2.22e-12	FALSE
ENSRNOG00000003234	Mgrn1	10:10833519-10881977	67.525	40.08	1.52673	1.52673	9.08e-14	2.24e-12	TRUE
ENSRNOG00000003846	Pitpna	10:63731767-63772049	67.2986	36.0979	1.63873	1.63873	9.38e-14	2.31e-12	TRUE
ENSRNOG00000056118	Cic	1:82151669-82163005	41.7913	20.5922	1.78246	1.78246	9.42e-14	2.32e-12	TRUE
ENSRNOG00000018051	Farp2	9:100660394-100767940	5.12672	2.40085	1.85319	1.85319	9.51e-14	2.34e-12	TRUE
ENSRNOG00000057826	AABR07040412.1	X:99852198-100057439	2.91991	1.53833	1.68319	1.68319	9.71e-14	2.39e-12	TRUE
ENSRNOG00000005686	Suclg2	4:127552101-127825011	24.9707	106.993	-1.341	1.341	9.97e-14	2.44e-12	TRUE
ENSRNOG00000010370	Tnip1	10:40255776-40296470	36.0062	19.6605	1.60009	1.60009	1.04e-13	2.56e-12	TRUE
ENSRNOG00000007906	Bub1b	3:110367939-110420458	2.54527	19.5124	-2.13629	2.13629	1.11e-13	2.72e-12	FALSE
ENSRNOG00000023322	Ostc	2:235816336-235831670	114.713	65.4557	1.57141	1.57141	1.12e-13	2.75e-12	TRUE
ENSRNOG00000018998	Yipf3	9:17115343-17120677	77.272	36.3226	1.85111	1.85111	1.15e-13	2.81e-12	TRUE
ENSRNOG00000047551	LOC100911615	1:213997709-214002815	10.5859	0.0164607	9.95601	9.95601	1.16e-13	2.84e-12	FALSE
ENSRNOG00000019075	Stat5b	10:88686207-88754829	18.3085	10.5632	1.55468	1.55468	1.18e-13	2.86e-12	TRUE
ENSRNOG00000006934	Acvr1b	7:142817157-142860572	7.30474	3.52287	2.0634	2.0634	1.2e-13	2.93e-12	FALSE
ENSRNOG00000004196	Rps29	6:91455333-91456696	619.99	283.982	1.88425	1.88425	1.24e-13	3.01e-12	TRUE
ENSRNOG00000023850	Tbrg1	8:40114792-40122450	90.0918	45.0837	1.75685	1.75685	1.26e-13	3.06e-12	TRUE
ENSRNOG00000016212	Ankfy1	10:59259955-59331669	16.1126	73.5678	-1.4317	1.4317	1.34e-13	3.24e-12	TRUE
ENSRNOG00000028629	Akt1	6:137218376-137236258	173.081	99.7558	1.5566	1.5566	1.34e-13	3.26e-12	TRUE
ENSRNOG00000056678	Nckap5l	7:141081943-141095691	16.3961	5.5437	2.3234	2.3234	1.36e-13	3.28e-12	FALSE
ENSRNOG00000013869	Kcnj4	7:120717375-120744602	5.03782	0.538675	3.99038	3.99038	1.37e-13	3.32e-12	FALSE
ENSRNOG00000007649	Dnm2	8:22458899-22540524	31.4808	17.5617	1.56764	1.56764	1.39e-13	3.36e-12	TRUE
ENSRNOG00000015736	Dhrs3	5:162808646-162843383	24.1824	11.8374	1.79595	1.79595	1.43e-13	3.45e-12	TRUE
ENSRNOG00000015888	Larp4b	17:63265407-63314019	24.9025	13.1469	1.565	1.565	1.46e-13	3.53e-12	TRUE
ENSRNOG00000052354	Arhgef40	15:28377996-28403090	47.8091	27.5771	1.55301	1.55301	1.55e-13	3.72e-12	TRUE
ENSRNOG00000054286	Rrm2	6:43884678-43889515	23.2591	142.233	-1.84998	1.84998	1.57e-13	3.79e-12	TRUE
ENSRNOG00000006570	Plekhg3	6:99625306-99661647	12.756	2.46619	3.18365	3.18365	1.61e-13	3.88e-12	FALSE
ENSRNOG00000008932	Ncapd3	8:28075551-28144741	2.5313	13.7634	-1.68287	1.68287	1.78e-13	4.27e-12	TRUE
ENSRNOG00000006084	Cngb3	5:33097654-33507467	0.047529	0	13.5424	13.5424	1.9e-13	4.57e-12	TRUE
ENSRNOG00000058412	Morf4l1	8:97474092-97494841	133.214	64.6406	1.77884	1.77884	1.93e-13	4.61e-12	TRUE
ENSRNOG00000002997	Slc9a3r2	10:14003320-14013870	18.1826	5.09812	2.59188	2.59188	2.03e-13	4.86e-12	FALSE
ENSRNOG00000010319	Lcp1	15:57221292-57277811	0.204389	4.32659	-3.58289	3.58289	2.06e-13	4.92e-12	FALSE
ENSRNOG00000020424	Plpp4	1:202432366-202560628	0.557898	7.00053	-2.88059	2.88059	2.11e-13	5.04e-12	FALSE
ENSRNOG00000014076	Mbnl1	2:150728725-150869690	21.1522	10.6611	1.53827	1.53827	2.15e-13	5.14e-12	TRUE
ENSRNOG00000022694	Plekhg5	5:169244778-169288309	6.19544	2.21386	2.30981	2.30981	2.18e-13	5.22e-12	FALSE
ENSRNOG00000055583	Ttyh3	12:16084266-16112664	10.721	58.9907	-1.69911	1.69911	2.21e-13	5.27e-12	TRUE
ENSRNOG00000056658	Xylt1	1:187149453-187261632	33.84	18.8063	1.60743	1.60743	2.22e-13	5.28e-12	TRUE
ENSRNOG00000001982	Cblb	11:51037393-51202820	14.7467	8.55482	1.49025	1.49025	2.24e-13	5.33e-12	TRUE
ENSRNOG00000010777	Tox	5:19892698-20189721	0.634509	3.5186	-1.71716	1.71716	2.26e-13	5.38e-12	TRUE
ENSRNOG00000033110	Svep1	5:75143867-75319765	3.38301	1.79721	1.67191	1.67191	2.36e-13	5.62e-12	TRUE
ENSRNOG00000023433	Gata6	18:2416552-2446338	4.43304	0.527993	3.8144	3.8144	2.47e-13	5.87e-12	FALSE
ENSRNOG00000026344	Togaram2	6:23359009-23404368	0.0497867	2.70289	-4.981	4.981	2.5e-13	5.93e-12	FALSE
ENSRNOG00000028426	Mcf2l	16:81839653-81980027	1.09639	6.42398	-1.79193	1.79193	2.53e-13	6.01e-12	TRUE
ENSRNOG00000018557	Cdh22	3:161575631-161917285	3.21403	15.0268	-1.46477	1.46477	2.57e-13	6.08e-12	TRUE
ENSRNOG00000052795	Itpr3	20:5646097-5711702	3.4306	1.02418	2.50764	2.50764	2.57e-13	6.08e-12	FALSE
ENSRNOG00000042068	Otud7b	2:198231280-198300201	12.1183	6.24422	2.01513	2.01513	2.57e-13	6.09e-12	FALSE
ENSRNOG00000034234	COX1	MT:5323-6867	4460.85	2216.63	1.76196	1.76196	2.59e-13	6.13e-12	TRUE
ENSRNOG00000020674	Rpl27	10:89352835-89356547	353.004	132.533	2.17135	2.17135	2.6e-13	6.14e-12	FALSE
ENSRNOG00000025406	Iqgap2	2:26167199-26439058	9.20385	4.90233	1.75852	1.75852	2.6e-13	6.14e-12	TRUE
ENSRNOG00000019634	Eif4e2	9:94307852-94336831	61.435	15.1011	2.75903	2.75903	2.72e-13	6.41e-12	FALSE
ENSRNOG00000010306	H2afz	2:243105674-243106956	79.751	515.966	-1.92937	1.92937	2.74e-13	6.47e-12	TRUE
ENSRNOG00000012721	Ednra	19:33928356-33991703	2.6082	26.8704	-2.79793	2.79793	2.76e-13	6.5e-12	FALSE
ENSRNOG00000001803	Dnajb11	11:81741297-81757813	48.3835	25.5459	1.67933	1.67933	2.79e-13	6.57e-12	TRUE
ENSRNOG00000043377	Fdps	2:188384508-188413219	246.519	143.709	1.5479	1.5479	2.81e-13	6.6e-12	TRUE
ENSRNOG00000052873	Npnt	2:238002990-238068694	1.08341	7.48729	-2.01054	2.01054	2.85e-13	6.7e-12	FALSE
ENSRNOG00000019885	Magi3	2:206499463-206699105	5.09831	24.4566	-1.50409	1.50409	2.92e-13	6.85e-12	TRUE
XLOC_143213	XLOC_143213	19:55041738-55087570	6.55537	0.377565	4.92614	4.92614	2.95e-13	6.93e-12	FALSE
ENSRNOG00000001172	Rnf10	12:47103314-47138128	72.8089	45.31	1.44458	1.44458	3.28e-13	7.7e-12	TRUE
ENSRNOG00000011014	Copg2	4:58064833-58195143	21.3107	91.0422	-1.33375	1.33375	3.36e-13	7.87e-12	TRUE
ENSRNOG00000000924	Slc7a1	12:8032436-8108972	14.1296	6.5687	1.79971	1.79971	3.38e-13	7.9e-12	TRUE
ENSRNOG00000037247	Rras	1:101012822-101018468	104.939	18.7223	3.15873	3.15873	3.43e-13	8.02e-12	FALSE
ENSRNOG00000001030	Tsc22d1	15:58554374-58658153	267.444	163.148	1.34978	1.34978	3.43e-13	8.02e-12	TRUE
ENSRNOG00000026432	Syt7	1:226435906-226493377	0.265607	16.4628	-5.10049	5.10049	3.46e-13	8.09e-12	FALSE
ENSRNOG00000002336	Gabra4	14:39154529-39231695	0.0385147	1.60519	-4.62084	4.62084	3.5e-13	8.16e-12	TRUE
ENSRNOG00000022804	Foxp4	9:15068399-15125318	6.26759	1.32627	3.25504	3.25504	3.56e-13	8.3e-12	FALSE
ENSRNOG00000020716	Axl	1:82549420-82580761	128.754	81.9298	1.40082	1.40082	3.57e-13	8.32e-12	TRUE
ENSRNOG00000029871	Slc8a3	6:104891376-105097054	0.129247	1.56214	-2.84128	2.84128	3.65e-13	8.49e-12	TRUE
ENSRNOG00000005620	Lcp2	10:18996474-19043286	0	1.19411	-13.4993	13.4993	3.8e-13	8.84e-12	TRUE
ENSRNOG00000015340	Dnajc25	5:76150840-76171423	11.2899	4.34085	2.49054	2.49054	3.89e-13	9.03e-12	FALSE
ENSRNOG00000018110	Svil	17:55230298-55366469	13.1025	6.65298	1.8555	1.8555	4e-13	9.28e-12	TRUE
ENSRNOG00000006003	Ctnna2	4:107880887-108008484	1.54224	9.93242	-1.93633	1.93633	4.07e-13	9.44e-12	TRUE
ENSRNOG00000055705	LOC103694905	KL568473.1:279960-399184	0.737326	0	13.4416	13.4416	4.24e-13	9.82e-12	TRUE
ENSRNOG00000010189	Rps24	16:757390-763381	107.452	30.2498	2.20449	2.20449	4.27e-13	9.89e-12	FALSE
ENSRNOG00000004084	Fam84a	6:39358985-39363458	0.555117	28.332	-4.89993	4.89993	4.33e-13	1e-11	FALSE
XLOC_156879	XLOC_156879	2:182089823-182319003	0.0348803	5.5044	-6.00043	6.00043	4.38e-13	1.01e-11	FALSE
ENSRNOG00000012294	Heph	X:65563122-65658516	0.585938	4.40199	-2.15344	2.15344	4.38e-13	1.01e-11	FALSE
ENSRNOG00000060594	Atn1	4:157267901-157274755	13.8866	1.58497	3.89685	3.89685	4.56e-13	1.05e-11	FALSE
ENSRNOG00000036696	Hgs	10:109638767-109657456	33.6621	17.3237	1.71913	1.71913	4.61e-13	1.06e-11	TRUE
ENSRNOG00000000963	Tmem132c	12:32808022-33016885	0.0514633	1.74617	-4.32015	4.32015	5.05e-13	1.16e-11	TRUE
ENSRNOG00000018770	Pmaip1	18:62174670-62181102	15.5807	1.92656	3.76994	3.76994	5.11e-13	1.18e-11	FALSE
ENSRNOG00000011631	Fst	2:46538700-46544457	19.6402	2.47112	3.74254	3.74254	5.51e-13	1.27e-11	FALSE
ENSRNOG00000020871	Ltbp4	1:84118046-84150084	5.89056	33.8493	-1.75998	1.75998	5.54e-13	1.27e-11	TRUE
ENSRNOG00000029141	Trabd2b	5:133221139-133420644	3.71126	0.534571	3.55856	3.55856	5.84e-13	1.34e-11	FALSE
ENSRNOG00000009258	Cdk6	4:27785647-27966398	29.2401	19.9976	1.30535	1.30535	6.03e-13	1.38e-11	TRUE
ENSRNOG00000008937	Csrp1	13:52553775-52575051	875.742	574.011	1.37216	1.37216	6.16e-13	1.41e-11	TRUE
ENSRNOG00000014008	Mfsd2a	5:140642885-140657745	22.0765	9.78076	1.93573	1.93573	6.28e-13	1.44e-11	TRUE
ENSRNOG00000002301	Uso1	14:17344195-17436897	43.8635	25.9245	1.62041	1.62041	6.33e-13	1.45e-11	TRUE
ENSRNOG00000013541	Sh2d4a	16:23083954-23156962	2.68996	0.71628	2.66568	2.66568	6.33e-13	1.45e-11	FALSE
ENSRNOG00000010620	Ndc1	5:126976456-127022939	3.87094	20.4429	-1.64399	1.64399	6.62e-13	1.51e-11	TRUE
ENSRNOG00000011984	Cxcl14	17:9109731-9117750	15.1876	92.7394	-1.85254	1.85254	6.79e-13	1.55e-11	TRUE
ENSRNOG00000005389	Ppp2ca	10:37535871-37554664	61.8646	31.6802	1.72809	1.72809	7.07e-13	1.61e-11	TRUE
ENSRNOG00000014010	Gfra2	15:52557607-52648972	0.0497763	1.58165	-4.23216	4.23216	7.35e-13	1.67e-11	TRUE
ENSRNOG00000012886	Maff	7:120580743-120636583	10.0026	4.08595	2.0082	2.0082	7.45e-13	1.69e-11	FALSE
ENSRNOG00000053234	Cnot3	1:64130908-64147251	12.7435	4.41359	2.29119	2.29119	7.45e-13	1.69e-11	FALSE
ENSRNOG00000056944	Arhgap24	14:8383214-8600512	2.51438	0.645627	2.37922	2.37922	7.61e-13	1.73e-11	FALSE
ENSRNOG00000001222	Ube2g2	20:11700089-11721838	24.9747	12.7667	1.73183	1.73183	7.75e-13	1.76e-11	TRUE
ENSRNOG00000020130	Arhgef1	1:81779380-81797236	29.2272	15.0171	1.69948	1.69948	7.78e-13	1.76e-11	TRUE
ENSRNOG00000009920	LOC680121	11:13499164-13501263	107.832	36.3617	2.32797	2.32797	8.07e-13	1.83e-11	FALSE
ENSRNOG00000056714	Sla	7:107584118-107634335	0	0.741405	-13.4335	13.4335	8.8e-13	1.99e-11	TRUE
ENSRNOG00000019122	Sec16a	3:3856218-3890758	29.377	17.3705	1.51782	1.51782	9.03e-13	2.04e-11	TRUE
ENSRNOG00000004078	Eno3	10:57278307-57283653	13.0816	0.754535	4.87294	4.87294	9.68e-13	2.18e-11	FALSE
ENSRNOG00000025527	Mtcl1	9:114491419-114619711	4.06979	2.20965	1.63971	1.63971	9.7e-13	2.19e-11	TRUE
ENSRNOG00000017078	Selenon	5:152748242-152762173	173.73	108.669	1.44031	1.44031	1e-12	2.25e-11	TRUE
ENSRNOG00000022975	Nfam1	7:123856567-123892429	0	0.884237	-13.4994	13.4994	1.03e-12	2.32e-11	TRUE
ENSRNOG00000016309	Rgp1	5:59080765-59088523	23.7336	6.70885	2.58252	2.58252	1.04e-12	2.33e-11	FALSE
ENSRNOG00000054121	AABR07061178.1	4:108661494-108717309	1.10151	8.69113	-2.20879	2.20879	1.06e-12	2.38e-11	FALSE
ENSRNOG00000003583	Smyd2	13:108642156-108686290	32.4786	17.8749	1.62157	1.62157	1.07e-12	2.41e-11	TRUE
ENSRNOG00000006747	Cc2d1a	19:25246913-25261946	16.5204	6.28559	2.14964	2.14964	1.08e-12	2.43e-11	FALSE
ENSRNOG00000039666	Srpx	X:14150038-14220662	10.3947	5.94517	1.56686	1.56686	1.09e-12	2.44e-11	TRUE
ENSRNOG00000014117	Hmox1	19:14508616-14515456	89.654	49.829	1.60773	1.60773	1.17e-12	2.62e-11	TRUE
ENSRNOG00000008091	Gins1	3:146695344-146716816	2.91357	21.9616	-2.14744	2.14744	1.21e-12	2.71e-11	FALSE
ENSRNOG00000046379	Srm	3:14588870-14591974	70.0024	24.2579	2.28732	2.28732	1.23e-12	2.76e-11	FALSE
ENSRNOG00000002039	Evi5	14:2892753-3038237	7.75709	40.1025	-1.64183	1.64183	1.24e-12	2.78e-11	TRUE
ENSRNOG00000002227	Kit	14:35072108-35149610	0.055085	1.99486	-4.39602	4.39602	1.25e-12	2.78e-11	TRUE
ENSRNOG00000057880	Myh11	10:764421-859184	6.30125	3.43125	1.63631	1.63631	1.25e-12	2.8e-11	TRUE
ENSRNOG00000005355	Ncstn	13:90451044-90467256	84.8365	52.3826	1.46056	1.46056	1.26e-12	2.82e-11	TRUE
ENSRNOG00000031681	AABR07026539.1	16:82433504-82483330	1.0993	10.1725	-2.34759	2.34759	1.27e-12	2.82e-11	FALSE
ENSRNOG00000001633	Tfg	11:46179940-46206721	41.6734	21.4292	1.66568	1.66568	1.28e-12	2.84e-11	TRUE
ENSRNOG00000007281	Flnc	4:56711049-56738791	149.601	95.462	1.38317	1.38317	1.29e-12	2.87e-11	TRUE
ENSRNOG00000016573	Dgat2	1:164113459-164143818	1.64492	15.2358	-2.44832	2.44832	1.3e-12	2.9e-11	FALSE
ENSRNOG00000031852	Lsamp	11:58803140-59110562	12.3609	6.47421	1.57567	1.57567	1.31e-12	2.92e-11	TRUE
ENSRNOG00000006359	Galk1	10:104560303-104564480	99.6099	47.6672	1.82616	1.82616	1.32e-12	2.92e-11	TRUE
ENSRNOG00000021663	Vxn	5:9355507-9381214	4.02005	25.5291	-1.96292	1.96292	1.37e-12	3.04e-11	TRUE
ENSRNOG00000008040	Pimreg	10:58613674-58618514	8.24494	71.5994	-2.35709	2.35709	1.4e-12	3.11e-11	FALSE
ENSRNOG00000059507	Lamc3	3:9267122-9326993	0.015706	1.5759	-5.88414	5.88414	1.41e-12	3.13e-11	TRUE
ENSRNOG00000060356	Kif15	8:132032944-132103927	0.869634	6.52537	-2.13991	2.13991	1.42e-12	3.14e-11	FALSE
ENSRNOG00000042731	Slc25a18	4:153330069-153350446	1.43786	14.7592	-2.60928	2.60928	1.45e-12	3.21e-11	FALSE
ENSRNOG00000032803	Rpl21	X:10413654-10458070	105.304	13.3715	3.49343	3.49343	1.47e-12	3.25e-11	FALSE
ENSRNOG00000031760	Fmn1	3:104782874-105086436	8.66078	1.55049	3.07127	3.07127	1.48e-12	3.28e-11	FALSE
ENSRNOG00000000302	Sesn1	20:46667121-46758305	4.17124	19.8697	-1.49019	1.49019	1.49e-12	3.28e-11	TRUE
ENSRNOG00000016419	Pdlim5	2:247818243-247988462	134.707	92.6213	1.29561	1.29561	1.59e-12	3.51e-11	TRUE
ENSRNOG00000015642	Pabpc4	5:140979435-140994732	47.7277	25.8493	1.64515	1.64515	1.7e-12	3.74e-11	TRUE
ENSRNOG00000033556	Spen	5:160015454-160072156	8.93402	6.13151	1.80848	1.80848	1.76e-12	3.87e-11	TRUE
ENSRNOG00000005041	Crip2	6:137953545-137958490	235.169	141.666	1.49244	1.49244	1.76e-12	3.88e-11	TRUE
ENSRNOG00000007583	Pygb	3:146582752-146634535	34.0657	143.63	-1.31494	1.31494	1.8e-12	3.95e-11	TRUE
ENSRNOG00000001274	Vps29	12:39690069-39699113	26.2133	7.6892	2.53397	2.53397	1.8e-12	3.96e-11	FALSE
ENSRNOG00000033473	Rpl36	9:10441259-10441834	415.262	122.696	2.5205	2.5205	1.81e-12	3.97e-11	FALSE
ENSRNOG00000016689	Fanci	1:141120166-141172483	2.36816	13.7232	-1.77135	1.77135	1.84e-12	4.03e-11	TRUE
ENSRNOG00000012817	Lrrc17	4:10108192-10138652	7.57967	2.95399	2.11747	2.11747	1.85e-12	4.06e-11	FALSE
ENSRNOG00000019822	Gadd45b	7:11646269-11648322	66.108	10.2936	3.40007	3.40007	1.86e-12	4.07e-11	FALSE
ENSRNOG00000018778	Cadm1	8:52127399-52189722	45.9938	29.0121	1.4648	1.4648	1.86e-12	4.07e-11	TRUE
ENSRNOG00000015085	Dmpk	1:79989019-79999364	70.5926	40.3711	1.56774	1.56774	1.86e-12	4.08e-11	TRUE
ENSRNOG00000005393	Sertad2	14:104821215-104886197	13.2224	7.79662	1.51801	1.51801	1.88e-12	4.12e-11	TRUE
ENSRNOG00000008247	Ikbip	7:31784438-31803194	69.1956	33.9513	1.68135	1.68135	1.92e-12	4.18e-11	TRUE
ENSRNOG00000031135	Smarcc2	7:2868076-2904453	17.4959	6.75055	2.21245	2.21245	1.92e-12	4.18e-11	FALSE
ENSRNOG00000003031	Atp2b4	13:50091430-50153823	20.116	11.8399	1.48704	1.48704	1.92e-12	4.19e-11	TRUE
ENSRNOG00000013411	Nup155	2:57206613-57258295	6.58843	31.8471	-1.51137	1.51137	1.98e-12	4.31e-11	TRUE
ENSRNOG00000001044	Aimp2	12:12738812-12754037	18.7049	5.90426	2.36782	2.36782	1.98e-12	4.31e-11	FALSE
ENSRNOG00000014233	Krt19	10:88055841-88060561	0.111901	14.7196	-6.27353	6.27353	2e-12	4.34e-11	FALSE
ENSRNOG00000043150	Arfgap1	3:176475893-176493605	45.0099	15.471	2.10086	2.10086	2.03e-12	4.42e-11	FALSE
ENSRNOG00000027049	Atp5mf	12:11191812-11198369	58.7805	26.9992	1.88118	1.88118	2.09e-12	4.54e-11	TRUE
ENSRNOG00000026235	Hk3	17:10137974-10152956	0	2.56606	-13.4606	13.4606	2.11e-12	4.58e-11	FALSE
ENSRNOG00000002886	Myh10	10:55275411-55406732	78.6164	52.7324	1.33608	1.33608	2.17e-12	4.7e-11	TRUE
ENSRNOG00000051986	Plcg2	19:50039431-50173220	1.52279	0.52822	2.84056	2.84056	2.18e-12	4.73e-11	TRUE
ENSRNOG00000003562	Susd4	13:101181994-101307908	0.605366	6.18379	-2.58095	2.58095	2.23e-12	4.83e-11	FALSE
ENSRNOG00000007060	Plin2	5:104984414-105010857	31.2356	18.092	1.5483	1.5483	2.24e-12	4.85e-11	TRUE
ENSRNOG00000007392	Atp6v1f	4:56744561-56747656	87.9018	34.8601	2.09268	2.09268	2.25e-12	4.86e-11	FALSE
ENSRNOG00000017127	Rpl28	1:72619282-72622340	164.748	85.0919	1.70633	1.70633	2.36e-12	5.1e-11	TRUE
ENSRNOG00000038200	Rttn	18:86071662-86247486	1.71654	12.3099	-1.9427	1.9427	2.37e-12	5.11e-11	TRUE
ENSRNOG00000023013	2021-03-03	18:51823367-52029167	29.9678	16.3666	1.619	1.619	2.42e-12	5.23e-11	TRUE
ENSRNOG00000037909	Ppm1f	11:88313709-88343627	23.4625	107.404	-1.43343	1.43343	2.44e-12	5.25e-11	TRUE
ENSRNOG00000006470	Camk1g	13:112075690-112099336	0.022145	3.48528	-6.42586	6.42586	2.45e-12	5.28e-11	FALSE
ENSRNOG00000014879	Ttc7a	6:10912383-11014278	6.69316	3.70965	1.59451	1.59451	2.46e-12	5.3e-11	TRUE
ENSRNOG00000054626	Rps8	5:136020941-136024036	376.674	183.334	1.79245	1.79245	2.49e-12	5.35e-11	TRUE
ENSRNOG00000016361	Plcd4	9:81816872-81844364	0.170416	7.04294	-4.5955	4.5955	2.54e-12	5.45e-11	FALSE
ENSRNOG00000004685	Mta3	6:6906730-7031828	10.6852	6.05041	1.62074	1.62074	2.54e-12	5.46e-11	TRUE
ENSRNOG00000022289	Aip	1:219361860-219374014	34.1245	12.8796	1.93886	1.93886	2.54e-12	5.46e-11	TRUE
ENSRNOG00000017692	Ppp1r37	1:80439718-80471527	20.4539	11.4481	1.59908	1.59908	2.55e-12	5.46e-11	TRUE
ENSRNOG00000023312	Lonrf2	9:45466688-45505767	4.42392	23.1981	-1.63039	1.63039	2.78e-12	5.95e-11	TRUE
ENSRNOG00000017003	Plxna1	4:121217629-121257885	32.3628	19.5689	1.48613	1.48613	2.83e-12	6.06e-11	TRUE
ENSRNOG00000000123	Rnf19b	5:147246037-147270957	15.7295	7.71708	1.7884	1.7884	2.91e-12	6.22e-11	TRUE
XLOC_157021	XLOC_157021	2:184899711-184908347	21.2501	5.87531	2.60489	2.60489	2.93e-12	6.26e-11	FALSE
ENSRNOG00000031244	LOC108349606	18:4371051-4371899	198.285	43.418	2.94804	2.94804	2.95e-12	6.31e-11	FALSE
ENSRNOG00000018835	Notch2	2:200187179-200320215	62.2829	43.9922	1.32323	1.32323	2.98e-12	6.35e-11	TRUE
ENSRNOG00000046452	Fcgr2b	13:89327794-89433815	0	1.02859	-13.3894	13.3894	3.1e-12	6.61e-11	TRUE
ENSRNOG00000017900	rnf141	1:175634551-175657485	12.2439	68.3597	-1.74352	1.74352	3.11e-12	6.62e-11	TRUE
ENSRNOG00000019746	Paf1	1:85323969-85368031	20.801	6.97225	1.96032	1.96032	3.22e-12	6.85e-11	TRUE
ENSRNOG00000042848	Jam2	11:24266345-24285320	15.2225	69.3075	-1.60242	1.60242	3.45e-12	7.33e-11	TRUE
ENSRNOG00000019892	Lrrfip1	9:98139486-98257735	12.4568	4.97095	2.62411	2.62411	3.62e-12	7.7e-11	FALSE
ENSRNOG00000016071	P3h3	4:157358778-157372861	88.0221	52.8837	1.50191	1.50191	3.72e-12	7.9e-11	TRUE
ENSRNOG00000002516	Mtm1	6:18821815-18839409	14.4807	5.95835	2.04273	2.04273	3.72e-12	7.9e-11	FALSE
ENSRNOG00000024207	Fgfrl1	14:2018500-2032593	60.122	34.525	1.56068	1.56068	3.76e-12	7.97e-11	TRUE
ENSRNOG00000028077	Cfap44	11:61162628-61234944	0.0139137	2.07855	-6.01077	6.01077	3.82e-12	8.1e-11	FALSE
ENSRNOG00000002146	Pkd2	14:6602004-6645257	37.8957	23.0045	1.51649	1.51649	3.87e-12	8.19e-11	TRUE
ENSRNOG00000053172	Ssr4	X:156995779-156999650	202.233	115.722	1.5679	1.5679	3.99e-12	8.43e-11	TRUE
ENSRNOG00000005053	Egln3	6:75050329-75075795	9.43135	48.1228	-1.58849	1.58849	4.12e-12	8.7e-11	TRUE
ENSRNOG00000005291	Slc38a1	7:137975549-138039984	26.1243	114.891	-1.35824	1.35824	4.29e-12	9.06e-11	TRUE
ENSRNOG00000030776	Sytl2	1:154579949-154599430	6.92854	0.0135097	9.76123	9.76123	4.4e-12	9.29e-11	FALSE
ENSRNOG00000032436	Tmod3	8:82432169-82492243	15.177	7.57357	1.75811	1.75811	4.42e-12	9.31e-11	TRUE
ENSRNOG00000046502	Lonp1	9:10428853-10441177	19.9205	8.46744	1.99369	1.99369	4.46e-12	9.4e-11	TRUE
ENSRNOG00000003990	Grb2	10:104193955-104263071	23.851	14.7895	1.45114	1.45114	4.48e-12	9.42e-11	TRUE
ENSRNOG00000011893	Rps3a	2:185440291-185444897	315.323	163.586	1.70499	1.70499	4.52e-12	9.51e-11	TRUE
ENSRNOG00000016384	Pik3cb	8:107275725-107380933	5.1996	2.89792	1.60146	1.60146	4.58e-12	9.63e-11	TRUE
ENSRNOG00000027204	Map6	1:164225934-164292093	12.5035	7.41282	1.51376	1.51376	4.61e-12	9.68e-11	TRUE
ENSRNOG00000054277	Capsl	2:58724855-58747843	0	1.10565	-13.1807	13.1807	4.7e-12	9.86e-11	TRUE
ENSRNOG00000001963	Mx2	11:38035450-38059950	2.48286	22.5068	-2.4107	2.4107	5.1e-12	1.07e-10	FALSE
ENSRNOG00000008450	LOC100359539	19:25391700-25394229	11.6799	112.133	-2.50093	2.50093	5.13e-12	1.07e-10	FALSE
ENSRNOG00000030019	Atp1a1	2:204003742-204032023	419.474	297.278	1.25688	1.25688	5.25e-12	1.1e-10	TRUE
ENSRNOG00000029055	Ttk	8:91368111-91405993	1.51437	10.8394	-2.07734	2.07734	5.33e-12	1.11e-10	FALSE
ENSRNOG00000032311	AABR07058658.1	7:129885383-129949513	0.0981623	5.36028	-4.85234	4.85234	5.38e-12	1.12e-10	FALSE
ENSRNOG00000062221	Il1rapl2	X:108287068-109851047	0.009549	0	13.1681	13.1681	5.42e-12	1.13e-10	TRUE
ENSRNOG00000031766	CYTB	MT:14136-15278	215.196	70.6715	2.35259	2.35259	5.43e-12	1.13e-10	FALSE
ENSRNOG00000039668	Col8a1	11:44877859-45007891	40.7667	24.3152	1.5049	1.5049	5.49e-12	1.14e-10	TRUE
ENSRNOG00000007369	Shisa4	13:52193989-52197205	218.51	116.356	1.67185	1.67185	5.51e-12	1.15e-10	TRUE
ENSRNOG00000001629	Wrb	11:36497509-36511535	13.9707	71.2857	-1.58799	1.58799	5.73e-12	1.19e-10	TRUE
ENSRNOG00000005758	Btbd11	7:24043126-24313885	0.9644	4.82084	-1.56568	1.56568	5.83e-12	1.21e-10	TRUE
ENSRNOG00000001494	Napa	1:77994203-78012845	57.9561	35.4455	1.46859	1.46859	5.84e-12	1.21e-10	TRUE
ENSRNOG00000000851	Bag6	20:5125349-5138084	79.0656	46.7111	1.51668	1.51668	5.92e-12	1.23e-10	TRUE
ENSRNOG00000007330	Capzb	5:157642751-157742478	143.13	99.32	1.28852	1.28852	5.96e-12	1.24e-10	TRUE
ENSRNOG00000018993	Ilk	1:170578889-170585189	287.432	180.116	1.4371	1.4371	6.2e-12	1.29e-10	TRUE
ENSRNOG00000004217	Stk10	10:17420378-17519706	7.8959	1.29972	3.44599	3.44599	6.25e-12	1.3e-10	FALSE
ENSRNOG00000014365	Gne	5:59512872-59553416	13.7972	7.22165	1.69439	1.69439	6.32e-12	1.31e-10	TRUE
ENSRNOG00000006885	Dbx2	7:136964781-136997050	0.0115753	7.55973	-8.02458	8.02458	6.32e-12	1.31e-10	FALSE
ENSRNOG00000022623	Ttll12	7:124472758-124491004	21.7341	11.3255	1.70152	1.70152	6.35e-12	1.31e-10	TRUE
ENSRNOG00000006394	Tbc1d10a	14:84417320-84445034	29.9921	17.4597	1.54205	1.54205	6.37e-12	1.32e-10	TRUE
ENSRNOG00000016538	Itga8	17:79321510-79676499	9.08845	5.78942	1.42448	1.42448	6.43e-12	1.33e-10	TRUE
ENSRNOG00000028910	Ccdc9b	3:110545930-110557073	13.5791	1.72772	3.58766	3.58766	6.52e-12	1.35e-10	FALSE
ENSRNOG00000009596	LOC103689945	15:3760867-3773340	17.6871	6.9944	2.09987	2.09987	6.55e-12	1.35e-10	FALSE
ENSRNOG00000018276	Mgat4a	9:44033436-44126919	1.03856	6.15688	-1.80577	1.80577	6.55e-12	1.35e-10	TRUE
ENSRNOG00000050152	Chsy3	18:54222990-54496585	3.51599	0.965433	2.64872	2.64872	6.61e-12	1.36e-10	FALSE
ENSRNOG00000027869	Sox5	4:178066165-178441547	7.20973	4.5812	1.38585	1.38585	6.62e-12	1.36e-10	TRUE
ENSRNOG00000018681	Nes	2:187344056-187352969	35.6737	16.7485	1.85449	1.85449	6.63e-12	1.36e-10	TRUE
ENSRNOG00000013413	Rorb	1:234252757-234435839	1.699	13.9714	-2.28703	2.28703	6.71e-12	1.38e-10	FALSE
ENSRNOG00000007679	Cyth4	7:119820537-119845003	0	1.13659	-13.1963	13.1963	6.79e-12	1.4e-10	TRUE
ENSRNOG00000059461	B4galt1	5:57121769-57168610	17.3324	10.5491	1.47519	1.47519	6.88e-12	1.41e-10	TRUE
ENSRNOG00000010038	Psmc5	10:94445877-94451811	32.2034	10.9514	2.3178	2.3178	6.97e-12	1.43e-10	FALSE
ENSRNOG00000037897	Rps19	1:81750928-81756627	317.99	155.568	1.78534	1.78534	6.99e-12	1.43e-10	TRUE
ENSRNOG00000014702	Elovl2	17:21382455-21422407	1.10366	8.87633	-2.24616	2.24616	7.25e-12	1.49e-10	FALSE
ENSRNOG00000000307	Mical1	20:46199981-46211930	25.9207	12.5838	1.80358	1.80358	7.38e-12	1.51e-10	TRUE
ENSRNOG00000030888	Rela	1:220992770-221003249	32.9389	16.6693	1.74427	1.74427	7.5e-12	1.53e-10	TRUE
ENSRNOG00000054860	Clec12a	4:163112301-163126864	0	1.75721	-13.1904	13.1904	7.52e-12	1.54e-10	TRUE
ENSRNOG00000059903	Thbs3	2:188528979-188540736	17.4187	6.59165	2.15962	2.15962	8.02e-12	1.64e-10	FALSE
ENSRNOG00000021984	Rgs7	13:93095200-93535986	0.094701	1.55256	-3.31918	3.31918	8.06e-12	1.65e-10	TRUE
ENSRNOG00000030880	Hs6st2	X:138677580-138972684	0.244851	1.73147	-2.05535	2.05535	8.3e-12	1.69e-10	TRUE
ENSRNOG00000003802	Pttg1	10:29020049-29026002	7.3409	59.4083	-2.25562	2.25562	8.47e-12	1.73e-10	FALSE
ENSRNOG00000037960	Stum	13:98724295-98772968	0	0.718652	-13.6306	13.6306	8.5e-12	1.73e-10	TRUE
ENSRNOG00000004968	Ncapg2	6:144291974-144363947	1.28078	7.31996	-1.75517	1.75517	9.04e-12	1.84e-10	TRUE
ENSRNOG00000025042	Pde3a	4:175431904-175700238	0.799238	4.27994	-1.65741	1.65741	9.06e-12	1.84e-10	TRUE
ENSRNOG00000017299	Phrf1	1:214215992-214248901	14.6204	7.90319	1.65048	1.65048	9.22e-12	1.87e-10	TRUE
ENSRNOG00000058914	Rbx1	7:122700854-122710060	119.559	20.6187	2.4794	2.4794	9.22e-12	1.87e-10	FALSE
ENSRNOG00000010478	Serpina3n	6:127941526-128080889	23.9892	8.40279	2.27514	2.27514	9.45e-12	1.92e-10	FALSE
ENSRNOG00000060350	Iqsec1	4:123307624-123453478	32.2878	22.3808	1.29054	1.29054	9.61e-12	1.95e-10	TRUE
ENSRNOG00000016294	Cd4	4:157383052-157408176	0	1.0083	-13.1712	13.1712	9.65e-12	1.96e-10	TRUE
ENSRNOG00000006583	Hpgds	4:95946025-95970666	0	1.09565	-13.2691	13.2691	9.67e-12	1.96e-10	TRUE
ENSRNOG00000020594	Rhbdf1	10:15672382-15685284	30.5171	15.2152	1.76604	1.76604	9.69e-12	1.96e-10	TRUE
ENSRNOG00000011504	Akap2	5:74874306-74982401	22.6649	2.80318	3.76499	3.76499	9.83e-12	1.99e-10	FALSE
ENSRNOG00000016541	Enc1	2:28049217-28061029	47.2754	26.9107	1.57279	1.57279	9.85e-12	1.99e-10	TRUE
ENSRNOG00000015948	Slc1a5	1:78710539-78724794	14.2418	3.88572	2.63135	2.63135	9.9e-12	2e-10	FALSE
ENSRNOG00000038572	Ncapg	14:69818132-69927938	2.35143	13.5262	-1.77388	1.77388	1.01e-11	2.04e-10	TRUE
ENSRNOG00000011923	Mgarp	2:140444965-140453107	13.6677	0.934683	4.61419	4.61419	1.02e-11	2.05e-10	FALSE
ENSRNOG00000059202	AABR07021988.1	13:101727935-101763426	20.3907	7.35622	2.21341	2.21341	1.02e-11	2.05e-10	FALSE
ENSRNOG00000020514	Sox6	1:185673177-186182829	30.0307	28.4161	1.40713	1.40713	1.07e-11	2.16e-10	TRUE
ENSRNOG00000008738	Tp53i11	3:82081906-82097056	16.1514	6.41817	2.09409	2.09409	1.08e-11	2.18e-10	FALSE
ENSRNOG00000019024	Trim67	19:57556694-57592722	0.0157143	6.00221	-7.82695	7.82695	1.08e-11	2.18e-10	FALSE
ENSRNOG00000056853	Psma7	3:175420039-175426395	66.4054	29.2624	1.94136	1.94136	1.08e-11	2.18e-10	TRUE
ENSRNOG00000007561	Glb1l2	8:27807301-27852996	1.60137	10.4892	-1.9541	1.9541	1.1e-11	2.2e-10	TRUE
ENSRNOG00000028105	Hars	18:29611547-29629087	19.847	9.82491	1.77364	1.77364	1.1e-11	2.21e-10	TRUE
ENSRNOG00000010420	Sem1	4:32067444-32087600	52.2403	23.9851	1.88963	1.88963	1.1e-11	2.21e-10	TRUE
ENSRNOG00000015128	Sae1	1:78277515-78333321	48.905	32.2461	1.36345	1.36345	1.1e-11	2.21e-10	TRUE
ENSRNOG00000008911	Draxin	5:164913906-164927869	0.939247	15.0869	-3.23498	3.23498	1.11e-11	2.23e-10	FALSE
ENSRNOG00000017419	Map3k4	1:48625743-48711642	16.1198	10.2047	1.42876	1.42876	1.14e-11	2.29e-10	TRUE
ENSRNOG00000013069	Sapcd2	3:2591331-2596583	2.54821	42.0381	-3.28209	3.28209	1.16e-11	2.33e-10	FALSE
ENSRNOG00000012802	Tenm3	16:46731403-46926245	27.3852	19.401	1.25822	1.25822	1.23e-11	2.45e-10	TRUE
XLOC_207364	XLOC_207364	4:29795470-29803120	53.2217	27.4293	1.71218	1.71218	1.23e-11	2.45e-10	TRUE
ENSRNOG00000054157	Nadk2	2:58462588-58504728	3.52481	19.4931	-1.79935	1.79935	1.25e-11	2.5e-10	TRUE
ENSRNOG00000036745	Gna13	10:97647111-97684730	11.705	52.6788	-1.41115	1.41115	1.26e-11	2.51e-10	TRUE
ENSRNOG00000020299	Klc2	1:220492176-220502272	17.2537	4.55977	2.67852	2.67852	1.27e-11	2.53e-10	FALSE
ENSRNOG00000022657	Tmem97	10:65811456-65820538	33.6353	14.1185	2.01094	2.01094	1.28e-11	2.54e-10	FALSE
ENSRNOG00000010984	Anxa11	16:3867208-3912148	44.8306	28.3151	1.42211	1.42211	1.31e-11	2.61e-10	TRUE
ENSRNOG00000014867	Synpo2	2:227255902-227411964	6.03735	3.74335	1.45121	1.45121	1.35e-11	2.68e-10	TRUE
ENSRNOG00000010803	Gabra5	1:112833944-112947451	0.0173617	1.05803	-5.07383	5.07383	1.39e-11	2.76e-10	TRUE
ENSRNOG00000005947	Pde6h	4:170947688-170963073	0	2.39494	-13.1363	13.1363	1.39e-11	2.77e-10	FALSE
ENSRNOG00000015376	Npas1	1:78420652-78440738	3.46016	0.20424	4.83554	4.83554	1.39e-11	2.77e-10	FALSE
ENSRNOG00000001709	Ap2m1	11:84041184-84047546	225.431	134.05	1.4696	1.4696	1.39e-11	2.77e-10	TRUE
ENSRNOG00000016054	Tab2	1:1999596-2073896	16.1557	10.0026	1.52525	1.52525	1.41e-11	2.79e-10	TRUE
ENSRNOG00000051232	Gbe1	11:7210209-7485890	12.1374	53.647	-1.38337	1.38337	1.42e-11	2.81e-10	TRUE
ENSRNOG00000012991	Adgra2	16:69095936-69132584	21.5371	12.1055	1.59252	1.59252	1.42e-11	2.81e-10	TRUE
ENSRNOG00000054978	Hist1h1c	17:43639749-43640387	526.538	232.023	1.94213	1.94213	1.45e-11	2.88e-10	TRUE
ENSRNOG00000004346	Notch3	7:14138495-14189688	10.9537	5.85079	1.66297	1.66297	1.48e-11	2.93e-10	TRUE
ENSRNOG00000012531	Ephb2	5:155022493-155204456	10.2675	5.7706	1.44305	1.44305	1.49e-11	2.95e-10	TRUE
ENSRNOG00000010793	Spryd3	7:143673184-143738237	27.4809	14.4626	1.7403	1.7403	1.52e-11	3.01e-10	TRUE
ENSRNOG00000014230	Map1a	3:113251778-113272186	44.1687	24.1184	1.54341	1.54341	1.57e-11	3.1e-10	TRUE
ENSRNOG00000016353	Nim1k	2:52448715-52492509	3.87604	19.5715	-1.57984	1.57984	1.61e-11	3.19e-10	TRUE
ENSRNOG00000009372	Tacr3	2:240021152-240118971	1.83945	0.27962	3.4773	3.4773	1.65e-11	3.25e-10	TRUE
ENSRNOG00000046874	Snx9	1:46779860-46825830	10.8903	6.3025	1.55006	1.55006	1.73e-11	3.4e-10	TRUE
ENSRNOG00000008338	Bsdc1	5:147661618-147689759	24.9213	14.6076	1.53154	1.53154	1.74e-11	3.43e-10	TRUE
ENSRNOG00000009437	LOC100912481	14:85322296-85350948	23.066	9.17827	2.10392	2.10392	1.81e-11	3.56e-10	FALSE
ENSRNOG00000016530	Nsa2	2:27918894-27949122	13.2282	4.86782	2.18222	2.18222	1.83e-11	3.59e-10	FALSE
ENSRNOG00000007324	Plxna2	13:113373578-113571648	1.96982	8.7853	-1.39674	1.39674	1.86e-11	3.66e-10	TRUE
ENSRNOG00000026124	Id3	5:154489590-154491223	246.369	1138.88	-1.44697	1.44697	1.89e-11	3.71e-10	TRUE
ENSRNOG00000001984	Kcne1	11:32498261-32508420	1.35342	0	13.0581	13.0581	1.9e-11	3.73e-10	TRUE
ENSRNOG00000007663	Rps6	5:105209846-105212173	319.215	183.747	1.56021	1.56021	1.94e-11	3.8e-10	TRUE
ENSRNOG00000023546	Hspb1	12:23839399-23841049	431.503	238.072	1.61711	1.61711	1.97e-11	3.86e-10	TRUE
ENSRNOG00000016452	Creb3	5:59063531-59068188	122.964	68.3051	1.60671	1.60671	2.05e-11	4.02e-10	TRUE
ENSRNOG00000019556	Cd9	4:157977162-158010166	223.392	160.626	1.23794	1.23794	2.22e-11	4.34e-10	TRUE
ENSRNOG00000019883	Pak4	1:85162452-85201757	16.8612	10.6328	1.57347	1.57347	2.32e-11	4.54e-10	TRUE
ENSRNOG00000012843	Aspg	6:136682126-136701628	1.34245	13.3325	-2.55616	2.55616	2.46e-11	4.8e-10	FALSE
ENSRNOG00000023528	Hrasls5	1:222907159-222937633	0.448187	0	13.0422	13.0422	2.46e-11	4.8e-10	TRUE
ENSRNOG00000010263	Cldn11	2:115823538-115836846	28.8957	15.9785	1.61209	1.61209	2.49e-11	4.85e-10	TRUE
ENSRNOG00000012764	Agap3	4:7202330-7253072	24.1227	15.257	1.52637	1.52637	2.49e-11	4.86e-10	TRUE
ENSRNOG00000000967	Aacs	12:36512393-36555694	26.8246	17.0879	1.41259	1.41259	2.61e-11	5.08e-10	TRUE
ENSRNOG00000023338	Tspan2	2:205160405-205202764	5.37102	25.6637	-1.49874	1.49874	2.67e-11	5.2e-10	TRUE
ENSRNOG00000018251	Mrc1	17:81352700-81433743	0.00405933	1.50664	-7.75103	7.75103	2.69e-11	5.23e-10	TRUE
ENSRNOG00000028390	Hhipl1	6:132219088-132241563	13.1773	2.19754	3.19652	3.19652	2.71e-11	5.27e-10	FALSE
ENSRNOG00000008806	Clip4	6:23212860-23316962	1.82723	15.1088	-2.43709	2.43709	2.82e-11	5.47e-10	FALSE
ENSRNOG00000026474	Cad	6:26657780-26680284	17.7082	9.70333	1.62943	1.62943	2.83e-11	5.5e-10	TRUE
ENSRNOG00000009446	Rxra	3:6211789-6295908	11.7358	6.89006	1.52848	1.52848	2.87e-11	5.57e-10	TRUE
ENSRNOG00000018865	Adamts12	2:61039053-61340697	1.06997	4.90952	-1.43815	1.43815	2.9e-11	5.63e-10	TRUE
ENSRNOG00000054757	Adcy6	7:140270692-140291620	21.8666	12.1073	1.61319	1.61319	2.98e-11	5.77e-10	TRUE
ENSRNOG00000049025	LOC100911372	5:105197857-105200148	297.837	144.413	1.80067	1.80067	3.01e-11	5.82e-10	TRUE
ENSRNOG00000008831	Hcn2	7:12851739-12874215	8.84775	3.31094	2.17753	2.17753	3.04e-11	5.88e-10	FALSE
ENSRNOG00000004152	Lrp12	7:78859784-78930832	8.34443	4.55976	1.62995	1.62995	3.06e-11	5.92e-10	TRUE
ENSRNOG00000004741	Rpl19	10:85978691-85981979	706.572	404.895	1.56322	1.56322	3.11e-11	6.01e-10	TRUE
ENSRNOG00000043219	Fbn2	18:53068495-53181503	13.2014	8.21207	1.4461	1.4461	3.15e-11	6.07e-10	TRUE
ENSRNOG00000022598	Trerf1	9:15655735-15700312	4.20367	1.254	2.47214	2.47214	3.21e-11	6.18e-10	FALSE
ENSRNOG00000012985	Pfdn5	7:143924662-143929397	126.181	58.2766	1.83035	1.83035	3.22e-11	6.21e-10	TRUE
ENSRNOG00000023650	Cops4	14:10718844-10749120	27.2601	15.9025	1.5368	1.5368	3.27e-11	6.3e-10	TRUE
ENSRNOG00000019704	Resp18	9:82470759-82477181	1.01889	25.3633	-3.8911	3.8911	3.31e-11	6.37e-10	FALSE
ENSRNOG00000050282	Srcap	1:198960542-199007347	17.2486	10.7946	1.43759	1.43759	3.4e-11	6.54e-10	TRUE
ENSRNOG00000001484	Castor2	12:25601404-25638797	17.6612	10.5714	1.50125	1.50125	3.47e-11	6.66e-10	TRUE
ENSRNOG00000031431	Cdca8	5:142911305-142933531	10.8982	49.2151	-1.63274	1.63274	3.53e-11	6.77e-10	TRUE
ENSRNOG00000000999	Smurf1	12:11407042-11526465	27.0435	8.65366	2.56006	2.56006	3.62e-11	6.94e-10	FALSE
ENSRNOG00000004787	AABR07053185.1	3:95733777-95954983	4.60421	21.4286	-1.40476	1.40476	3.8e-11	7.29e-10	TRUE
ENSRNOG00000003538	Adamts4	13:89622632-89634419	6.30307	0.73242	3.86154	3.86154	3.97e-11	7.6e-10	FALSE
ENSRNOG00000007690	Cmpk2	6:45683234-45694822	0.722382	13.5463	-3.46224	3.46224	4.17e-11	7.97e-10	FALSE
ENSRNOG00000019336	Gata3	17:72429618-72450681	0.62882	0	13.0077	13.0077	4.18e-11	8e-10	TRUE
ENSRNOG00000045695	Rlim	X:74843186-74855837	9.26061	1.12885	4.10477	4.10477	4.3e-11	8.21e-10	FALSE
ENSRNOG00000050183	RT1-CE1	20:4638663-4943564	2.22506	0.934468	1.9582	1.9582	4.37e-11	8.34e-10	TRUE
ENSRNOG00000016412	Fxyd6	8:49676540-49703419	19.9905	91.2068	-1.43069	1.43069	4.44e-11	8.48e-10	TRUE
ENSRNOG00000049484	AABR07054639.1	3:165412803-165477771	38.5328	24.0575	1.44107	1.44107	4.52e-11	8.62e-10	TRUE
ENSRNOG00000003386	Rbfox3	10:107516995-107705948	0	0.377816	-13.1908	13.1908	4.76e-11	9.08e-10	TRUE
ENSRNOG00000045747	Capns1	1:91058529-91063928	146.15	77.053	1.68842	1.68842	4.82e-11	9.18e-10	TRUE
ENSRNOG00000015447	LOC100912282	7:145435584-145450301	17.3649	6.72723	2.12049	2.12049	4.86e-11	9.25e-10	FALSE
ENSRNOG00000012730	Lrrk1	1:127166431-127292090	5.82632	3.67614	1.42312	1.42312	4.86e-11	9.25e-10	TRUE
ENSRNOG00000004660	Fzd6	7:77899322-77931029	11.5063	5.69094	1.77479	1.77479	4.91e-11	9.34e-10	TRUE
ENSRNOG00000016161	Lman2	17:9797907-9816139	113.855	75.8763	1.34811	1.34811	4.94e-11	9.37e-10	TRUE
ENSRNOG00000012318	Aspm	13:56545507-56591793	1.9286	11.7094	-1.80206	1.80206	4.94e-11	9.37e-10	TRUE
ENSRNOG00000022610	Agbl1	1:137799185-138711126	0	0.068225	-13.0127	13.0127	4.94e-11	9.37e-10	TRUE
ENSRNOG00000021384	Ankrd44	9:61231988-61557797	23.1286	14.8874	1.49202	1.49202	5.04e-11	9.57e-10	TRUE
ENSRNOG00000013017	Arnt2	1:146399217-146556171	4.61107	19.9157	-1.34825	1.34825	5.11e-11	9.68e-10	TRUE
ENSRNOG00000010027	Atr	8:103673411-103770947	1.53535	7.96024	-1.61955	1.61955	5.14e-11	9.74e-10	TRUE
ENSRNOG00000016559	Tm2d2	16:71804350-71809925	35.4535	13.4184	2.16616	2.16616	5.22e-11	9.87e-10	FALSE
ENSRNOG00000005608	Tead4	4:161540130-161587222	2.56202	0.579212	2.90898	2.90898	5.72e-11	1.08e-09	FALSE
ENSRNOG00000016684	Wnk2	17:15924048-16032420	0.141762	1.92651	-3.03585	3.03585	5.91e-11	1.12e-09	TRUE
ENSRNOG00000010624	Ap3b1	2:24024791-24226224	17.0393	12.0682	1.25556	1.25556	5.94e-11	1.12e-09	TRUE
ENSRNOG00000009358	Osgin2	5:29663685-29682005	13.869	6.11439	1.94241	1.94241	6.08e-11	1.15e-09	TRUE
ENSRNOG00000018851	Ppp2r2b	18:36985138-37247527	3.8819	21.0823	-1.65344	1.65344	6.18e-11	1.17e-09	TRUE
ENSRNOG00000008432	Slc22a5	10:39201107-39323853	3.78194	20.6984	-1.69768	1.69768	6.75e-11	1.27e-09	TRUE
ENSRNOG00000024365	Ect2	2:112767119-112831476	2.87579	17.2055	-1.91964	1.91964	6.9e-11	1.3e-09	TRUE
ENSRNOG00000004821	Sntb1	7:95397113-95669809	11.2398	7.94766	1.25821	1.25821	7.17e-11	1.35e-09	TRUE
ENSRNOG00000025669	Tmem104	10:103737162-103793214	12.4403	7.64235	1.46297	1.46297	7.18e-11	1.35e-09	TRUE
ENSRNOG00000054331	Wdpcp	14:106393959-106759505	3.33846	14.074	-1.3213	1.3213	7.52e-11	1.41e-09	TRUE
ENSRNOG00000013389	AABR07007916.1	2:35077504-35104963	6.75238	2.31543	2.31066	2.31066	7.64e-11	1.44e-09	FALSE
ENSRNOG00000052099	LOC103694869	KL568418.1:137271-155262	2.02386	18.1908	-2.40342	2.40342	7.72e-11	1.45e-09	FALSE
ENSRNOG00000019316	Sh3bp4	9:96210660-96290328	6.6588	34.8999	-1.62808	1.62808	7.76e-11	1.46e-09	TRUE
ENSRNOG00000005406	Clint1	10:30833914-31007820	26.7759	15.2942	1.3368	1.3368	7.76e-11	1.46e-09	TRUE
ENSRNOG00000027628	Elp5	10:56578985-56591364	20.9925	9.54927	1.90086	1.90086	7.84e-11	1.47e-09	TRUE
ENSRNOG00000019890	Folr2	1:166915045-166919302	0	5.44925	-13.047	13.047	8.09e-11	1.52e-09	FALSE
ENSRNOG00000051860	AC114343.1	15:28017560-28035389	37.0301	7.68634	2.7792	2.7792	8.16e-11	1.53e-09	FALSE
ENSRNOG00000027988	Zhx3	3:156727642-156868136	7.69617	26.8879	-1.42451	1.42451	8.23e-11	1.54e-09	TRUE
ENSRNOG00000010744	Nrp1	19:61332351-61485858	10.8254	6.66351	1.71196	1.71196	8.59e-11	1.6e-09	TRUE
ENSRNOG00000009712	Gale	5:154310453-154314955	34.5766	10.2761	2.52125	2.52125	8.93e-11	1.67e-09	FALSE
ENSRNOG00000040205	Zcchc24	16:1996540-2048292	21.2368	86.8809	-1.2752	1.2752	9.83e-11	1.83e-09	TRUE
ENSRNOG00000004496	Rock2	6:42176200-42302821	34.2393	17.2887	1.64705	1.64705	9.96e-11	1.86e-09	TRUE
ENSRNOG00000005879	Maml2	8:11931767-12258333	12.5345	5.89794	1.68997	1.68997	1.01e-10	1.89e-09	TRUE
ENSRNOG00000014006	Neto1	18:83471342-83584357	0.0181333	4.90648	-7.65697	7.65697	1.02e-10	1.9e-09	FALSE
ENSRNOG00000000815	Smpdl3a	20:40778927-40800868	27.7105	129.096	-1.46039	1.46039	1.03e-10	1.92e-09	TRUE
ENSRNOG00000000501	Zfp523	20:7762327-7786049	14.0028	7.49655	1.66293	1.66293	1.05e-10	1.95e-09	TRUE
ENSRNOG00000004464	Sel1l	6:115572649-115616859	29.4296	19.3872	1.35862	1.35862	1.12e-10	2.08e-09	TRUE
ENSRNOG00000018653	Pfdn1	18:29233987-29290447	40.1868	24.8362	1.47541	1.47541	1.13e-10	2.09e-09	TRUE
ENSRNOG00000011494	Rpl36a	X:105402867-105405580	116.687	30.8771	2.67162	2.67162	1.13e-10	2.1e-09	FALSE
ENSRNOG00000016090	Mtmr10	1:125124743-125175857	9.16702	38.9541	-1.3308	1.3308	1.15e-10	2.13e-09	TRUE
ENSRNOG00000032699	Ttyh1	1:73734624-73753128	19.081	82.3504	-1.35033	1.35033	1.17e-10	2.18e-09	TRUE
ENSRNOG00000013816	Cmas	4:176994129-177012444	25.3726	14.6933	1.54677	1.54677	1.21e-10	2.23e-09	TRUE
ENSRNOG00000001294	Ift81	12:39423596-39506890	3.71886	1.90075	1.72856	1.72856	1.21e-10	2.25e-09	TRUE
ENSRNOG00000016923	Clptm1l	1:32281207-32297190	60.6448	39.2458	1.38998	1.38998	1.23e-10	2.27e-09	TRUE
ENSRNOG00000010298	Xbp1	14:85753760-85758145	96.3456	55.4555	1.55778	1.55778	1.24e-10	2.29e-09	TRUE
ENSRNOG00000019937	Kcnk1	19:58823814-58862926	0.0970717	3.7344	-4.48874	4.48874	1.24e-10	2.29e-09	FALSE
ENSRNOG00000043114	Tomm7	4:7835949-7842789	68.4825	26.8239	2.11408	2.11408	1.26e-10	2.32e-09	FALSE
ENSRNOG00000018434	Stab1	16:7222067-7250924	0.00463533	1.495	-7.44876	7.44876	1.26e-10	2.33e-09	TRUE
ENSRNOG00000050220	Nrxn1	6:13886740-15191660	16.816	67.4972	-1.1931	1.1931	1.27e-10	2.34e-09	TRUE
ENSRNOG00000039837	Jade3	X:1885927-1952111	4.62502	2.34532	1.74412	1.74412	1.3e-10	2.39e-09	TRUE
ENSRNOG00000024352	Tyw1	12:29824981-29919320	12.6981	8.57885	1.32678	1.32678	1.3e-10	2.39e-09	TRUE
ENSRNOG00000012084	Xpnpep1	1:273708212-273758442	120.201	86.0021	1.26597	1.26597	1.3e-10	2.39e-09	TRUE
ENSRNOG00000003536	Rufy1	10:35882805-35927268	5.65339	2.44845	1.96558	1.96558	1.33e-10	2.44e-09	TRUE
ENSRNOG00000001283	Anapc7	12:39614733-39641285	13.0589	7.19797	1.61926	1.61926	1.35e-10	2.47e-09	TRUE
ENSRNOG00000001242	Gstt3	20:13817795-13825475	1.25097	27.1085	-3.61286	3.61286	1.35e-10	2.48e-09	FALSE
ENSRNOG00000007110	Ankrd6	5:48052401-48194294	5.19249	28.1637	-1.65891	1.65891	1.36e-10	2.49e-09	TRUE
ENSRNOG00000020822	Atp8b2	2:189285953-189307108	19.9051	11.2246	1.5856	1.5856	1.39e-10	2.54e-09	TRUE
ENSRNOG00000045558	Cd34	13:113691932-113711647	0.08818	6.30072	-5.31986	5.31986	1.43e-10	2.63e-09	FALSE
ENSRNOG00000019587	Ptprn	9:82446633-82461903	29.3325	126.625	-1.34727	1.34727	1.43e-10	2.63e-09	TRUE
ENSRNOG00000012988	Lix1	1:59156251-59214452	0.152243	3.2711	-3.66727	3.66727	1.43e-10	2.63e-09	FALSE
ENSRNOG00000016952	Uqcr11	7:12171185-12175835	151.221	86.9742	1.55792	1.55792	1.47e-10	2.7e-09	TRUE
XLOC_130041	XLOC_130041	18:14965442-15007058	4.10839	1.41075	2.29673	2.29673	1.49e-10	2.72e-09	FALSE
ENSRNOG00000020134	Upf1	16:20824864-20845243	24.7888	14.7442	1.68284	1.68284	1.49e-10	2.73e-09	TRUE
ENSRNOG00000031085	Ergic3	3:151553578-151563364	111.943	73.1933	1.37625	1.37625	1.54e-10	2.81e-09	TRUE
ENSRNOG00000029792	Ogn	17:14607442-14627937	10.3496	3.50925	2.31142	2.31142	1.55e-10	2.83e-09	FALSE
ENSRNOG00000048297	LOC108348175	1:50828134-51073365	31.9562	64.7939	-1.4204	1.4204	1.62e-10	2.95e-09	TRUE
ENSRNOG00000042139	Clec4a1	4:155947453-155959993	0	1.87452	-12.9543	12.9543	1.62e-10	2.96e-09	TRUE
ENSRNOG00000021403	Rhob	6:33689127-33691301	413.814	276.652	1.33997	1.33997	1.63e-10	2.98e-09	TRUE
ENSRNOG00000017801	Atf4	7:121480723-121482772	184.986	92.5771	1.77689	1.77689	1.64e-10	2.99e-09	TRUE
ENSRNOG00000039496	Plp2	X:15679254-15682652	55.5944	11.6479	3.03332	3.03332	1.66e-10	3.02e-09	FALSE
ENSRNOG00000051196	AABR07018038.1	15:36809200-36911165	46.8894	33.2328	1.35143	1.35143	1.69e-10	3.07e-09	TRUE
ENSRNOG00000006868	Ube2z	10:83869704-83888823	28.2921	17.1615	1.48297	1.48297	1.78e-10	3.22e-09	TRUE
ENSRNOG00000016387	Rpl34	2:235849830-235854004	404.269	230.073	1.56253	1.56253	1.78e-10	3.22e-09	TRUE
ENSRNOG00000014241	Ece1	5:156215417-156372638	22.0843	13.1276	1.73778	1.73778	1.78e-10	3.23e-09	TRUE
ENSRNOG00000001104	Foxk1	12:14180029-14244316	9.04202	5.96011	1.51958	1.51958	1.79e-10	3.24e-09	TRUE
ENSRNOG00000019349	Sf3a2	7:11777826-11783849	12.816	1.7435	3.63433	3.63433	1.84e-10	3.33e-09	FALSE
XLOC_151434	XLOC_151434	2:81252397-81336399	0.0185293	2.43937	-5.78231	5.78231	1.84e-10	3.33e-09	FALSE
ENSRNOG00000020345	Slc25a42	16:20962227-20985225	4.69086	24.5221	-1.62509	1.62509	1.84e-10	3.33e-09	TRUE
ENSRNOG00000007590	Eya1	5:4366031-4515558	0.712694	5.85972	-2.31982	2.31982	1.84e-10	3.33e-09	FALSE
ENSRNOG00000019529	Btbd1	1:143609731-143647124	18.5118	77.2508	-1.30324	1.30324	1.87e-10	3.38e-09	TRUE
ENSRNOG00000007027	Hgf	4:15433295-15505362	0.115287	2.41741	-3.6293	3.6293	1.88e-10	3.39e-09	FALSE
ENSRNOG00000026212	Micall1	7:120345180-120380452	12.0261	6.72321	1.64167	1.64167	1.89e-10	3.4e-09	TRUE
ENSRNOG00000010643	Kank2	8:22791995-22821397	47.7788	32.3224	1.32235	1.32235	1.93e-10	3.47e-09	TRUE
ENSRNOG00000023385	Rpl37a	9:80002045-80005027	73.9668	22.2954	2.35981	2.35981	1.95e-10	3.52e-09	FALSE
ENSRNOG00000018576	Rcan3	5:153773663-153790157	10.8135	3.80707	2.26705	2.26705	2.01e-10	3.61e-09	FALSE
ENSRNOG00000017494	Acp6	2:199283909-199305799	13.3572	6.83547	1.72249	1.72249	2.01e-10	3.61e-09	TRUE
ENSRNOG00000011981	Slc39a13	3:79884524-79892429	51.1959	29.8991	1.53597	1.53597	2.05e-10	3.68e-09	TRUE
ENSRNOG00000051061	Prep	20:50172618-50269992	24.4673	16.1522	1.35821	1.35821	2.06e-10	3.69e-09	TRUE
ENSRNOG00000061499	Prkag1	7:140489492-140546908	33.3364	65.5567	1.38653	1.38653	2.08e-10	3.73e-09	TRUE
ENSRNOG00000001854	Tmtc1	4:182625386-182844514	3.5678	1.80993	1.59292	1.59292	2.12e-10	3.79e-09	TRUE
ENSRNOG00000017557	LOC100362216	9:93061900-93068130	1.07389	21.9092	-3.59006	3.59006	2.13e-10	3.82e-09	FALSE
ENSRNOG00000014690	Pigt	3:160945359-160954739	52.2777	32.0317	1.46896	1.46896	2.19e-10	3.91e-09	TRUE
ENSRNOG00000014574	Entpd1	1:259739955-259819494	0.208312	6.40033	-4.16835	4.16835	2.21e-10	3.96e-09	FALSE
ENSRNOG00000010283	Cd28	9:67523840-67575255	3.30383	0.086851	5.60833	5.60833	2.22e-10	3.96e-09	FALSE
ENSRNOG00000047734	Chst2	8:103188651-103190243	32.9394	218.945	-1.97233	1.97233	2.23e-10	3.98e-09	TRUE
ENSRNOG00000018881	Rnasek	10:56848369-56850085	62.833	12.8661	3.05248	3.05248	2.26e-10	4.02e-09	FALSE
ENSRNOG00000027264	Dagla	1:226297016-226353688	4.93072	1.7883	2.07883	2.07883	2.27e-10	4.05e-09	FALSE
ENSRNOG00000060709	AABR07046866.1	5:9664456-10125252	0.0912073	1.94417	-3.26715	3.26715	2.46e-10	4.39e-09	TRUE
ENSRNOG00000031641	LOC108351058	5:164913251-164942949	81.0557	25.5228	1.95069	1.95069	2.48e-10	4.41e-09	TRUE
ENSRNOG00000016617	Wwtr1	2:147577089-147693082	52.8724	39.394	1.18276	1.18276	2.56e-10	4.54e-09	TRUE
ENSRNOG00000019798	Stub1	10:15197803-15200117	95.4881	41.2549	1.97409	1.97409	2.56e-10	4.54e-09	TRUE
ENSRNOG00000008555	Rps20	5:16706082-16707293	1153.17	639.498	1.45263	1.45263	2.57e-10	4.56e-09	TRUE
ENSRNOG00000012779	Msr1	16:56813791-56900052	0	0.264129	-13.0191	13.0191	2.67e-10	4.72e-09	TRUE
ENSRNOG00000019147	Stom	3:14514868-14538241	23.6153	99.1046	-1.3077	1.3077	2.67e-10	4.72e-09	TRUE
ENSRNOG00000009760	Palm	7:12708015-12793711	36.0583	25.5546	1.25815	1.25815	2.69e-10	4.76e-09	TRUE
ENSRNOG00000018797	Myrip	8:128972311-129139251	3.68141	2.03178	1.61689	1.61689	2.74e-10	4.84e-09	TRUE
ENSRNOG00000031675	Panx3	8:40126342-40137390	1.12089	0	12.7769	12.7769	2.76e-10	4.88e-09	TRUE
ENSRNOG00000011431	Mfhas1	16:60128201-60208462	5.18349	23.0366	-1.39162	1.39162	2.78e-10	4.91e-09	TRUE
ENSRNOG00000021670	Frem2	2:142747501-142885604	0.312573	2.29785	-2.11606	2.11606	2.79e-10	4.92e-09	FALSE
ENSRNOG00000013005	Rpa2	5:150957001-150968269	7.54885	43.1568	-1.75628	1.75628	2.8e-10	4.94e-09	TRUE
ENSRNOG00000016660	Cox5b	9:43259709-43262040	85.7517	28.7691	2.32513	2.32513	2.81e-10	4.96e-09	FALSE
ENSRNOG00000004992	Rab1a	14:104475082-104501020	109.127	57.8293	1.71062	1.71062	2.85e-10	5.02e-09	TRUE
ENSRNOG00000005033	Acvr1	3:44432471-44522930	21.0944	14.423	1.31056	1.31056	2.86e-10	5.04e-09	TRUE
ENSRNOG00000012074	Ifngr1	1:15062432-15080907	20.6738	11.7988	1.56777	1.56777	2.96e-10	5.21e-09	TRUE
ENSRNOG00000001884	Ranbp1	11:86890585-86898818	37.3765	16.5181	1.93453	1.93453	2.98e-10	5.23e-09	TRUE
ENSRNOG00000017604	Ripor1	19:37568113-37587294	27.4003	13.7619	1.70275	1.70275	3e-10	5.27e-09	TRUE
ENSRNOG00000023668	Scyl1	1:221115860-221129654	45.9174	27.791	1.47567	1.47567	3.05e-10	5.34e-09	TRUE
ENSRNOG00000004425	Klhdc1	6:91456908-91680528	2584.86	1520.06	1.51501	1.51501	3.09e-10	5.42e-09	TRUE
ENSRNOG00000014616	Iars	17:15355529-15402649	20.5604	13.0169	1.39555	1.39555	3.19e-10	5.58e-09	TRUE
ENSRNOG00000020843	Ftl1	1:101448346-101449829	1656.03	1126.33	1.31838	1.31838	3.26e-10	5.7e-09	TRUE
ENSRNOG00000007316	Idh3B	3:122808564-122813583	29.8059	9.84271	2.36025	2.36025	3.34e-10	5.83e-09	FALSE
ENSRNOG00000017839	Ercc1	1:80256973-80268198	28.4874	14.9675	1.69122	1.69122	3.36e-10	5.87e-09	TRUE
ENSRNOG00000021847	Ska3	15:38077909-38097714	3.26398	25.7901	-2.16166	2.16166	3.38e-10	5.9e-09	FALSE
ENSRNOG00000006930	Casq1	13:90592681-90602365	24.01	10.8234	1.91168	1.91168	3.4e-10	5.93e-09	TRUE
ENSRNOG00000011300	AABR07031193.1	18:3705916-3940838	13.0977	47.3043	-1.31004	1.31004	3.42e-10	5.97e-09	TRUE
ENSRNOG00000007033	Sorcs2	14:79538911-79912333	14.2146	6.00695	2.01616	2.01616	3.43e-10	5.97e-09	FALSE
ENSRNOG00000003232	Slc9a3r1	10:103713045-103730145	37.2453	18.9332	1.73709	1.73709	3.46e-10	6.02e-09	TRUE
ENSRNOG00000033617	Krt26	10:87238723-87248632	0	2.07285	-12.8492	12.8492	3.53e-10	6.14e-09	FALSE
ENSRNOG00000026252	E2f7	7:53275676-53316481	0.76003	6.49285	-2.33481	2.33481	3.75e-10	6.52e-09	FALSE
ENSRNOG00000008802	Dnajc11	5:169109907-169154720	13.4422	8.90726	1.44502	1.44502	3.79e-10	6.57e-09	TRUE
ENSRNOG00000018650	Ap3m2	16:73945553-74091139	5.99999	27.1951	-1.42194	1.42194	3.86e-10	6.7e-09	TRUE
ENSRNOG00000000853	Aif1	20:5161333-5166448	0	10.6273	-12.7548	12.7548	3.88e-10	6.73e-09	FALSE
ENSRNOG00000054204	Gria2	2:179584308-179704629	16.8892	11.3766	1.32305	1.32305	3.89e-10	6.74e-09	TRUE
ENSRNOG00000001551	Atp5pf	11:24286665-24320592	14.045	2.57949	2.62212	2.62212	3.92e-10	6.79e-09	FALSE
ENSRNOG00000031523	AABR07071287.1	8:107699480-107717313	0	1.08751	-12.7848	12.7848	4.03e-10	6.98e-09	TRUE
ENSRNOG00000009382	AABR07052486.1	3:57257394-57646626	1.66813	5.70319	-1.41394	1.41394	4.03e-10	6.98e-09	TRUE
ENSRNOG00000008790	Gdap1l1	3:159823878-159842278	0.114894	5.69343	-4.85353	4.85353	4.07e-10	7.05e-09	FALSE
ENSRNOG00000017571	Ndufa2	18:29579178-29587760	70.4478	16.4897	2.59468	2.59468	4.15e-10	7.18e-09	FALSE
ENSRNOG00000013729	RGD1306271	4:65834035-65962719	1.38709	7.29756	-1.6409	1.6409	4.17e-10	7.2e-09	TRUE
ENSRNOG00000055305	Parvb	7:125189827-125277689	6.79028	31.5998	-1.4461	1.4461	4.24e-10	7.32e-09	TRUE
ENSRNOG00000009766	Gpr180	15:103344476-103369630	13.1915	7.41255	1.79347	1.79347	4.3e-10	7.42e-09	TRUE
ENSRNOG00000026941	Tril	4:83967696-83972540	18.3433	99.9295	-1.68699	1.68699	4.39e-10	7.57e-09	TRUE
ENSRNOG00000018194	Srrm1	5:153672432-153708170	17.0104	5.12713	2.3297	2.3297	4.41e-10	7.59e-09	FALSE
ENSRNOG00000005191	Trim44	3:92183556-92242318	6.0469	3.47348	1.55706	1.55706	4.44e-10	7.64e-09	TRUE
ENSRNOG00000003134	Slc4a4	14:20479323-20920286	5.58323	19.5584	-1.14895	1.14895	4.46e-10	7.67e-09	TRUE
ENSRNOG00000054165	LOC103692570	6:26390676-26471314	16.7517	0.490277	4.94045	4.94045	4.46e-10	7.67e-09	FALSE
ENSRNOG00000004814	Elob	10:13163036-13168217	371.636	218.236	1.53188	1.53188	4.46e-10	7.67e-09	TRUE
ENSRNOG00000019692	Metrn	10:15164439-15166457	246.893	1074.17	-1.35779	1.35779	4.49e-10	7.71e-09	TRUE
ENSRNOG00000026319	Akap9	4:27195346-27331673	5.77795	3.14735	1.52465	1.52465	4.53e-10	7.78e-09	TRUE
ENSRNOG00000050994	Cttn	1:215255381-215290845	21.1164	0	18.828	18.828	4.56e-10	7.83e-09	FALSE
ENSRNOG00000016021	Lims2	18:24708115-24746159	15.7537	2.05959	3.68281	3.68281	4.59e-10	7.87e-09	FALSE
ENSRNOG00000008301	Tagln2	13:90807199-90814119	244.693	161.962	1.35932	1.35932	4.62e-10	7.91e-09	TRUE
ENSRNOG00000016013	Gprc5b	1:188688743-188713280	16.6504	77.8252	-1.43994	1.43994	4.71e-10	8.07e-09	TRUE
ENSRNOG00000023812	Raver2	5:119903507-119981047	2.39235	11.2141	-1.46657	1.46657	4.76e-10	8.15e-09	TRUE
ENSRNOG00000005042	Ranbp17	10:18139766-18443964	0.377772	1.91045	-1.58619	1.58619	4.77e-10	8.15e-09	TRUE
ENSRNOG00000018351	Thap4	9:100848598-100888107	14.2836	8.01872	1.59054	1.59054	4.77e-10	8.15e-09	TRUE
ENSRNOG00000007078	Ccn4	7:107695215-107723772	10.2908	5.32379	1.75344	1.75344	4.82e-10	8.23e-09	TRUE
ENSRNOG00000030371	COX2	MT:7006-7689	268.63	47.7278	3.24413	3.24413	4.89e-10	8.35e-09	FALSE
ENSRNOG00000003291	Creg1	13:83972212-83984675	1.21228	14.58	-2.82543	2.82543	4.92e-10	8.4e-09	FALSE
XLOC_151431	XLOC_151431	2:81207819-81241090	0	0.685996	-13.0231	13.0231	4.96e-10	8.47e-09	TRUE
ENSRNOG00000055221	Acot1	6:107485249-107493798	0.901938	16.7807	-3.4451	3.4451	4.98e-10	8.49e-09	FALSE
ENSRNOG00000019986	Pot1	4:51888634-51946715	4.24521	20.0181	-1.46856	1.46856	5.03e-10	8.58e-09	TRUE
ENSRNOG00000012514	Abhd17b	1:239266921-239301176	8.19805	37.1375	-1.42202	1.42202	5.18e-10	8.82e-09	TRUE
ENSRNOG00000045585	Dpy19l2	8:25710472-25829569	0	0.174535	-12.8918	12.8918	5.2e-10	8.85e-09	TRUE
ENSRNOG00000028384	Npepl1	3:172195844-172207685	31.2404	18.1639	1.54444	1.54444	5.36e-10	9.12e-09	TRUE
ENSRNOG00000000657	Nek7	13:55488531-55561750	16.2538	11.0142	1.35542	1.35542	5.38e-10	9.15e-09	TRUE
ENSRNOG00000004603	Srgap1	7:63973279-64251110	10.3539	6.99746	1.32102	1.32102	5.42e-10	9.22e-09	TRUE
ENSRNOG00000013876	Mipep	15:41084206-41190005	9.4	38.5073	-1.27223	1.27223	5.51e-10	9.37e-09	TRUE
ENSRNOG00000011728	Fto	19:16772744-17115113	33.3657	26.3107	1.10115	1.10115	5.65e-10	9.59e-09	TRUE
ENSRNOG00000010352	Dnajc3	15:104186791-104226329	26.7286	16.7974	1.47423	1.47423	5.65e-10	9.59e-09	TRUE
ENSRNOG00000002092	Hunk	11:30550141-30663465	5.05048	2.41296	1.82385	1.82385	5.72e-10	9.7e-09	TRUE
ENSRNOG00000060329	Emb	2:49682754-49732253	25.6911	13.7202	1.66224	1.66224	5.72e-10	9.7e-09	TRUE
ENSRNOG00000014290	Grm1	1:4753144-5165859	0	0.044359	-12.7051	12.7051	5.74e-10	9.73e-09	TRUE
ENSRNOG00000008237	Unc13b	5:58505500-58715576	6.84067	2.7118	2.05585	2.05585	5.75e-10	9.73e-09	FALSE
ENSRNOG00000002496	Stxbp5l	11:66316606-66566331	0.896746	0.141008	3.42645	3.42645	5.85e-10	9.89e-09	TRUE
ENSRNOG00000010121	Lef1	2:236233239-236345352	0.300032	3.00024	-2.53931	2.53931	6.02e-10	1.02e-08	FALSE
ENSRNOG00000012122	Clvs2	1:25173242-25296927	0.110137	0	12.7225	12.7225	6.03e-10	1.02e-08	TRUE
ENSRNOG00000014886	Fam107b	17:78489666-78561613	5.12777	22.3148	-1.36012	1.36012	6.04e-10	1.02e-08	TRUE
ENSRNOG00000007443	Jag1	3:130079361-130114770	15.7183	9.58689	1.47217	1.47217	6.08e-10	1.03e-08	TRUE
ENSRNOG00000025245	RGD1311946	1:218945508-218954280	25.1012	10.7203	1.98271	1.98271	6.13e-10	1.03e-08	TRUE
ENSRNOG00000009422	Hmgcl	5:154294806-154308640	10.5977	50.3697	-1.49048	1.49048	6.18e-10	1.04e-08	TRUE
ENSRNOG00000021104	Emp3	1:101900733-101903910	129.356	78.0646	1.4892	1.4892	6.18e-10	1.04e-08	TRUE
ENSRNOG00000017051	Tmem110	16:6903212-6958783	12.9863	8.6698	1.34083	1.34083	6.26e-10	1.05e-08	TRUE
ENSRNOG00000007808	Nap1l5	4:89120529-89167692	0.182293	14.5863	-5.66315	5.66315	6.26e-10	1.05e-08	FALSE
ENSRNOG00000005506	Arhgef5	4:72718458-72735007	5.85723	1.20416	3.04112	3.04112	6.32e-10	1.06e-08	FALSE
ENSRNOG00000018371	Tubb6	18:63130542-63140181	142.503	94.3657	1.35478	1.35478	6.4e-10	1.08e-08	TRUE
ENSRNOG00000017918	Iglon5	1:98440186-98455920	19.3126	9.44898	1.7907	1.7907	6.5e-10	1.09e-08	TRUE
ENSRNOG00000001833	Mcm4	11:89511191-89524892	5.77261	32.2364	-1.72198	1.72198	6.61e-10	1.11e-08	TRUE
ENSRNOG00000019743	Tmem63b	9:17705212-17725378	31.8813	19.7596	1.45221	1.45221	6.67e-10	1.12e-08	TRUE
ENSRNOG00000011572	Klc1	6:136330383-136373721	68.466	53.9882	1.44471	1.44471	6.76e-10	1.13e-08	TRUE
ENSRNOG00000030408	Dnajb12	20:29445510-29463738	23.149	14.118	1.47426	1.47426	7.1e-10	1.19e-08	TRUE
ENSRNOG00000007426	Tmem64	5:28850950-28867227	5.23165	28.9855	-1.7131	1.7131	7.13e-10	1.19e-08	TRUE
ENSRNOG00000057706	Kdm5c	X:22302485-22348627	62.1227	41.5006	1.26344	1.26344	7.18e-10	1.2e-08	TRUE
ENSRNOG00000004659	Creld2	7:129812789-129819634	29.4139	12.3873	2.00485	2.00485	7.24e-10	1.21e-08	FALSE
ENSRNOG00000018012	Tulp4	1:47032113-47127035	11.0389	7.71522	1.27646	1.27646	7.27e-10	1.22e-08	TRUE
ENSRNOG00000018977	Ap3d1	7:11838639-11873984	37.7109	26.5298	1.26959	1.26959	7.36e-10	1.23e-08	TRUE
ENSRNOG00000014165	Ssr1	17:27492220-27523912	87.8639	53.5165	1.47291	1.47291	7.46e-10	1.25e-08	TRUE
ENSRNOG00000018840	Rnf40	1:199037544-199052172	15.1581	6.80346	1.91296	1.91296	7.5e-10	1.25e-08	TRUE
ENSRNOG00000013391	Sorbs2	16:49626205-49820488	38.3915	20.3213	1.46719	1.46719	7.52e-10	1.25e-08	TRUE
ENSRNOG00000013886	Fyb1	2:55835151-55983804	0	0.175136	-13.2139	13.2139	7.57e-10	1.26e-08	TRUE
ENSRNOG00000007319	Trib3	3:147813473-147819571	11.8727	1.6651	3.58924	3.58924	7.58e-10	1.26e-08	FALSE
ENSRNOG00000045931	Sik3	8:50310405-50523564	17.3235	11.4783	1.28473	1.28473	7.74e-10	1.29e-08	TRUE
ENSRNOG00000007801	R3hdm2	7:70697050-70806592	14.836	8.78784	1.36623	1.36623	7.8e-10	1.3e-08	TRUE
ENSRNOG00000008697	Ccn3	7:94375020-94383024	54.0671	28.669	1.67515	1.67515	7.81e-10	1.3e-08	TRUE
ENSRNOG00000009102	Fermt2	15:19807808-19876408	73.1473	54.4284	1.1835	1.1835	7.84e-10	1.3e-08	TRUE
ENSRNOG00000008400	Pml	8:63004870-63034226	12.0151	6.99577	1.53779	1.53779	7.91e-10	1.31e-08	TRUE
ENSRNOG00000062231	AABR07037451.2	X:20484179-21015836	6.76559	23.2354	-1.12824	1.12824	8.16e-10	1.35e-08	TRUE
ENSRNOG00000002461	Nid1	17:90553394-90627101	97.3217	76.4684	1.10572	1.10572	8.17e-10	1.35e-08	TRUE
ENSRNOG00000019578	Rps16	1:85405512-85408444	671.543	429.981	1.38587	1.38587	8.29e-10	1.37e-08	TRUE
ENSRNOG00000005766	Tbc1d20	3:147772165-147789158	52.0556	35.8689	1.29836	1.29836	8.38e-10	1.39e-08	TRUE
ENSRNOG00000022844	Pdzrn4	7:133856101-134004250	0.0186437	0.721749	-4.49862	4.49862	8.58e-10	1.42e-08	TRUE
ENSRNOG00000028895	Rtp4	11:80635706-80737035	0.416007	5.05206	-2.90129	2.90129	8.66e-10	1.43e-08	FALSE
ENSRNOG00000007023	Galm	6:2808841-2860744	3.78532	17.2362	-1.42787	1.42787	8.94e-10	1.48e-08	TRUE
ENSRNOG00000010543	Srpra	8:36410683-36416296	64.557	38.6341	1.50023	1.50023	9.03e-10	1.49e-08	TRUE
ENSRNOG00000051706	Tep1	15:27751180-27798839	21.8095	14.7247	1.32031	1.32031	9.08e-10	1.5e-08	TRUE
ENSRNOG00000001724	Atp13a3	11:73936391-73963852	7.34261	37.7615	-1.58968	1.58968	9.21e-10	1.52e-08	TRUE
ENSRNOG00000008622	Creb5	4:83391283-83840453	0.766769	5.25129	-2.34117	2.34117	9.33e-10	1.54e-08	FALSE
ENSRNOG00000000695	Ssh1	12:48403797-48446977	5.35605	2.11402	2.09746	2.09746	9.38e-10	1.55e-08	FALSE
ENSRNOG00000004810	Plcb1	3:128155069-128419545	0.233458	2.25204	-2.4243	2.4243	9.45e-10	1.56e-08	FALSE
ENSRNOG00000002711	Nuf2	13:87818391-87847263	3.0232	26.3071	-1.77278	1.77278	9.49e-10	1.56e-08	TRUE
ENSRNOG00000048389	Fgf18	10:18047109-18063391	0.694855	0	12.7457	12.7457	9.54e-10	1.57e-08	TRUE
ENSRNOG00000001223	Pttg1ip	20:11746370-11764233	96.5223	68.9997	1.24406	1.24406	9.66e-10	1.59e-08	TRUE
ENSRNOG00000016890	Tppp3	19:37424324-37427989	3.50597	46.4199	-2.96973	2.96973	9.81e-10	1.61e-08	FALSE
ENSRNOG00000055524	Trip10	9:9689475-9702306	13.8549	5.4666	2.09858	2.09858	9.81e-10	1.61e-08	FALSE
ENSRNOG00000021268	Shld1	3:125320680-125396821	1.74338	9.35618	-1.66349	1.66349	9.91e-10	1.63e-08	TRUE
ENSRNOG00000000340	Rtraf	15:4882947-4893919	92.9522	55.9459	1.4919	1.4919	1.01e-09	1.66e-08	TRUE
ENSRNOG00000062298	Rpl13a	1:101120325-101123402	484.737	292.602	1.50382	1.50382	1.04e-09	1.7e-08	TRUE
ENSRNOG00000032989	Lrrn4	3:125523781-125533600	3.60587	0.02677	7.79232	7.79232	1.04e-09	1.71e-08	FALSE
ENSRNOG00000015529	Cdca3	4:157332616-157351889	3.95217	30.3355	-1.75878	1.75878	1.05e-09	1.72e-08	TRUE
ENSRNOG00000059880	Rubcn	11:71151132-71197035	47.1414	34.262	1.21142	1.21142	1.08e-09	1.77e-08	TRUE
ENSRNOG00000045885	LOC100365810	8:105087994-105088401	355.32	94.9699	2.66455	2.66455	1.1e-09	1.8e-08	FALSE
ENSRNOG00000020773	Map3k11	1:221043119-221056417	17.6677	8.28028	1.85235	1.85235	1.11e-09	1.81e-08	TRUE
ENSRNOG00000016687	Ssc5d	1:72443758-72461547	29.4171	18.6109	1.42082	1.42082	1.14e-09	1.85e-08	TRUE
ENSRNOG00000009471	Epsti1	15:60084918-60190363	0	0.261398	-12.9069	12.9069	1.15e-09	1.88e-08	TRUE
ENSRNOG00000020255	Sars	2:211219750-211235467	81.9954	52.2499	1.40711	1.40711	1.17e-09	1.9e-08	TRUE
ENSRNOG00000013331	Sdha	1:31545631-31570601	36.6193	24.6747	1.33244	1.33244	1.17e-09	1.9e-08	TRUE
ENSRNOG00000001555	Btg3	11:16873646-16889201	20.3235	11.7367	1.5577	1.5577	1.18e-09	1.92e-08	TRUE
[truncated: 4,391 more rows]
