# Supplementary material for: High-Throughput Sequencing to Investigate lncRNA-circRNA-miRNA-mRNA Networks Underlying the Effects of Beta-Amyloid Peptide and Senescence on Astrocytes
Source: Front Genet. 2022 May 12;13:868856. doi: 10.3389/fgene.2022.868856 (PMC9133720; doi:10.3389/fgene.2022.868856)
Supplement: Supplementary file 2 [file Table3.XLSX]

## Sheet: lncRNA
transcript_id	transcript_name	gene_id	gene_name	transcript_locus	x12_FPKM	x12A_FPKM	log2FoldChange	pvalue	padj
TCONS_00210707	LINC4606	XLOC_166820	XLOC_166820	2:103294496-103332383	0	3.92069	-16.3227	1.78066e-16	2.0474e-13
ENSRNOT00000076341	Myo16-202	ENSRNOG00000016483	Myo16	16:84648540-84939323	0.76748	0	16.3229	2.48321e-15	2.62212e-12
TCONS_00036952	LINC945	XLOC_028439	XLOC_028439	1:180769410-180807532	0	3.07156	-16.1547	6.85262e-15	6.68984e-12
TCONS_00270446	Cntn4-OT1	ENSRNOG00000005652	Cntn4	4:137785304-138269727	0.366402	0	15.9728	1.95191e-14	1.80346e-11
TCONS_00222411	ENSRNOG00000050998-AS1	XLOC_176132	XLOC_176132	20:4675485-4773940	0	0.79376	-15.6777	2.6343e-13	2.10067e-10
TCONS_00170018	ENSRNOG00000024952-AS1	XLOC_133271	XLOC_133271	18:60095154-60153653	0	1.30661	-15.4393	9.26273e-13	6.65643e-10
TCONS_00014410	LINC335	XLOC_011216	XLOC_011216	1:180882154-180949279	6.20202	0	17.2385	1.16933e-12	8.28796e-10
TCONS_00348143	LINC7424	XLOC_276589	XLOC_276589	7:571217-711231	0.936716	0	15.5403	6.04508e-12	3.76842e-09
ENSRNOT00000093380	AABR07058158.1-205	ENSRNOG00000062170	AABR07058158.1	7:102650147-102744755	1.24099	0	15.3694	7.27955e-12	4.43119e-09
TCONS_00264679	ENSRNOG00000013729-AS1	XLOC_209137	XLOC_209137	4:65911195-65962719	0	0.937469	-14.7781	2.15391e-10	9.7759e-08
TCONS_00036953	LINC946	XLOC_028439	XLOC_028439	1:180769410-180808120	0	1.88787	-15.5015	3.74964e-10	1.57732e-07
TCONS_00338560	LINC7217	XLOC_269116	XLOC_269116	7:22290914-22327461	0	1.49883	-14.8953	3.95985e-10	1.65231e-07
TCONS_00153209	ENSRNOG00000018346-AS1	XLOC_119516	XLOC_119516	17:35908419-35958107	0	0.867213	-14.6033	7.60749e-10	2.98486e-07
TCONS_00113434	LINC2605	XLOC_086465	XLOC_086465	14:14703606-14853410	0.245075	7.57215	-5.64954	1.00453e-09	3.82173e-07
TCONS_00364965	LINC7793	XLOC_289859	XLOC_289859	8:52516097-52603602	0.636209	0	14.3008	4.05821e-09	1.26491e-06
TCONS_00036986	LINC963	XLOC_028439	XLOC_028439	1:180912719-180949275	0	1.09574	-14.516	4.17218e-09	1.29265e-06
TCONS_00273132	H2afj-OT1	ENSRNOG00000033045	H2afj	4:170763480-170800959	12.1521	144.18	-4.44796	5.19134e-09	1.56166e-06
TCONS_00086922	ENSRNOG00000033411-AS1	XLOC_065508	XLOC_065508	12:10037510-10068853	0	1.02069	-14.2332	5.73613e-09	1.69596e-06
TCONS_00402918	ENSRNOG00000058941-AS1	XLOC_319896	XLOC_319896	KL568159.1:1295463-1373030	0	0.494261	-14.4205	6.50685e-09	1.9021e-06
TCONS_00237223	Wt1-OT2	ENSRNOG00000013074	Wt1	3:95144637-95202571	0	0.505186	-14.3454	8.3976e-09	2.37432e-06
TCONS_00204814	ENSRNOG00000050877-AS1	XLOC_161686	XLOC_161686	2:9665966-9716944	0	0.722116	-14.3815	1.57061e-08	4.08365e-06
TCONS_00392235	LINC8346	XLOC_311187	XLOC_311187	9:120423972-120519420	0.518624	0	14.102	1.59543e-08	4.10693e-06
TCONS_00067969	Znf750-OT1	ENSRNOG00000046482	Znf750	10:110643607-110747712	0	0.287606	-14.2127	1.65594e-08	4.24157e-06
TCONS_00391536	ENSRNOG00000048545-AS1	XLOC_310579	XLOC_310579	9:113845948-113872741	0	1.0715	-14.2102	2.08502e-08	5.18659e-06
TCONS_00348141	LINC7422	XLOC_276589	XLOC_276589	7:571217-671127	0.488289	0	14.0646	3.40781e-08	7.7476e-06
TCONS_00032515	LINC762	XLOC_024985	XLOC_024985	1:119225894-119477011	0	0.105237	-14.3545	3.41403e-08	7.7476e-06
TCONS_00310623	ENSRNOG00000009656-AS1	XLOC_246810	XLOC_246810	5:142986546-143003853	0	1.80891	-14.0705	4.26752e-08	9.47664e-06
TCONS_00400455	ENSRNOG00000016196-AS7	XLOC_317594	XLOC_317594	9:118890361-119098859	0.191186	0	13.805	5.28879e-08	1.15463e-05
TCONS_00323331	AABR07065353.1-OT3	ENSRNOG00000037891	AABR07065353.1	6:123185237-123577752	0	0.06038	-13.8029	5.3197e-08	1.1565e-05
TCONS_00014403	LINC332	XLOC_011216	XLOC_011216	1:180858044-181078710	2.29255	23.9928	-4.0906	6.49267e-08	1.33839e-05
TCONS_00128558	LINC2887	XLOC_098934	XLOC_098934	15:14820864-14885459	0.59161	0	13.7426	6.62166e-08	1.35957e-05
TCONS_00158741	LINC3512	XLOC_123949	XLOC_123949	17:13899105-13948962	0.488271	7.90757	-4.91722	1.09239e-07	2.10901e-05
TCONS_00006457	Psgb1-OT1	ENSRNOG00000027288	Psgb1	1:79153462-79201546	0	0.414378	-13.739	1.17626e-07	2.22934e-05
TCONS_00036971	LINC952	XLOC_028439	XLOC_028439	1:180852592-180949273	0	3.12848	-17.5537	1.38596e-07	2.50737e-05
TCONS_00100817	Rgl1-OT1	ENSRNOG00000002347	Rgl1	13:70051352-70174650	0.280724	0	13.5854	1.66827e-07	2.91615e-05
ENSRNOT00000091080	AABR07044980.1-201	ENSRNOG00000061835	AABR07044980.1	20:30041461-30263742	0	0.133547	-14.1304	1.90461e-07	3.30692e-05
TCONS_00339229	Anks1b-OT3	ENSRNOG00000024870	Anks1b	7:31371059-31468821	0.390282	0	13.7342	2.05345e-07	3.50652e-05
TCONS_00160810	Hist1h2bk-OT1	ENSRNOG00000055512	Hist1h2bk	17:44520523-44528513	5.65196	67.6536	-4.4903	2.08644e-07	3.53949e-05
TCONS_00091593	LINC2087	XLOC_068888	XLOC_068888	13:33503821-33593070	0	2.06429	-16.5107	2.73636e-07	4.38334e-05
TCONS_00036974	LINC954	XLOC_028439	XLOC_028439	1:180856375-181168003	0.0691497	1.61302	-5.23501	3.28207e-07	5.09963e-05
TCONS_00003509	Arid1b-OT1	ENSRNOG00000017030	Arid1b	1:46131666-46228848	0.303629	0	13.3639	3.49191e-07	5.3454e-05
TCONS_00110913	AABR07016141.1-OT1	ENSRNOG00000046536	AABR07016141.1	14:94322898-94598223	0	0.557231	-16.9262	3.55484e-07	5.38648e-05
TCONS_00230019	LINC4994	XLOC_181591	XLOC_181591	20:42409420-42501996	0.325105	0	13.4311	5.02095e-07	7.15673e-05
TCONS_00408150	LINC8771	XLOC_324469	XLOC_324469	X:59464873-59513732	0	0.351063	-13.3628	6.40533e-07	8.69864e-05
TCONS_00254229	Gpr176-OT1	ENSRNOG00000005971	Gpr176	3:110074586-110140756	0	2.33297	-16.3866	6.78325e-07	9.09255e-05
TCONS_00160738	LOC684797-OT1	ENSRNOG00000021198	LOC684797	17:43617202-43802038	23.1097	168.228	-3.80197	7.02837e-07	9.34846e-05
TCONS_00306456	AABR07048474.1-OT1	ENSRNOG00000050595	AABR07048474.1	5:77812595-77996294	0.183253	0	13.5425	9.13559e-07	0.000114577
TCONS_00063327	Utp6-OT1	ENSRNOG00000014209	Utp6	10:67193156-67272580	0.337531	0	13.2085	1.0205e-06	0.000126018
TCONS_00166608	Map3k2-OT1	ENSRNOG00000014089	Map3k2	18:24961245-24989318	0.120819	4.0717	-5.83999	1.03076e-06	0.000126381
TCONS_00022738	ENSRNOG00000029897-AS1	XLOC_017291	XLOC_017291	1:1522833-1558784	0	0.424598	-13.4407	1.33751e-06	0.000157641
TCONS_00006329	ENSRNOG00000015852-AS1	XLOC_005077	XLOC_005077	1:78546546-78573596	0	0.51858	-13.2712	1.39339e-06	0.000163461
ENSRNOT00000090624	AABR07044049.1-201	ENSRNOG00000056656	AABR07044049.1	19:53800188-53931496	0.0863307	1.42908	-4.83059	1.69874e-06	0.000192329
TCONS_00259780	LINC5553	XLOC_205163	XLOC_205163	3:171667313-171743578	0.292436	0	12.9632	2.19231e-06	0.000237803
TCONS_00072576	Atp13a3-OT1	ENSRNOG00000001724	Atp13a3	11:73936391-73954178	3.23411	30.7352	-4.07879	2.2212e-06	0.000240433
TCONS_00126052	LINC2845	XLOC_096728	XLOC_096728	15:95230416-95290014	0.352605	0	12.8743	2.33995e-06	0.000250061
TCONS_00346871	LINC7389	XLOC_275714	XLOC_275714	7:134787400-134800893	0	0.839244	-12.8	2.60552e-06	0.000273278
TCONS_00301439	ENSRNOG00000007590-AS1	XLOC_239220	XLOC_239220	5:4366334-4394353	0	0.530369	-12.9659	2.60914e-06	0.000273278
TCONS_00350343	ENSRNOG00000048230-AS2	XLOC_278110	XLOC_278110	7:20382114-20485707	0.224147	0	12.9957	2.69757e-06	0.000277485
TCONS_00422426	LINC9043	XLOC_336809	XLOC_336809	X:142435529-142571051	0	0.485168	-15.5819	2.77585e-06	0.000282758
TCONS_00254231	Gpr176-OT3	ENSRNOG00000005971	Gpr176	3:110081948-110141192	0.432387	4.96536	-4.27774	2.80672e-06	0.000284193
TCONS_00010752	LINC242	XLOC_008307	XLOC_008307	1:131506146-131561065	0	0.240479	-12.878	2.86059e-06	0.000287957
TCONS_00157535	ENSRNOG00000031349-AS6	XLOC_123020	XLOC_123020	17:2915060-3017444	0.18803	0	12.7469	3.17134e-06	0.000313961
TCONS_00356457	Tmem65-OT1	ENSRNOG00000008934	Tmem65	7:98605722-98709649	0	0.890395	-15.7655	3.24707e-06	0.000319405
TCONS_00376262	Bco2-OT2	ENSRNOG00000038746	Bco2	8:54990457-55010975	0	0.544502	-13.0759	3.42391e-06	0.000332376
TCONS_00271427	Depp1-OT1	ENSRNOG00000023465	Depp1	4:148769106-148804076	0.522725	0	12.6878	3.56614e-06	0.000344889
TCONS_00146243	ENSRNOG00000033528-AS1	XLOC_113811	XLOC_113811	16:27399146-27428119	0.472767	6.96416	-4.54056	3.81435e-06	0.000364129
TCONS_00138005	LINC3053	XLOC_106722	XLOC_106722	16:27360186-27371774	0	0.866833	-12.7139	4.10635e-06	0.000387006
TCONS_00099065	LINC2257	XLOC_075055	XLOC_075055	13:42897937-42966964	3.71766	27.7565	-3.75454	4.13498e-06	0.000388996
TCONS_00276476	ENSRNOG00000009894-AS1	XLOC_218950	XLOC_218950	4:28525512-28580423	0	0.241403	-12.8358	4.39369e-06	0.000408139
TCONS_00036954	LINC947	XLOC_028439	XLOC_028439	1:180769410-180808121	0	1.42988	-15.481	4.60414e-06	0.000423884
ENSRNOT00000087743	AABR07069473.1-203	ENSRNOG00000056108	AABR07069473.1	8:23492466-23524832	0.529631	0	12.5915	4.81843e-06	0.00044039
TCONS_00092012	LINC2097	XLOC_069259	XLOC_069259	13:43049020-43172915	0.190883	0	13.0749	4.84439e-06	0.000441291
ENSRNOT00000092799	AABR07035955.1-202	ENSRNOG00000062144	AABR07035955.1	12:28976181-28981887	0	2.79184	-12.998	4.98956e-06	0.000452921
TCONS_00131901	Lacc1-OT1	ENSRNOG00000022094	Lacc1	15:59121316-59443322	0.066247	0	12.9468	5.14193e-06	0.000464308
TCONS_00377143	AABR07070278.1-OT2	ENSRNOG00000051681	AABR07070278.1	8:63259575-63300125	0.395715	0	12.5007	6.30389e-06	0.000550962
TCONS_00369011	Tfdp2-OT1	ENSRNOG00000011241	Tfdp2	8:104014602-104042336	0.00194333	1.03207	-9.72565	7.09766e-06	0.000607008
ENSRNOT00000090883	Kdm5c-204	ENSRNOG00000057706	Kdm5c	X:22302719-22314731	14.2387	0.11387	6.11895	7.17756e-06	0.000610996
TCONS_00387562	ENSRNOG00000060984-AS1	XLOC_307545	XLOC_307545	9:60186029-60227393	0	0.234371	-12.4948	7.17971e-06	0.000610996
ENSRNOT00000092949	AC134224.3-201	ENSRNOG00000062158	AC134224.3	1:221158098-221158792	0.0524943	31.552	-10.2349	7.45002e-06	0.000626783
TCONS_00249285	LINC5344	XLOC_196881	XLOC_196881	3:32654357-32702250	0.323113	0	12.4591	7.75114e-06	0.000646857
TCONS_00160861	Hist1h2bo-OT1	ENSRNOG00000054296	Hist1h2bo	17:44758355-44794512	13.652	73.0059	-3.24584	8.06749e-06	0.000668943
TCONS_00331959	LINC7004	XLOC_264108	XLOC_264108	6:89155179-89205488	0.327855	0	12.5231	8.20547e-06	0.000677128
TCONS_00003683	Fndc1-OT1	ENSRNOG00000030210	Fndc1	1:47605219-47642120	15.7396	92.4191	-3.40273	8.24443e-06	0.00067926
TCONS_00011518	ENSRNOG00000019740-AS1	XLOC_008880	XLOC_008880	1:143723669-143752104	0.674269	7.57168	-4.27547	8.68435e-06	0.000712103
TCONS_00014418	LINC343	XLOC_011216	XLOC_011216	1:180902809-180949279	0.004349	4.72996	-11.1493	9.32842e-06	0.000746
TCONS_00160862	Hist1h2bo-OT2	ENSRNOG00000054296	Hist1h2bo	17:44758355-44834745	14.7933	83.3639	-3.46963	1.01255e-05	0.000798632
TCONS_00073018	LINC1644	XLOC_054655	XLOC_054655	11:78170034-78178984	1.59594	0	12.3323	1.04905e-05	0.000822309
TCONS_00328157	ENSRNOG00000004210-AS1	XLOC_260657	XLOC_260657	6:35313306-35321460	0	1.4632	-12.6183	1.10621e-05	0.000854276
TCONS_00014395	LINC353	XLOC_011217	XLOC_011217	1:180808310-180809642	0.098624	29.5252	-8.85735	1.14725e-05	0.000875516
TCONS_00397416	LINC8486	XLOC_315195	XLOC_315195	9:76226806-76289118	0.003729	0.752492	-8.41257	1.18723e-05	0.000896767
TCONS_00156771	LINC3427	XLOC_122447	XLOC_122447	17:85627692-85749028	0.147159	1.58795	-4.19716	1.32781e-05	0.000982866
TCONS_00226942	RT1-CE4-OT4	ENSRNOG00000039744	RT1-CE4	20:4917824-4940250	0	1.91877	-14.7761	1.43292e-05	0.00104719
TCONS_00350584	Polr3b-OT1	ENSRNOG00000007432	Polr3b	7:24788999-24893916	0.17117	2.14762	-4.39152	1.44432e-05	0.00105254
TCONS_00226189	LINC4938	XLOC_178974	XLOC_178974	20:114747-118747	2.211	29.6907	-4.59103	1.48731e-05	0.00107629
ENSRNOT00000090933	AABR07032135.1-201	ENSRNOG00000054920	AABR07032135.1	18:48827986-48853386	0.540998	0	12.2692	1.49267e-05	0.00107866
TCONS_00340524	LINC7260	XLOC_270699	XLOC_270699	7:54379127-54458541	0.175641	0	12.2816	1.52102e-05	0.00109359
TCONS_00355165	Rspo2-OT1	ENSRNOG00000037687	Rspo2	7:81924050-82059651	0	0.387846	-14.8445	1.61052e-05	0.00114938
TCONS_00420629	LINC9022	XLOC_335265	XLOC_335265	X:107664715-107688880	0.558691	0	12.2666	1.61408e-05	0.00115033
TCONS_00153839	Prss16-OT1	ENSRNOG00000057865	Prss16	17:44519835-44758087	6.72633	36.4132	-3.41022	1.65938e-05	0.00118099
TCONS_00388558	LINC8274	XLOC_308291	XLOC_308291	9:72957244-73034942	0	0.558356	-14.5241	1.70142e-05	0.00120264
ENSRNOT00000081965	AABR07035722.1-201	ENSRNOG00000056359	AABR07035722.1	12:21412538-21420169	0	2.18029	-12.9986	1.78602e-05	0.0012471
TCONS_00036962	LINC982	XLOC_028440	XLOC_028440	1:180808312-180809642	0.000431667	15.4644	-11.9427	1.87101e-05	0.00129374
TCONS_00340475	Osbpl8-OT2	ENSRNOG00000026962	Osbpl8	7:53878610-53956470	0.759568	5.60473	-3.62461	2.01188e-05	0.00136465
TCONS_00141075	Adam3a-OT2	ENSRNOG00000017554	Adam3a	16:72052999-72142539	0	0.094542	-12.2801	2.01238e-05	0.00136465
TCONS_00002601	Nkd2-OT1	ENSRNOG00000016103	Nkd2	1:32058044-32071980	0.116254	8.50552	-7.03792	2.03328e-05	0.00137521
TCONS_00364967	LINC7795	XLOC_289859	XLOC_289859	8:52516133-52572630	0.240106	0	12.2259	2.13286e-05	0.00143693
TCONS_00249977	Ccdc148-OT2	ENSRNOG00000057740	Ccdc148	3:45132070-45210844	0.149402	0	12.0486	2.24454e-05	0.00149658
TCONS_00066178	ENSRNOG00000042524-AS1	XLOC_049258	XLOC_049258	10:94864430-94968671	0.118278	0	12.1132	2.27302e-05	0.00151168
TCONS_00094466	AABR07021591.1-OT1	ENSRNOG00000029459	AABR07021591.1	13:80125083-80130828	0	1.27982	-12.0546	2.57195e-05	0.0016739
TCONS_00175734	LINC3888	XLOC_138025	XLOC_138025	18:56149446-56179285	0.380104	0	12.0037	2.59707e-05	0.00168658
TCONS_00034555	Cemip-OT1	ENSRNOG00000012442	Cemip	1:146140862-146226462	1.40474	10.4743	-3.49311	2.73938e-05	0.00176731
ENSRNOT00000092994	AABR07041239.2-201	ENSRNOG00000062132	AABR07041239.2	X:123603242-123662414	0	0.136067	-12.1225	2.74874e-05	0.00177114
TCONS_00032491	LINC744	XLOC_024970	XLOC_024970	1:119188119-119416487	0.226707	0	14.1043	2.79515e-05	0.00179881
TCONS_00389402	ENSRNOG00000013213-AS2	XLOC_308880	XLOC_308880	9:83249432-83277791	0.389797	0	11.9648	2.84666e-05	0.00182289
TCONS_00014396	LINC352	XLOC_011217	XLOC_011217	1:180808310-180809642	0	5.07461	-12.0307	2.8698e-05	0.00183543
TCONS_00036956	LINC948	XLOC_028439	XLOC_028439	1:180805301-180906550	0.006993	0.824519	-7.6421	2.88777e-05	0.00184464
TCONS_00094925	LINC2148	XLOC_071487	XLOC_071487	13:86179249-86349219	0	0.207182	-14.2111	2.91281e-05	0.00185835
TCONS_00275971	Sema3d-OT1	ENSRNOG00000007202	Sema3d	4:19321450-19413490	0	0.376131	-14.169	2.93617e-05	0.00187094
TCONS_00092451	Pik3c2b-OT1	ENSRNOG00000029938	Pik3c2b	13:49822514-49898805	0.151666	0	12.0457	3.00851e-05	0.00190261
TCONS_00004658	LINC106	XLOC_003840	XLOC_003840	1:57555258-57565156	1.09469	0	11.9237	3.01848e-05	0.00190462
TCONS_00370481	Ltf-OT1	ENSRNOG00000031779	Ltf	8:119293510-119342974	0.244986	0	12.1005	3.21598e-05	0.00201207
TCONS_00277937	LINC5892	XLOC_220177	XLOC_220177	4:58572898-58633906	0	0.122024	-12.0715	3.257e-05	0.00203527
TCONS_00036993	LINC967	XLOC_028439	XLOC_028439	1:181168253-181197217	0	0.209116	-12.158	3.3829e-05	0.00209873
TCONS_00159231	Smim13-OT2	ENSRNOG00000043288	Smim13	17:21334958-21353557	0.66072	0	12.1451	3.5426e-05	0.00217435
TCONS_00014378	LINC317	XLOC_011216	XLOC_011216	1:180769410-180807532	0	0.670968	-14.3127	3.65128e-05	0.00223047
TCONS_00150192	LINC3269	XLOC_117157	XLOC_117157	17:81242-357118	0	0.114492	-14.0087	3.77519e-05	0.00228407
TCONS_00237008	LINC5135	XLOC_187141	XLOC_187141	3:92518093-92556183	0.013706	3.21799	-8.50465	3.78054e-05	0.00228407
TCONS_00237168	ENSRNOG00000011132-AS1	XLOC_187274	XLOC_187274	3:94176110-94334953	0.0542043	0.802253	-4.67247	3.79129e-05	0.00228631
TCONS_00105118	LINC2392	XLOC_079847	XLOC_079847	14:4251414-4268124	0	0.44915	-11.9928	3.88597e-05	0.00233524
TCONS_00354625	Rgs22-OT1	ENSRNOG00000025551	Rgs22	7:74781783-74787381	1.76317	0	11.8078	4.18575e-05	0.00246388
TCONS_00169755	ENSRNOG00000018082-AS1	XLOC_133058	XLOC_133058	18:56506041-56534195	0.380809	0	11.886	4.26536e-05	0.00247971
TCONS_00374754	Pknox2-OT2	ENSRNOG00000028856	Pknox2	8:39436951-39622823	0.052697	0	11.7767	4.45447e-05	0.00256262
TCONS_00105887	LINC2423	XLOC_080440	XLOC_080440	14:14703761-14852968	0.00952467	2.85533	-8.83557	4.73182e-05	0.00271129
TCONS_00031503	ENSRNOG00000012360-AS1	XLOC_024138	XLOC_024138	1:102872081-102891628	0.547676	0	11.9005	4.82247e-05	0.00275104
TCONS_00262513	LINC5612	XLOC_207306	XLOC_207306	4:28774212-28824172	0	0.105562	-11.771	4.86632e-05	0.002773
TCONS_00386286	ENSRNOG00000018366-AS1	XLOC_306494	XLOC_306494	9:44234460-44310152	0	0.385343	-13.8612	4.9149e-05	0.00279146
TCONS_00176208	LINC3892	XLOC_138391	XLOC_138391	18:61231627-61258691	0.343816	0	11.7246	5.02643e-05	0.00283303
TCONS_00397480	LINC8491	XLOC_315195	XLOC_315195	9:76312390-76325080	0	0.477733	-11.7605	5.06066e-05	0.00284138
TCONS_00014420	LINC344	XLOC_011216	XLOC_011216	1:181077534-181349518	0.273802	3.82183	-4.86666	5.11275e-05	0.00286298
TCONS_00255719	ENSRNOG00000021223-AS1	XLOC_202012	XLOC_202012	3:122976066-122982395	0	4.82194	-13.8942	5.18346e-05	0.00289726
TCONS_00279236	Osbpl3-OT2	ENSRNOG00000010011	Osbpl3	4:80107180-80202545	1.5417	7.55472	-3.11263	5.42263e-05	0.00300721
TCONS_00196028	LOC103691556-OT1	ENSRNOG00000058416	LOC103691556	2:143987895-144198629	0.044696	0	11.7154	5.54146e-05	0.00306294
TCONS_00087680	ENSRNOG00000055583-AS1	XLOC_066045	XLOC_066045	12:16084038-16095268	1.3206	13.7771	-4.04398	5.58391e-05	0.00307738
TCONS_00280324	Atoh8-OT2	ENSRNOG00000010716	Atoh8	4:100055899-100080475	1.10797	0.000192	11.0144	5.65083e-05	0.00309397
TCONS_00036946	LINC941	XLOC_028437	XLOC_028437	1:180703338-180770113	0	0.515155	-14.24	5.67538e-05	0.00310084
TCONS_00409476	ENSRNOG00000002751-AS1	XLOC_325590	XLOC_325590	X:75540967-75566562	0	0.19562	-11.7959	5.69936e-05	0.00311066
TCONS_00310177	ENSRNOG00000009390-AS1	XLOC_246464	XLOC_246464	5:139085758-139112207	0.353575	0	11.6955	5.81187e-05	0.00316206
TCONS_00205449	LINC4487	XLOC_162265	XLOC_162265	2:18574390-18587812	0.161904	4.88819	-5.50316	5.8347e-05	0.00317115
TCONS_00026894	ENSRNOG00000048297-AS2	XLOC_020847	XLOC_020847	1:50886754-51006181	0	0.176433	-14.0877	6.08441e-05	0.0032759
TCONS_00350342	ENSRNOG00000048230-AS1	XLOC_278110	XLOC_278110	7:20382114-20485652	0.147239	0	12.4781	6.30288e-05	0.00338296
ENSRNOT00000083280	LOC102551339-201	ENSRNOG00000057440	LOC102551339	14:32855462-32897232	0.202171	0	11.5735	6.58143e-05	0.00349979
TCONS_00411569	ENSRNOG00000002391-AS2	XLOC_327525	XLOC_327525	X:107403509-107479660	0.11431	0	11.6363	6.72212e-05	0.00354907
TCONS_00032809	LINC830	XLOC_025200	XLOC_025200	1:122106682-122237031	0	0.049599	-11.7576	6.82636e-05	0.00359214
TCONS_00013859	Olr245-OT1	ENSRNOG00000030215	Olr245	1:172230731-172295484	0	0.0994277	-11.8796	7.20282e-05	0.00372309
TCONS_00036994	LINC968	XLOC_028439	XLOC_028439	1:181168253-181295140	0	0.195876	-13.727	7.24399e-05	0.00372686
TCONS_00014408	LINC334	XLOC_011216	XLOC_011216	1:180882118-180949279	1.32631	9.08077	-3.4426	7.34495e-05	0.003759
ENSRNOT00000090803	LOC102553018-201	ENSRNOG00000057834	LOC102553018	2:251534907-251607676	45.7485	3.81259	2.7884	7.48394e-05	0.0038038
TCONS_00036938	LINC936	XLOC_028432	XLOC_028432	1:180644501-180706239	0	0.404529	-13.9266	7.51076e-05	0.00381368
TCONS_00400440	ENSRNOG00000026817-AS1	XLOC_317585	XLOC_317585	9:118276827-118399633	0	0.167634	-13.828	7.56065e-05	0.00383012
TCONS_00152538	ENSRNOG00000050767-AS2	XLOC_118962	XLOC_118962	17:27926912-27969426	0.277627	0	11.9969	7.65448e-05	0.00385263
TCONS_00326137	LINC6882	XLOC_259046	XLOC_259046	6:8866395-8884474	0.44982	0	11.5142	7.67489e-05	0.00385915
ENSRNOT00000085939	AABR07052897.3-201	ENSRNOG00000060635	AABR07052897.3	3:83052724-83134363	0.107519	0	11.6562	7.71251e-05	0.00386194
TCONS_00158737	LINC3511	XLOC_123949	XLOC_123949	17:13860835-13948962	0	2.79379	-17.0923	7.72178e-05	0.00386194
TCONS_00103478	ENSRNOG00000002841-AS1	XLOC_078545	XLOC_078545	13:98231045-98275169	0.665367	5.09958	-3.67255	7.7632e-05	0.00386227
TCONS_00306685	LINC6468	XLOC_243631	XLOC_243631	5:80302997-80326338	0	0.223344	-11.5558	7.7721e-05	0.00386298
TCONS_00406319	Clcn4-OT1	ENSRNOG00000003533	Clcn4	X:25073918-25082886	0.888246	0	11.4873	7.98815e-05	0.00393633
TCONS_00032799	LINC836	XLOC_025209	XLOC_025209	1:122063539-122299404	0	0.0559757	-13.0223	8.08183e-05	0.00396738
TCONS_00145524	AABR07024964.1-OT2	ENSRNOG00000029606	AABR07024964.1	16:22704351-23030072	0	0.69225	-16.7165	8.18394e-05	0.0040099
TCONS_00052831	LINC1258	XLOC_039708	XLOC_039708	10:77091309-77147066	0.159992	0	11.6831	8.22265e-05	0.00401745
TCONS_00295398	AABR07049408.1-OT1	ENSRNOG00000023286	AABR07049408.1	5:120959678-120980533	0	0.249086	-11.5711	8.94016e-05	0.00429984
TCONS_00254228	Gpr176-OT2	ENSRNOG00000005971	Gpr176	3:110074586-110140756	0.315826	4.23078	-4.37338	9.19834e-05	0.00438569
TCONS_00081762	LINC1817	XLOC_061925	XLOC_061925	12:263489-268939	1.4146	0	11.4312	9.22577e-05	0.00439145
TCONS_00082570	Gpr12-OT1	ENSRNOG00000039832	Gpr12	12:10244556-10269436	0.312548	0	11.4601	9.28392e-05	0.00440697
TCONS_00316292	LINC6665	XLOC_250965	XLOC_250965	6:34017050-34024408	0	0.580621	-11.5886	9.38313e-05	0.0044459
TCONS_00269358	LINC5733	XLOC_213066	XLOC_213066	4:122508543-122620593	0.403151	2.93994	-3.81698	9.54368e-05	0.00450958
TCONS_00131574	LINC2939	XLOC_101245	XLOC_101245	15:56548238-56562781	0	0.444661	-12.0269	0.000102732	0.00478868
TCONS_00327717	Ncoa1-OT1	ENSRNOG00000004068	Ncoa1	6:28782623-28931843	0.0506967	0	11.4296	0.000103592	0.00482345
TCONS_00014411	LINC336	XLOC_011216	XLOC_011216	1:180882211-181170256	1.96289	0	17.5522	0.000103664	0.00482345
TCONS_00098340	LINC2237	XLOC_074401	XLOC_074401	13:31466548-31520113	0	0.401313	-13.3986	0.000110565	0.0050595
TCONS_00299099	Luzp1-OT1	ENSRNOG00000022402	Luzp1	5:154831718-154894612	0.616848	4.67273	-3.59749	0.000112926	0.00515186
TCONS_00188765	LINC4141	XLOC_148395	XLOC_148395	2:18576122-18587333	0.186832	11.5548	-6.56656	0.000113112	0.00515186
TCONS_00386396	ENSRNOG00000058243-AS3	XLOC_306562	XLOC_306562	9:46474803-46500883	0.341752	0	11.624	0.000114139	0.00516229
TCONS_00041854	Olr382-OT1	ENSRNOG00000013208	Olr382	1:230725278-230762443	0	0.10869	-11.3152	0.000114373	0.00516836
TCONS_00400454	ENSRNOG00000016196-AS6	XLOC_317594	XLOC_317594	9:118890361-119098699	0	0.075165	-13.6174	0.000116599	0.00525975
TCONS_00216069	Prss48-OT2	ENSRNOG00000024208	Prss48	2:185268160-185403443	0	1.1989	-16.2412	0.000118189	0.00530835
TCONS_00372853	Tyk2-OT1	ENSRNOG00000032948	Tyk2	8:22117812-22156194	0.96954	0	13.6513	0.000120479	0.00538314
TCONS_00194789	Sox2-OT1	ENSRNOG00000012199	Sox2	2:121062000-121195065	5.28652	0.201896	4.07524	0.000120894	0.00539706
TCONS_00193087	LINC4240	XLOC_152067	XLOC_152067	2:96408961-96431244	0	0.19721	-11.3758	0.000124945	0.00555632
TCONS_00103966	LINC2370	XLOC_078928	XLOC_078928	13:104824228-104851593	0.259984	0	11.3461	0.000125228	0.00556173
TCONS_00384003	ENSRNOG00000046254-AS1	XLOC_304815	XLOC_304815	9:9463420-9522430	0	0.319702	-13.276	0.000127751	0.0056255
TCONS_00392444	Plcl2-OT1	ENSRNOG00000013368	Plcl2	9:1797262-1857169	0.114542	0	11.2878	0.000129411	0.00568891
TCONS_00036983	LINC961	XLOC_028439	XLOC_028439	1:180896740-180900133	0.035476	5.28381	-7.85754	0.00013847	0.00600767
TCONS_00160758	Hist1h2ail1-OT1	ENSRNOG00000046434	Hist1h2ail1	17:43808632-43817640	8.97727	45.063	-3.28361	0.000141877	0.00612761
TCONS_00007959	Sbsn-OT3	ENSRNOG00000021015	Sbsn	1:89179889-89207344	0.240316	0	11.2292	0.000142982	0.00615988
TCONS_00397417	LINC8487	XLOC_315195	XLOC_315195	9:76226806-76316723	0.0204763	0.705755	-5.8482	0.000143653	0.00618363
TCONS_00245396	LINC5283	XLOC_194045	XLOC_194045	3:171436256-171446302	0.630927	0	11.1568	0.000146922	0.00629818
TCONS_00018299	Ahnak-OT1	ENSRNOG00000057569	Ahnak	1:225184893-225187018	3.31443	39.1929	-4.31123	0.000147715	0.00631794
TCONS_00046786	ENSRNOG00000021902-AS1	XLOC_035578	XLOC_035578	10:4870783-4910333	0	0.464345	-13.1848	0.000149128	0.00636111
ENSRNOT00000078959	AABR07028908.2-201	ENSRNOG00000055317	AABR07028908.2	10:96409-120050	0.265632	0	11.15	0.000151219	0.00642383
TCONS_00193474	LINC4248	XLOC_152430	XLOC_152430	2:101829751-101885782	0	0.305453	-13.3056	0.000153036	0.00648942
TCONS_00090195	Triap1-OT1	ENSRNOG00000001160	Triap1	12:46951768-47013320	0.108798	0	11.247	0.000154772	0.00652652
TCONS_00159519	ENSRNOG00000016174-AS1	XLOC_124582	XLOC_124582	17:26479017-26483628	0	0.766882	-11.2968	0.000160289	0.00673175
TCONS_00210271	LINC4591	XLOC_166420	XLOC_166420	2:96408552-96429772	0	0.732618	-13.2536	0.000162502	0.00679708
TCONS_00406630	LINC8723	XLOC_323096	XLOC_323096	X:28720806-28766939	0	0.0847807	-11.5488	0.000173963	0.00714366
TCONS_00082483	LINC1839	XLOC_062465	XLOC_062465	12:9960910-9974842	0	0.285945	-11.2674	0.000178379	0.00728452
ENSRNOT00000076446	Rgma-202	ENSRNOG00000012874	Rgma	1:134715209-134741356	39.743	3.25242	2.88064	0.000179155	0.00729326
TCONS_00087654	Amz1-OT1	ENSRNOG00000024264	Amz1	12:15890078-15979925	3.09146	12.5258	-2.73549	0.000185025	0.00747919
TCONS_00276132	ENSRNOG00000042478-AS1	XLOC_218676	XLOC_218676	4:22701500-22859701	0.179518	0	13.3018	0.000187275	0.00754071
TCONS_00359813	Prickle1-OT1	ENSRNOG00000022772	Prickle1	7:134688006-134799716	0.342617	3.47196	-3.94899	0.000191605	0.0076911
TCONS_00330748	ENSRNOG00000004841-AS1	XLOC_263000	XLOC_263000	6:73616823-73678861	0	0.211745	-13.1462	0.000195044	0.00779287
TCONS_00121474	LINC2764	XLOC_092970	XLOC_092970	15:19157272-19190306	0.196649	0	11.2023	0.000197691	0.00788038
TCONS_00417000	LINC8935	XLOC_332152	XLOC_332152	X:39281279-39288602	0.771241	0	10.9919	0.000198934	0.00792383
TCONS_00416855	Adgrg2-OT2	ENSRNOG00000032472	Adgrg2	X:36968803-37003065	0.212138	0	11.3701	0.000202833	0.00803695
TCONS_00014391	LINC355	XLOC_011217	XLOC_011217	1:180808310-180809642	0	2.91848	-11.4608	0.000206162	0.00814898
TCONS_00172051	LINC3798	XLOC_134883	XLOC_134883	18:2830111-2847367	0	0.33454	-11.5291	0.000207286	0.00817469
TCONS_00115276	N4bp2-OT2	ENSRNOG00000027152	N4bp2	14:44074951-44089020	0.40014	0	11.0041	0.000207839	0.00819026
TCONS_00036950	LINC943	XLOC_028439	XLOC_028439	1:180742403-180861802	0	0.823852	-15.7686	0.000208963	0.00821578
TCONS_00338958	RGD1560034-OT1	ENSRNOG00000038943	RGD1560034	7:27620458-27693930	0.0800957	0	11.0257	0.000221725	0.00862893
TCONS_00101889	LINC2320	XLOC_077255	XLOC_077255	13:83256434-83290965	0.194672	0	11.2044	0.00022214	0.00862893
TCONS_00036965	LINC978	XLOC_028440	XLOC_028440	1:180808312-180809642	0	5.60336	-12.7524	0.000222612	0.00864078
TCONS_00014406	LINC333	XLOC_011216	XLOC_011216	1:180861266-180955234	0.958016	5.59451	-3.1815	0.000223008	0.00864968
TCONS_00175743	LINC3890	XLOC_138025	XLOC_138025	18:56162885-56179462	0.32925	0	10.9488	0.000228897	0.00881204
TCONS_00185665	Pkd1l3-OT2	ENSRNOG00000052310	Pkd1l3	19:41968622-41990836	0.230933	0	10.8479	0.000251419	0.00947207
TCONS_00190939	LINC4175	XLOC_150230	XLOC_150230	2:52672373-52678725	0	0.706738	-11.2004	0.000252671	0.00949416
TCONS_00153225	E2f3-OT1	ENSRNOG00000029273	E2f3	17:36335250-36388009	0.281389	2.28907	-3.80756	0.000254905	0.00953655
TCONS_00014427	LINC348	XLOC_011216	XLOC_011216	1:181234380-181349518	1.59387	0	16.0758	0.000257988	0.00961882
TCONS_00276907	ENSRNOG00000005775-AS1	XLOC_219334	XLOC_219334	4:38338282-38420041	0	0.149429	-13.0444	0.000259785	0.0096424
TCONS_00080098	Pcyt1a-OT1	ENSRNOG00000001762	Pcyt1a	11:71543840-71629210	0	1.02855	-15.356	0.000262377	0.00972469
TCONS_00173333	ENSRNOG00000049629-AS1	XLOC_135964	XLOC_135964	18:27632633-27639528	0	0.460713	-11.2462	0.00026894	0.00991112
TCONS_00005252	ENSRNOG00000009146-AS1	XLOC_004301	XLOC_004301	1:63497834-63542653	0	0.301549	-12.7647	0.000270728	0.00996992
TCONS_00014393	LINC354	XLOC_011217	XLOC_011217	1:180808310-180809642	0.07652	9.58809	-7.72222	0.000271123	0.009975
TCONS_00186306	LINC4079	XLOC_146345	XLOC_146345	19:49301135-49332515	0	0.431777	-12.8447	0.000272223	0.00999603
TCONS_00243673	LINC5248	XLOC_192716	XLOC_192716	3:152492732-152514142	0.259036	0	10.9432	0.000277794	0.0101292
TCONS_00333415	ENSRNOG00000007646-AS1	XLOC_265263	XLOC_265263	6:105886243-106053364	0.050433	0.522944	-4.18316	0.000281099	0.0102209
TCONS_00036937	LINC935	XLOC_028432	XLOC_028432	1:180568389-180645240	0.0467483	2.26971	-6.24209	0.000282611	0.0102668
TCONS_00323788	Bdkrb2-OT1	ENSRNOG00000047300	Bdkrb2	6:129415038-129436774	0	0.637424	-12.7674	0.000282955	0.0102668
TCONS_00050613	LINC1218	XLOC_038268	XLOC_038268	10:55970165-55991265	0.231157	0	10.7813	0.000285028	0.0103275
TCONS_00102319	ENSRNOG00000002730-AS1	XLOC_077616	XLOC_077616	13:87996014-88041287	0	0.311683	-13.083	0.000290613	0.0104785
TCONS_00210272	LINC4590	XLOC_166420	XLOC_166420	2:96408552-96429772	0.00783533	1.30756	-8.22299	0.000299041	0.0107407
ENSRNOT00000079886	Abhd16a-203	ENSRNOG00000056637	Abhd16a	20:5093478-5094737	0.0498247	5.32911	-7.23347	0.000303162	0.0108104
TCONS_00066799	LINC1507	XLOC_049724	XLOC_049724	10:103198426-103202054	0.000372	1.72382	-10.1956	0.000305561	0.010866
ENSRNOT00000073957	AABR07037436.1-207	ENSRNOG00000049908	AABR07037436.1	X:20821462-20833399	0.000697333	0.87593	-9.70958	0.000308128	0.0109497
TCONS_00417637	LOC102549011-OT1	ENSRNOG00000050178	LOC102549011	X:51492814-51794784	0	0.170317	-15.5507	0.000310474	0.0109954
TCONS_00326136	LINC6880	XLOC_259046	XLOC_259046	6:8866395-8884449	0.266607	0	10.7543	0.000323574	0.0113275
TCONS_00384401	AABR07066648.1-OT1	ENSRNOG00000047075	AABR07066648.1	9:12109243-12343725	0	0.316909	-15.1152	0.000327062	0.0114264
TCONS_00001244	LINC43	XLOC_000999	XLOC_000999	1:13985928-14075341	0.05384	0	10.7747	0.00033421	0.0116212
TCONS_00082335	LOC103690050-OT1	ENSRNOG00000000916	LOC103690050	12:7263070-7551682	0.519669	0	15.7415	0.000339427	0.0117552
TCONS_00113344	LINC2595	XLOC_086292	XLOC_086292	14:13869248-13912280	0.103093	0	10.6485	0.000340051	0.0117689
TCONS_00258287	Sla2-OT1	ENSRNOG00000020337	Sla2	3:152971579-153004972	1.73115	0	14.2627	0.000341906	0.0118174
TCONS_00154037	LINC3367	XLOC_120181	XLOC_120181	17:45808836-45859154	0	0.273067	-12.9079	0.000344883	0.0118705
TCONS_00406952	LINC8737	XLOC_323384	XLOC_323384	X:32394743-32407282	0.38073	0	10.7335	0.000346215	0.0118869
TCONS_00406623	LINC8721	XLOC_323096	XLOC_323096	X:28711179-28902937	0	0.0528183	-12.743	0.000347429	0.0119048
TCONS_00342665	Oxr1-OT1	ENSRNOG00000056487	Oxr1	7:80351765-80555451	0	0.349096	-15.0516	0.000350939	0.0119933
TCONS_00222682	ENSRNOG00000000512-AS1	XLOC_176230	XLOC_176230	20:5864583-5895218	0.169086	0	10.8401	0.000351431	0.0120022
TCONS_00342307	ENSRNOG00000006118-AS1	XLOC_272173	XLOC_272173	7:77160928-77173582	0.358474	0	10.6892	0.000356417	0.0121395
TCONS_00247842	Pbx3-OT5	ENSRNOG00000022162	Pbx3	3:13484882-13554074	0	0.200861	-12.7332	0.00035919	0.0122028
TCONS_00129939	Pspc1-OT4	ENSRNOG00000020782	Pspc1	15:37006280-37061841	0	0.264014	-13.0123	0.000360608	0.0122349
TCONS_00204925	ENSRNOG00000033134-AS1	XLOC_161797	XLOC_161797	2:11491408-11808136	0.0864123	0	13.3252	0.000364069	0.0123364
TCONS_00180518	Tsnaxip1-OT1	ENSRNOG00000018954	Tsnaxip1	19:37745791-37802635	0	0.218795	-12.9059	0.000366283	0.0123949
TCONS_00329442	Hdac9-OT1	ENSRNOG00000004158	Hdac9	6:53975738-54020406	0.0978213	0	10.6322	0.000381819	0.0127786
TCONS_00041370	LINC1071	XLOC_031218	XLOC_031218	1:225976068-225995105	0	0.658054	-12.6004	0.000385257	0.0128687
TCONS_00194969	ENSRNOG00000012734-AS1	XLOC_153782	XLOC_153782	2:122630294-122650360	0	0.498908	-12.6322	0.000394569	0.0131373
TCONS_00202393	LINC4415	XLOC_159689	XLOC_159689	2:233972191-233982697	0	0.280256	-10.6851	0.000396133	0.0131562
TCONS_00377146	AABR07070278.1-OT3	ENSRNOG00000051681	AABR07070278.1	8:63262294-63300125	0.171249	0	11.1329	0.000396408	0.0131562
TCONS_00265905	LINC5689	XLOC_210102	XLOC_210102	4:80495393-80561131	0.0686343	0	10.6951	0.000402169	0.0133047
TCONS_00415897	Shroom2-OT1	ENSRNOG00000024322	Shroom2	X:23499517-23545948	0.109525	0	10.8005	0.000406439	0.0134117
TCONS_00328158	ENSRNOG00000004210-AS2	XLOC_260657	XLOC_260657	6:35314428-35318606	0.0824297	5.74093	-6.83057	0.00040842	0.0134578
TCONS_00185666	Pkd1l3-OT1	ENSRNOG00000052310	Pkd1l3	19:41968622-41990836	0.18402	0	10.5226	0.000408615	0.0134578
TCONS_00014400	LINC329	XLOC_011216	XLOC_011216	1:180852581-180949279	0	0.659281	-14.8942	0.00041171	0.0135441
TCONS_00152966	LINC3337	XLOC_119308	XLOC_119308	17:32852695-32856715	0	1.201	-11.2505	0.000424003	0.0138238
TCONS_00006656	ENSRNOG00000049772-AS1	XLOC_005302	XLOC_005302	1:80474027-80484606	0.375966	0	10.4742	0.000435292	0.0141035
TCONS_00347164	ENSRNOG00000053603-AS1	XLOC_275942	XLOC_275942	7:139771698-139808883	0	0.237752	-12.6597	0.00043752	0.0141663
TCONS_00229990	LINC4993	XLOC_181563	XLOC_181563	20:42265064-42276835	0.346862	0	10.5291	0.000446417	0.0143824
TCONS_00360151	Senp1-OT1	ENSRNOG00000022260	Senp1	7:139671359-139684606	0.297844	0	10.4915	0.000451225	0.0145011
TCONS_00066832	Cd300lb-OT1	ENSRNOG00000036728	Cd300lb	10:103438154-103563307	0	0.470276	-14.7789	0.000454484	0.0145155
TCONS_00032485	LINC737	XLOC_024967	XLOC_024967	1:119181152-119410275	0.0853087	0	12.7246	0.000459419	0.0146282
TCONS_00128770	ENSRNOG00000007378-AS1	XLOC_099138	XLOC_099138	15:18396041-18469429	0.244795	0	12.7126	0.000466997	0.0147876
ENSRNOT00000093097	Tie1-202	ENSRNOG00000020173	Tie1	5:137294544-137321054	0	0.171988	-11.15	0.000468821	0.0148126
ENSRNOT00000076903	Zc3h12b-202	ENSRNOG00000011508	Zc3h12b	X:65040104-65071253	0.178503	0	10.9213	0.000468873	0.0148126
TCONS_00301558	Sulf1-OT1	ENSRNOG00000009037	Sulf1	5:6131272-6186329	0.198045	2.06257	-4.00172	0.000468932	0.0148126
TCONS_00001498	Tmem200a-OT2	ENSRNOG00000047783	Tmem200a	1:20331976-20419448	0.046482	0	10.5034	0.000469398	0.0148183
TCONS_00010745	LINC240	XLOC_008285	XLOC_008285	1:131495388-131514504	0	0.54274	-12.3775	0.000471633	0.0148707
TCONS_00291494	ENSRNOG00000033862-AS1	XLOC_231499	XLOC_231499	5:59236734-59282398	0.372839	0	12.6313	0.000487945	0.0152181
TCONS_00216068	Prss48-OT1	ENSRNOG00000024208	Prss48	2:185268160-185393397	0.232816	1.40867	-3.36064	0.000493565	0.0153471
TCONS_00302897	ENSRNOG00000005673-AS1	XLOC_240446	XLOC_240446	5:27284598-27313101	0	0.34591	-12.3395	0.000494824	0.015377
TCONS_00215414	LINC4720	XLOC_170895	XLOC_170895	2:176015551-176041029	0	0.081103	-10.4091	0.000495253	0.0153811
TCONS_00064378	LINC1451	XLOC_048019	XLOC_048019	10:77148823-77209438	0.144567	0	11.566	0.00049561	0.0153829
TCONS_00225542	LINC4918	XLOC_178444	XLOC_178444	20:45053714-45078138	0	0.423203	-12.6497	0.000500631	0.0154421
TCONS_00155448	LINC3395	XLOC_121412	XLOC_121412	17:63419277-63447315	0	0.369148	-12.3523	0.0005008	0.0154421
TCONS_00117067	LINC2677	XLOC_089479	XLOC_089479	14:76981233-76989640	0.438844	0	10.3974	0.000509225	0.0156553
ENSRNOT00000086616	AABR07017145.1-201	ENSRNOG00000060863	AABR07017145.1	15:12756403-12796711	0.113266	0	10.7041	0.000510614	0.0156793
TCONS_00153033	LINC3340	XLOC_119368	XLOC_119368	17:34156599-34159821	0	0.82905	-10.5175	0.000514481	0.015742
TCONS_00142201	LOC689713-OT1	ENSRNOG00000033703	LOC689713	16:84466798-84476858	0.373387	0	10.4283	0.000522396	0.0159277
TCONS_00094610	LINC2139	XLOC_071257	XLOC_071257	13:81676327-81680571	0	0.498971	-10.3323	0.000526465	0.0160329
TCONS_00318292	Ispd-OT2	ENSRNOG00000006199	Ispd	6:56042608-56138069	0.178492	0	12.5645	0.000526986	0.0160329
TCONS_00168054	ENSRNOG00000019159-AS1	XLOC_131565	XLOC_131565	18:37934700-37975411	0.11937	0	10.821	0.00053094	0.0161122
TCONS_00271210	LINC5761	XLOC_214660	XLOC_214660	4:146538765-146543536	0	0.568172	-10.6032	0.000536054	0.0162158
TCONS_00141074	Adam3a-OT1	ENSRNOG00000017554	Adam3a	16:72052978-72142539	0	0.151901	-12.9432	0.000536235	0.0162158
TCONS_00349353	ENSRNOG00000018788-AS1	XLOC_277435	XLOC_277435	7:11929896-11937991	1.12267	9.69428	-3.87135	0.000546112	0.0164472
TCONS_00097862	LINC2225	XLOC_073963	XLOC_073963	13:21142028-21170065	0	0.341015	-12.2685	0.000550293	0.0165443
TCONS_00420341	ENSRNOG00000055454-AS2	XLOC_335027	XLOC_335027	X:105015322-105114915	0.164023	0	12.5258	0.000551187	0.0165615
TCONS_00145523	AABR07024964.1-OT1	ENSRNOG00000029606	AABR07024964.1	16:22704351-23030040	0.118202	0.708812	-3.48006	0.000557792	0.0167018
TCONS_00096148	LINC2182	XLOC_072448	XLOC_072448	13:99534692-99551320	0.239352	0	10.4653	0.00056953	0.0169259
TCONS_00100908	LINC2299	XLOC_076524	XLOC_076524	13:70928245-70936464	0	0.279478	-10.6119	0.000573613	0.0169984
TCONS_00420547	LINC9013	XLOC_335199	XLOC_335199	X:106647323-106652054	0.730279	0	10.2866	0.000580376	0.0171694
TCONS_00005578	LINC136	XLOC_004527	XLOC_004527	1:68065461-68100381	0	0.283871	-12.2768	0.000582119	0.0172013
TCONS_00137593	LINC3041	XLOC_106343	XLOC_106343	16:22715023-22720115	0	0.388934	-10.4811	0.000589949	0.0174028
TCONS_00336478	LINC7111	XLOC_267633	XLOC_267633	6:147202287-147298308	0.204059	0	12.8088	0.000598949	0.0175955
TCONS_00107154	Corin-OT1	ENSRNOG00000002302	Corin	14:38266256-38345171	0	0.09042	-12.3977	0.000610696	0.0178083
TCONS_00384450	Rftn1-OT1	ENSRNOG00000011321	Rftn1	9:12740788-12745244	0.16283	6.34424	-5.83766	0.000610851	0.0178083
TCONS_00329845	LINC6962	XLOC_262170	XLOC_262170	6:58585664-58627512	0	0.211868	-12.1838	0.000617817	0.0179648
TCONS_00222543	RT1-A1-OT1	ENSRNOG00000038999	RT1-A1	20:5335614-5418638	0.007533	0.854081	-7.45801	0.000618379	0.0179649
TCONS_00052785	Coil-OT1	ENSRNOG00000000244	Coil	10:76310032-76331362	0.158787	0	10.2565	0.00062454	0.018083
TCONS_00097364	LINC2211	XLOC_073485	XLOC_073485	13:113723733-113763216	0.110195	0	10.5698	0.000627563	0.0181502
TCONS_00036949	LINC942	XLOC_028439	XLOC_028439	1:180742403-180808121	0.00243667	2.96852	-10.8663	0.000628967	0.0181705
ENSRNOT00000082800	AABR07050283.1-201	ENSRNOG00000054390	AABR07050283.1	5:159207273-159214241	0.469357	0	10.2128	0.000633928	0.0183036
TCONS_00050610	LINC1215	XLOC_038268	XLOC_038268	10:55968974-55991265	0.148709	0	10.2422	0.000635936	0.0183419
TCONS_00234435	LINC5083	XLOC_185012	XLOC_185012	3:53699350-53863102	0.0900227	0	12.4191	0.000636135	0.0183419
ENSRNOT00000092873	Kifc2-202	ENSRNOG00000060123	Kifc2	7:117723333-117730701	0.453475	0	10.2505	0.000644275	0.0185094
TCONS_00205075	LINC4473	XLOC_161926	XLOC_161926	2:12143933-12252470	0.0298537	0	10.1998	0.000648943	0.0185816
TCONS_00149692	LINC3256	XLOC_116726	XLOC_116726	16:82904314-82952809	0	0.172227	-12.4089	0.000649863	0.0185874
TCONS_00238314	LINC5160	XLOC_188266	XLOC_188266	3:109176845-109267467	0.170165	0	12.4244	0.000651804	0.0186166
TCONS_00107756	LINC2472	XLOC_081868	XLOC_081868	14:47531827-47573335	0	0.209806	-12.1385	0.000653797	0.0186483
TCONS_00111757	LINC2550	XLOC_085129	XLOC_085129	14:109891123-109902050	0.296006	0	10.1855	0.000659826	0.0187583
TCONS_00257763	ENSRNOG00000007567-AS1	XLOC_203725	XLOC_203725	3:148115182-148118665	0	0.6107	-10.2727	0.000673286	0.0190467
TCONS_00163487	LINC3611	XLOC_127924	XLOC_127924	17:75963367-75979618	0.209064	0	10.2445	0.000674211	0.0190574
TCONS_00066591	LINC1491	XLOC_049555	XLOC_049555	10:101178270-101224359	0.0804947	0	10.3494	0.000679302	0.0191437
TCONS_00318183	ENSRNOG00000004342-AS1	XLOC_252651	XLOC_252651	6:54914301-55001963	0.407483	2.70917	-3.31294	0.000681955	0.0191767
TCONS_00032519	LINC787	XLOC_024987	XLOC_024987	1:119246215-119493301	0.061878	0	12.3829	0.00068291	0.0191931
TCONS_00086479	LINC1942	XLOC_065190	XLOC_065190	12:3343677-3357442	0	0.392984	-11.5693	0.000688107	0.0192961
TCONS_00286028	ENSRNOG00000034228-AS1	XLOC_226760	XLOC_226760	4:173833585-173847493	0.249307	0	10.2855	0.000688646	0.0192961
TCONS_00013751	ENSRNOG00000018257-AS1	XLOC_010743	XLOC_010743	1:170410503-170428664	0.176814	0	10.1965	0.000688813	0.0192961
TCONS_00385805	LINC8205	XLOC_306149	XLOC_306149	9:35454982-35484132	0.129788	0	10.3945	0.00069134	0.0193459
TCONS_00321358	LINC6770	XLOC_255296	XLOC_255296	6:101375412-101382566	0	0.271382	-10.1795	0.000704232	0.0196324
TCONS_00238696	LOC691418-OT1	ENSRNOG00000025980	LOC691418	3:110980037-110992757	0	0.199511	-10.4741	0.000714495	0.0198543
TCONS_00124292	Ccdc122-OT3	ENSRNOG00000042404	Ccdc122	15:59215748-59236703	0	0.162138	-10.7502	0.0007184	0.0199414
TCONS_00058060	LINC1362	XLOC_043500	XLOC_043500	10:11772019-11785466	0.241063	0	10.2081	0.000719054	0.0199488
TCONS_00156696	Mllt10-OT1	ENSRNOG00000022249	Mllt10	17:84838715-84882870	0.0738373	0	10.2212	0.000744903	0.0204576
TCONS_00376217	LINC8021	XLOC_298662	XLOC_298662	8:54539915-54548995	0	0.878868	-12.0229	0.000745386	0.02046
TCONS_00377449	LINC8038	XLOC_299611	XLOC_299611	8:66493999-66509498	0.202034	0	10.1642	0.000747332	0.0205025
TCONS_00167524	Pcdhgc3-OT1	ENSRNOG00000019799	Pcdhgc3	18:30867271-30971162	6.83444	0.0365437	7.14556	0.000747756	0.0205032
TCONS_00017723	LINC409	XLOC_013464	XLOC_013464	1:221177487-221201738	0	0.337069	-12.1219	0.000752524	0.0205903
TCONS_00120187	AABR07016992.2-OT1	ENSRNOG00000047272	AABR07016992.2	15:5717053-5894803	0.0813833	0	12.3781	0.000754908	0.0206447
TCONS_00419203	Zdhhc15-OT2	ENSRNOG00000002751	Zdhhc15	X:75540485-75566481	0	0.279766	-12.2756	0.000756709	0.0206721
TCONS_00379286	LINC8075	XLOC_301048	XLOC_301048	8:91001096-91009355	0	0.213638	-10.4122	0.000764067	0.0208181
TCONS_00036989	LINC965	XLOC_028439	XLOC_028439	1:181077534-181171775	0	0.068304	-12.2168	0.000769159	0.0208853
TCONS_00335644	Mok-OT2	ENSRNOG00000007850	Mok	6:135227949-135259659	0.0946753	0	10.0982	0.00077068	0.0209029
TCONS_00231086	ENSRNOG00000026203-AS1	XLOC_182531	XLOC_182531	3:1530993-1572938	0	0.210863	-12.2292	0.000778282	0.0210282
TCONS_00340035	LINC7255	XLOC_270264	XLOC_270264	7:44771577-44773327	0.0114953	2.68498	-8.26625	0.000779981	0.0210522
TCONS_00416167	LINC8916	XLOC_331430	XLOC_331430	X:26015888-26048818	0.003712	0.632747	-8.02897	0.000790466	0.0212355
TCONS_00128068	Fam149b1-OT1	ENSRNOG00000006554	Fam149b1	15:4370283-4408367	0.0889733	0	10.2662	0.000794129	0.0213189
TCONS_00355921	LINC7615	XLOC_282932	XLOC_282932	7:94612349-94687072	0	0.113278	-12.1999	0.000795007	0.0213192
TCONS_00032763	LINC817	XLOC_025180	XLOC_025180	1:121793607-122072166	0	0.142095	-14.2067	0.000799221	0.0213929
TCONS_00402001	LINC8589	XLOC_318994	XLOC_318994	KL568143.1:183939-212373	0	0.0577627	-10.2016	0.00080018	0.0214048
TCONS_00175741	LINC3889	XLOC_138025	XLOC_138025	18:56159091-56179285	0.159702	0	10.1558	0.000809586	0.0215999
TCONS_00377144	AABR07070278.1-OT1	ENSRNOG00000051681	AABR07070278.1	8:63259575-63300125	0.324262	0	12.2558	0.00081071	0.0215999
TCONS_00169231	LINC3739	XLOC_132619	XLOC_132619	18:49998178-50018651	0.145632	0	10.0586	0.000823472	0.0218611
TCONS_00265841	ENSRNOG00000010594-AS1	XLOC_210079	XLOC_210079	4:80337317-80374826	0.0853323	0	10.1889	0.00083229	0.0220612
TCONS_00014417	LINC342	XLOC_011216	XLOC_011216	1:180899824-180949279	1.47351	7.41286	-3.22666	0.000837185	0.0221488
TCONS_00156832	AABR07028816.1-OT2	ENSRNOG00000048958	AABR07028816.1	17:86745144-87028032	0	0.124505	-14.2872	0.00084351	0.022256
ENSRNOT00000081812	LOC102550577-201	ENSRNOG00000061539	LOC102550577	10:21-5228	0.650228	0	10.2293	0.000848669	0.0223693
TCONS_00402546	LINC8599	XLOC_319531	XLOC_319531	KL568156.1:693020-733041	0	0.182761	-11.9195	0.000849522	0.0223804
TCONS_00299814	AABR07050399.2-OT1	ENSRNOG00000059160	AABR07050399.2	5:163867961-163966619	0	0.0744283	-11.905	0.000855476	0.0224914
TCONS_00279212	ENSRNOG00000021579-AS1	XLOC_221203	XLOC_221203	4:79846923-79879651	0	0.245737	-12.273	0.000872036	0.0227994
TCONS_00197119	LINC4321	XLOC_155599	XLOC_155599	2:157114728-157124551	0.2926	0	10.0371	0.000872979	0.0228125
TCONS_00221627	LINC4850	XLOC_175720	XLOC_175720	2:265557965-265576872	0	0.381502	-11.9053	0.000874163	0.0228293
TCONS_00254986	LINC5443	XLOC_201471	XLOC_201471	3:115273301-115275868	0	0.709873	-10.1172	0.000874502	0.0228293
TCONS_00058903	LINC1381	XLOC_043989	XLOC_043989	10:16142244-16163545	0	0.336795	-11.9124	0.000887232	0.0230343
TCONS_00395748	LINC8459	XLOC_313861	XLOC_313861	9:52596942-52607494	0.276274	0	10.0172	0.000891406	0.0230496
TCONS_00124291	Ccdc122-OT2	ENSRNOG00000042404	Ccdc122	15:59215595-59234708	0	0.353054	-12.024	0.000899782	0.0231991
TCONS_00421655	LINC9035	XLOC_336049	XLOC_336049	X:129604112-129810162	0.331099	0	14.6483	0.000907044	0.0233026
TCONS_00043635	LINC1103	XLOC_033149	XLOC_033149	1:250237531-250243291	0	0.281187	-10.2736	0.000914103	0.0234257
TCONS_00218697	LINC4780	XLOC_173306	XLOC_173306	2:216845570-216862326	0.191468	0	10.1413	0.000920374	0.0235398
TCONS_00219215	LINC4792	XLOC_173759	XLOC_173759	2:224270633-224299639	0.101798	0	10.0321	0.000929018	0.023714
TCONS_00095226	Arhgap30-OT1	ENSRNOG00000004192	Arhgap30	13:89774764-89779788	0	0.428344	-10.1631	0.000937879	0.0239048
TCONS_00035648	ENSRNOG00000017054-AS2	XLOC_027468	XLOC_027468	1:165181766-165237508	0.2138	0	12.1136	0.000972565	0.024595
TCONS_00189810	Cd180-OT1	ENSRNOG00000010266	Cd180	2:32820315-32886906	0	0.513456	-13.9955	0.0009776	0.0246502
TCONS_00097406	LINC2212	XLOC_073520	XLOC_073520	13:865387-922211	0	0.119149	-11.8041	0.000977603	0.0246502
TCONS_00223834	ENSRNOG00000000275-AS1	XLOC_177036	XLOC_177036	20:19461293-19468978	0.351249	0	9.93418	0.000982473	0.0247089
TCONS_00113947	ENSRNOG00000001990-AS1	XLOC_086866	XLOC_086866	14:22710995-22744590	0	0.201333	-11.8143	0.000982796	0.0247089
TCONS_00169013	LINC3725	XLOC_132416	XLOC_132416	18:49084609-49192677	0	0.313596	-13.9828	0.000987296	0.0247483
TCONS_00345066	Zfp707l1-OT3	ENSRNOG00000043439	Zfp707l1	7:117005230-117034652	0.116065	0	10.2681	0.000987334	0.0247483
TCONS_00025231	ENSRNOG00000016103-AS2	XLOC_019439	XLOC_019439	1:32053095-32071862	0.00199033	0.44874	-8.3962	0.000987714	0.0247483
TCONS_00000498	LINC10	XLOC_000409	XLOC_000409	1:8126670-8156588	7.26667e-05	0.333127	-10.8488	0.000989878	0.0247905
TCONS_00418884	LINC8953	XLOC_333809	XLOC_333809	X:72730765-72753247	0.563319	0	12.1074	0.00099661	0.0249107
TCONS_00341694	ENSRNOG00000005129-AS2	XLOC_271684	XLOC_271684	7:70476805-70478771	0	0.785911	-9.90145	0.000997082	0.0249107
TCONS_00007024	ENSRNOG00000020743-AS2	XLOC_005534	XLOC_005534	1:82581199-82612022	0.110064	0	10.2103	0.00100032	0.0249666
TCONS_00188599	LINC4137	XLOC_148251	XLOC_148251	2:13463490-13487083	0	0.30685	-11.9715	0.00100312	0.0250011
TCONS_00102215	LINC2328	XLOC_077524	XLOC_077524	13:86179291-86211374	0	0.24108	-11.897	0.00100718	0.0250904
TCONS_00183173	LINC4031	XLOC_143967	XLOC_143967	19:10305415-10318171	1.07499	6.96725	-3.51925	0.00102578	0.0254491
TCONS_00206298	NEWGENE_1310139-OT2	ENSRNOG00000027002	NEWGENE_1310139	2:32969713-33217236	0.127926	0.813305	-3.32939	0.00103097	0.0255231
TCONS_00016133	ENSRNOG00000027542-AS2	XLOC_012352	XLOC_012352	1:206319840-206326891	0.445624	0	10.1734	0.00104098	0.0257218
TCONS_00005254	LINC127	XLOC_004303	XLOC_004303	1:63502114-63506975	0	0.45061	-10.1701	0.00104629	0.0258406
TCONS_00327629	LINC6918	XLOC_260222	XLOC_260222	6:27823100-27832131	0.283379	0	9.84401	0.00105684	0.0259894
TCONS_00258999	Matn4-OT1	ENSRNOG00000014021	Matn4	3:160852277-160853680	1.94285	0	9.97119	0.00107375	0.0263552
TCONS_00177916	LINC3927	XLOC_139794	XLOC_139794	18:85701514-85762198	0.0434687	0	9.89039	0.00107956	0.0264351
TCONS_00093821	LINC2128	XLOC_070668	XLOC_070668	13:71044846-71079743	0	0.184791	-11.7007	0.00108425	0.026525
TCONS_00127384	LINC2866	XLOC_097979	XLOC_097979	15:109538368-109592674	0.203841	0	11.9986	0.00109929	0.0268295
TCONS_00179493	LINC3965	XLOC_141098	XLOC_141098	19:23584880-23608667	0	0.272076	-11.693	0.00110255	0.0268837
TCONS_00256285	ENSRNOG00000007430-AS1	XLOC_202454	XLOC_202454	3:130009541-130012774	0	0.445932	-9.94561	0.00110862	0.0270062
TCONS_00311904	ENSRNOG00000022402-AS1	XLOC_247621	XLOC_247621	5:154831641-154894595	0.0957527	0.971878	-4.04454	0.00111395	0.0271001
TCONS_00225400	Marcks-OT1	ENSRNOG00000000579	Marcks	20:42935915-42971838	1.791	0	14.4168	0.0011183	0.0271779
TCONS_00276919	Thsd7a-OT1	ENSRNOG00000030151	Thsd7a	4:38986115-39103220	0	0.26094	-13.8333	0.00113135	0.0273922
TCONS_00070779	ENSRNOG00000001616-AS1	XLOC_052831	XLOC_052831	11:47027009-47044852	0.13719	0	9.7893	0.00113872	0.0275319
TCONS_00352197	ENSRNOG00000004527-AS1	XLOC_279631	XLOC_279631	7:49574257-49627635	0	0.365701	-14.153	0.0011534	0.0277444
TCONS_00383340	LINC8141	XLOC_304283	XLOC_304283	8:129922605-129928235	0.434564	0	9.80141	0.001154	0.0277458
TCONS_00088609	ENSRNOG00000034287-AS1	XLOC_066662	XLOC_066662	12:27155516-27380325	0.261063	0	14.388	0.00115997	0.0278507
TCONS_00378760	LINC8070	XLOC_300614	XLOC_300614	8:80812772-80818734	0	0.266924	-9.82479	0.00116435	0.0279428
TCONS_00415699	ENSRNOG00000061262-AS1	XLOC_331029	XLOC_331029	X:21367226-21500995	0.080145	0	11.9515	0.00117584	0.0281271
TCONS_00123057	Trim13-OT2	ENSRNOG00000009075	Trim13	15:41927241-41942819	0.702981	0	11.9277	0.00117841	0.0281626
TCONS_00247824	LINC5324	XLOC_195650	XLOC_195650	3:12993628-12999690	0.395168	0	9.76707	0.00118327	0.0282299
TCONS_00086291	LINC1921	XLOC_065066	XLOC_065066	12:1341540-1377592	0	0.203554	-11.9132	0.00118341	0.0282299
TCONS_00038515	LINC1013	XLOC_029561	XLOC_029561	1:199094275-199103049	0.287195	0	9.8067	0.00118675	0.0282704
TCONS_00300910	ENSRNOG00000021802-AS2	XLOC_238715	XLOC_238715	5:173623193-173635659	0.28534	0	10.271	0.00118931	0.0283006
TCONS_00032484	LINC736	XLOC_024967	XLOC_024967	1:119181152-119410222	0.0512153	0	12.0854	0.00119681	0.0284317
TCONS_00157542	ENSRNOG00000031349-AS15	XLOC_123020	XLOC_123020	17:2915060-3078331	0.066854	0	11.9163	0.0011977	0.0284399
TCONS_00061849	ENSRNOG00000004075-AS1	XLOC_046296	XLOC_046296	10:55165171-55183776	0	0.307731	-11.7728	0.00120643	0.0285553
TCONS_00240424	Ptpra-OT1	ENSRNOG00000021223	Ptpra	3:122975780-122993813	0.898457	5.57862	-3.3486	0.00122244	0.0287632
TCONS_00157218	LINC3436	XLOC_122801	XLOC_122801	17:31480-267304	0	0.078339	-14.0738	0.00124571	0.0292178
TCONS_00159961	ENSRNOG00000017210-AS6	XLOC_124915	XLOC_124915	17:31234801-31238313	0.688599	0	9.77377	0.00125198	0.0293116
TCONS_00355164	Rspo2-OT2	ENSRNOG00000037687	Rspo2	7:81924050-82059651	0	0.192744	-13.857	0.00125333	0.0293299
TCONS_00387648	ENSRNOG00000054379-AS1	XLOC_307599	XLOC_307599	9:61874868-61903939	0	0.201322	-11.6191	0.0012556	0.0293698
TCONS_00236309	ENSRNOG00000008758-AS1	XLOC_186471	XLOC_186471	3:82200245-82236989	0.234063	2.06126	-3.88896	0.00126267	0.0294419
TCONS_00318125	LINC6691	XLOC_252593	XLOC_252593	6:54723745-54853183	0	0.214514	-13.6954	0.00127546	0.0296333
TCONS_00203247	ENSRNOG00000009205-AS2	XLOC_160415	XLOC_160415	2:250235951-250242294	0	0.388176	-10.8154	0.00127892	0.0296871
TCONS_00200604	ENSRNOG00000016835-AS1	XLOC_158236	XLOC_158236	2:205375946-205410801	0	0.190403	-12.5889	0.00128292	0.0297532
TCONS_00333559	LINC7049	XLOC_265392	XLOC_265392	6:107328969-107365791	0.0678963	0	9.78933	0.00128828	0.029854
TCONS_00086490	LINC1950	XLOC_065190	XLOC_065190	12:3350098-3357330	0	0.47208	-10.804	0.00130036	0.0300635
TCONS_00099114	LINC2256	XLOC_075049	XLOC_075049	13:43045684-43172778	3.69324	0.251278	2.98035	0.00130503	0.0301428
TCONS_00215813	LINC4727	XLOC_171243	XLOC_171243	2:182115147-182217686	0	0.0609733	-11.7664	0.00131941	0.0303951
TCONS_00098335	LINC2236	XLOC_074396	XLOC_074396	13:31374120-31469893	0	0.260376	-13.789	0.00133035	0.0305471
TCONS_00210708	LINC4607	XLOC_166820	XLOC_166820	2:103315684-103332383	0	0.336131	-11.5459	0.00133073	0.0305471
TCONS_00069955	ENSRNOG00000001984-AS1	XLOC_052201	XLOC_052201	11:32498535-32507982	0.246524	0	9.74146	0.00135143	0.0308919
TCONS_00293953	LINC6241	XLOC_233558	XLOC_233558	5:103789542-104084999	0	0.058656	-13.9817	0.00135232	0.0308919
TCONS_00170122	ENSRNOG00000024536-AS1	XLOC_133324	XLOC_133324	18:61788796-62013139	0.238445	1.18335	-2.90412	0.00136394	0.0311025
TCONS_00323188	Flrt2-OT1	ENSRNOG00000003732	Flrt2	6:119518484-119520312	3.23333e-05	1.04686	-7.84488	0.00136773	0.0311614
TCONS_00376229	LINC8016	XLOC_298581	XLOC_298581	8:54565910-54609250	0.00618733	0.549331	-7.30609	0.00137428	0.0312833
TCONS_00042423	ENSRNOG00000014928-AS1	XLOC_032090	XLOC_032090	1:241594616-241699415	0	0.249711	-13.6098	0.00138136	0.0313891
TCONS_00386620	LINC8222	XLOC_306733	XLOC_306733	9:48458979-48664243	0.047	0	11.8115	0.00138525	0.0314224
TCONS_00077156	ENSRNOG00000045728-AS1	XLOC_058128	XLOC_058128	11:42895587-42936161	0.061122	1.68335	-5.50269	0.0014046	0.0317499
TCONS_00225953	LINC4931	XLOC_178771	XLOC_178771	20:49301701-49304402	0.798423	0	9.61295	0.00141396	0.0318918
TCONS_00011770	LINC265	XLOC_009085	XLOC_009085	1:147900286-147903833	0	0.401667	-9.68169	0.00141615	0.0319273
TCONS_00084937	ENSRNOG00000001342-AS3	XLOC_064179	XLOC_064179	12:38691264-38715206	0.124852	0	10.0996	0.00142992	0.0321675
TCONS_00169822	LINC3754	XLOC_133091	XLOC_133091	18:56973919-56989023	0.0759387	1.33138	-4.88873	0.00144456	0.0323843
TCONS_00221766	ENSRNOG00000050210-AS2	XLOC_175846	XLOC_175846	20:130299-176610	0	0.170418	-12.1268	0.00145544	0.0325971
TCONS_00271678	LINC5786	XLOC_214975	XLOC_214975	4:151123453-151124455	0	1.60462	-9.78705	0.00145594	0.0325971
TCONS_00082435	Lnx2-OT1	ENSRNOG00000000955	Lnx2	12:9681138-9732602	0.191113	0	11.7497	0.00146182	0.0326863
TCONS_00244507	Eya2-OT1	ENSRNOG00000019203	Eya2	3:162409811-162450083	0	0.195253	-12.1211	0.00146738	0.0327636
TCONS_00036978	LINC956	XLOC_028439	XLOC_028439	1:180882134-180908738	0	0.163017	-11.6473	0.00147362	0.0328649
TCONS_00367775	ENSRNOG00000056662-AS1	XLOC_292015	XLOC_292015	8:86478957-86854106	0.127235	0	14.133	0.00148298	0.0329882
TCONS_00101887	LINC2318	XLOC_077255	XLOC_077255	13:83256367-83280637	0.110584	0	9.93618	0.00149985	0.033292
TCONS_00328241	ENSRNOG00000004296-AS1	XLOC_260735	XLOC_260735	6:36094178-36106713	0	0.427563	-11.4177	0.00151861	0.0335911
TCONS_00302898	ENSRNOG00000005673-AS2	XLOC_240446	XLOC_240446	5:27284598-27386182	0	0.154812	-13.8413	0.00153252	0.0338285
ENSRNOT00000091393	AABR07016856.1-201	ENSRNOG00000061888	AABR07016856.1	15:2338415-2346171	0	0.243721	-9.93998	0.00154897	0.0341044
TCONS_00338563	LINC7219	XLOC_269116	XLOC_269116	7:22323461-22338046	0.024292	1.32287	-6.37675	0.00155679	0.0342619
TCONS_00155318	LINC3388	XLOC_121295	XLOC_121295	17:60963462-60975707	0	0.12791	-9.96931	0.00156538	0.0343633
TCONS_00263787	ENSRNOG00000007662-AS1	XLOC_208432	XLOC_208432	4:55525967-55527126	0	1.11624	-9.59833	0.00157681	0.0345556
TCONS_00157563	LINC3475	XLOC_123020	XLOC_123020	17:2936914-3076805	0.0662153	0	11.6763	0.00160337	0.0350635
TCONS_00082315	AABR07035218.1-OT6	ENSRNOG00000029813	AABR07035218.1	12:7089020-7094348	0.423573	0	9.68551	0.0016309	0.0355003
TCONS_00236905	ENSRNOG00000004666-AS1	XLOC_187042	XLOC_187042	3:91349072-91370062	0	0.271918	-11.7585	0.00163984	0.035635
TCONS_00348224	LINC7445	XLOC_276643	XLOC_276643	7:962549-988438	0.0982383	0	9.80695	0.00165258	0.0358517
TCONS_00407740	LINC8753	XLOC_324092	XLOC_324092	X:47561296-47604141	0.239643	0	11.7925	0.00165947	0.0359709
TCONS_00146960	LINC3201	XLOC_114449	XLOC_114449	16:46197463-46245969	0.0483317	0	9.74318	0.00166181	0.0360066
TCONS_00124012	LINC2811	XLOC_094877	XLOC_094877	15:56271447-56284904	0.193397	0	9.89965	0.00167726	0.0362774
TCONS_00022457	LINC474	XLOC_017050	XLOC_017050	1:280599742-280610566	0.19707	0	9.61469	0.00168643	0.0363743
TCONS_00039756	AC132720.2-OT3	ENSRNOG00000051534	AC132720.2	1:215640080-215662505	0.395586	0	11.6041	0.00171273	0.0368404
TCONS_00180095	LOC498933-OT1	ENSRNOG00000011671	LOC498933	19:32364154-32376531	0.183958	0	9.70109	0.00171594	0.0368705
TCONS_00383956	LINC8158	XLOC_304779	XLOC_304779	9:8567062-8571082	0	0.353449	-9.94269	0.00172588	0.0369921
TCONS_00002994	LINC74	XLOC_002495	XLOC_002495	1:39074804-39082707	0	0.613576	-11.2936	0.00172758	0.0370077
TCONS_00404662	LINC8660	XLOC_321489	XLOC_321489	X:2871577-2941656	0.118867	0	11.5965	0.0017287	0.0370077
TCONS_00014394	LINC351	XLOC_011217	XLOC_011217	1:180808310-180809642	0.0672473	5.28296	-6.91424	0.00173019	0.0370077
TCONS_00075511	LINC1675	XLOC_056817	XLOC_056817	11:16423527-16458234	0	0.139506	-11.3687	0.00174194	0.0371976
TCONS_00389885	ENSRNOG00000029735-AS1	XLOC_309283	XLOC_309283	9:91838541-91883265	0.81313	3.53077	-2.86363	0.00174544	0.0372416
ENSRNOT00000087168	AABR07013686.1-201	ENSRNOG00000055290	AABR07013686.1	2:250349516-250352466	0.66547	0	9.45706	0.00175801	0.0374789
ENSRNOT00000088585	AABR07006475.1-201	ENSRNOG00000058389	AABR07006475.1	1:236547584-236579222	0.0699203	0	9.61593	0.00177725	0.0377956
TCONS_00153781	LINC3350	XLOC_119979	XLOC_119979	17:44231892-44293089	0	0.076178	-11.2573	0.00179877	0.0380966
TCONS_00243207	ENSRNOG00000008529-AS1	XLOC_192393	XLOC_192393	3:148406571-148408165	0.041399	2.25167	-6.3891	0.0017997	0.0381008
TCONS_00342946	LINC7312	XLOC_272725	XLOC_272725	7:86551093-86562523	0.174784	0	9.51876	0.00181505	0.0383516
TCONS_00330757	LINC6980	XLOC_263005	XLOC_263005	6:74046474-74059495	0.151456	0	9.49293	0.00181915	0.0383713
TCONS_00042311	ENSRNOG00000012782-AS1	XLOC_032003	XLOC_032003	1:239397842-239417710	0.561688	3.93167	-3.47595	0.00182525	0.0384843
TCONS_00328971	LINC6950	XLOC_261376	XLOC_261376	6:46788112-46906362	0	0.163374	-13.4211	0.0018468	0.0387806
TCONS_00037031	LINC985	XLOC_028459	XLOC_028459	1:183848811-183858482	0.194689	0	9.41939	0.00186291	0.0390347
TCONS_00013012	ENSRNOG00000014251-AS1	XLOC_010197	XLOC_010197	1:163126278-163144045	0	0.25442	-11.2402	0.00188226	0.0393495
TCONS_00224181	Reep3-OT1	ENSRNOG00000000645	Reep3	20:22856577-22914445	1.03739	4.06564	-2.69271	0.00190503	0.0397027
TCONS_00408734	LINC8777	XLOC_324994	XLOC_324994	X:69322165-69387752	0	0.287388	-13.3852	0.00191113	0.0397278
TCONS_00354571	LINC7587	XLOC_281714	XLOC_281714	7:74541638-74561331	0.113158	0	9.60875	0.00191517	0.0397573
TCONS_00349096	LINC7489	XLOC_277315	XLOC_277315	7:11120917-11148227	0.0789827	0	9.63078	0.00193121	0.0399279
TCONS_00210524	LINC4596	XLOC_166645	XLOC_166645	2:99760746-99813816	0.0645937	0.677717	-4.29167	0.00193258	0.0399335
TCONS_00089674	Atxn2-OT5	ENSRNOG00000001256	Atxn2	12:40266258-40272279	0.298421	0	9.34431	0.00193605	0.0399616
TCONS_00269635	ENSRNOG00000023257-AS1	XLOC_213283	XLOC_213283	4:124855154-125143714	0.132155	0	13.8092	0.00197182	0.0405178
TCONS_00346179	LINC7361	XLOC_275254	XLOC_275254	7:126484977-126488058	0.575891	0	9.3273	0.00197628	0.0405933
TCONS_00256993	LINC5484	XLOC_203060	XLOC_203060	3:140763922-140783568	0	0.235424	-11.1844	0.00198525	0.0406808
TCONS_00277223	AC123138.1-OT1	ENSRNOG00000012822	AC123138.1	4:45051691-45247460	0	0.0220243	-11.1828	0.00201578	0.0411272
TCONS_00355143	LINC7604	XLOC_282218	XLOC_282218	7:81099627-81142917	0.181046	0	11.4971	0.00202247	0.041215
TCONS_00169823	LINC3755	XLOC_133091	XLOC_133091	18:56974555-56977035	0	0.4998	-9.47086	0.00203138	0.0413475
TCONS_00353506	LINC7574	XLOC_280809	XLOC_280809	7:63218191-63247227	0	0.164031	-11.2082	0.0020566	0.0417985
TCONS_00000497	LINC11	XLOC_000409	XLOC_000409	1:8126670-8156588	0.00312133	1.20335	-9.06955	0.00206256	0.0418638
TCONS_00150437	ENSRNOG00000018999-AS1	XLOC_117362	XLOC_117362	17:1766165-1798015	0	0.59659	-13.1484	0.00207459	0.042012
TCONS_00024712	LINC529	XLOC_019024	XLOC_019024	1:21980800-21987950	0.265611	0	9.455	0.00207866	0.042012
TCONS_00227473	ENSRNOG00000000500-AS3	XLOC_179628	XLOC_179628	20:7722934-7754111	0.0137297	0.597556	-6.02137	0.00208186	0.0420148
TCONS_00072369	Iqcg-OT2	ENSRNOG00000026420	Iqcg	11:71035916-71108313	0.116878	0	11.5197	0.00212325	0.042614
TCONS_00178279	Cdh11-OT1	ENSRNOG00000013481	Cdh11	19:2391053-2477969	0.0556307	0.546723	-3.99992	0.00213706	0.0427751
TCONS_00198860	ENSRNOG00000014243-AS2	XLOC_157073	XLOC_157073	2:187131320-187135099	0.154576	3.23081	-5.21742	0.00213998	0.0428054
TCONS_00190941	LINC4176	XLOC_150230	XLOC_150230	2:52673600-52710832	0	0.498672	-13.115	0.00214398	0.0428307
TCONS_00289783	Mmp16-OT1	ENSRNOG00000005708	Mmp16	5:31568419-31675323	0.536519	2.59921	-3.16454	0.00214815	0.0428975
TCONS_00351200	LINC7532	XLOC_278766	XLOC_278766	7:32917914-32979568	0.11979	0	11.4289	0.00215578	0.0429668
TCONS_00223839	LINC4890	XLOC_177040	XLOC_177040	20:19529409-19533519	0.407127	0	9.2508	0.00215661	0.0429668
TCONS_00036957	LINC950	XLOC_028439	XLOC_028439	1:180806238-180808162	0.0159437	1.67499	-7.49626	0.0021596	0.0429934
TCONS_00284321	LINC6027	XLOC_225423	XLOC_225423	4:150923496-150936194	0.078044	1.44743	-4.90197	0.0021614	0.0430128
TCONS_00202743	LINC4418	XLOC_159991	XLOC_159991	2:240273640-240346882	0	0.252442	-13.1086	0.00216341	0.0430362
TCONS_00321112	ENSRNOG00000051449-AS1	XLOC_255112	XLOC_255112	6:98631799-98668433	0.218524	0	11.4933	0.00216723	0.0430789
TCONS_00204229	ENSRNOG00000011980-AS1	XLOC_161196	XLOC_161196	2:265195973-265401473	0	0.082809	-13.2379	0.00217909	0.0432649
TCONS_00328789	ENSRNOG00000061050-AS1	XLOC_261204	XLOC_261204	6:44009872-44097830	0	0.191976	-13.2268	0.00220544	0.043654
TCONS_00221033	LINC4834	XLOC_175265	XLOC_175265	2:255896135-255906500	0.179806	0	9.36747	0.00221041	0.0437357
TCONS_00303760	LINC6405	XLOC_241225	XLOC_241225	5:47404211-47410068	0.282095	0	9.22425	0.00222028	0.0438472
TCONS_00131836	LINC2948	XLOC_101481	XLOC_101481	15:58522023-58532725	0.170667	0	9.35049	0.00222326	0.0438893
TCONS_00187637	LINC4110	XLOC_147385	XLOC_147385	2:3325165-3380121	0	0.0733083	-11.0242	0.00222904	0.0439865
TCONS_00197259	LINC4326	XLOC_155714	XLOC_155714	2:161650105-161654839	0.362495	0	9.26866	0.00223228	0.0440169
TCONS_00020749	LINC447	XLOC_015833	XLOC_015833	1:253407522-253478795	0.10456	0	11.3505	0.00223737	0.0440501
TCONS_00247935	Rab14-OT1	ENSRNOG00000018901	Rab14	3:14334351-14391124	0	0.291279	-13.1964	0.00225265	0.044259
TCONS_00343913	LINC7330	XLOC_273586	XLOC_273586	7:102945363-103028811	0.0835747	0	11.3368	0.00226899	0.0445202
TCONS_00409907	LINC8797	XLOC_325985	XLOC_325985	X:79925398-80008835	0.0837747	0	11.337	0.00228968	0.0448241
TCONS_00369276	ENSRNOG00000015370-AS1	XLOC_293278	XLOC_293278	8:108854925-108881332	0.0667963	0	9.30236	0.00231341	0.0451861
TCONS_00154246	LINC3368	XLOC_120376	XLOC_120376	17:49676115-49677020	3.72166	37.1077	-4.07072	0.00231882	0.0452509
TCONS_00294125	LINC6242	XLOC_233701	XLOC_233701	5:105595926-105634624	0	0.417809	-13.1639	0.00231935	0.0452509
ENSRNOT00000083718	AABR07051308.1-202	ENSRNOG00000058862	AABR07051308.1	3:4730990-4772154	0	0.418767	-13.0079	0.00235609	0.045778
TCONS_00234437	LINC5085	XLOC_185012	XLOC_185012	3:53699350-54014933	0.301649	1.82075	-3.37284	0.00236732	0.0459317
TCONS_00014380	LINC319	XLOC_011216	XLOC_011216	1:180787746-180896339	9.55207	24.8267	-2.08893	0.00236756	0.0459317
TCONS_00131353	LINC2935	XLOC_101030	XLOC_101030	15:54558488-54577563	0	0.258345	-11.3133	0.00239281	0.0463514
TCONS_00159950	ENSRNOG00000017210-AS2	XLOC_124915	XLOC_124915	17:31170365-31238313	0.103301	0	11.2884	0.00241471	0.0466715
TCONS_00319974	ENSRNOG00000046896-AS1	XLOC_254201	XLOC_254201	6:78789329-78867748	0.0994943	0	11.504	0.00244078	0.0471226
TCONS_00366239	ENSRNOG00000007077-AS1	XLOC_290810	XLOC_290810	8:67700418-67708681	1.30155	8.27189	-3.41238	0.0024464	0.0471959
TCONS_00028077	ENSRNOG00000053260-AS1	XLOC_021870	XLOC_021870	1:63724803-63791367	0.119198	0	11.4144	0.00245795	0.0473657
TCONS_00070011	ENSRNOG00000001699-AS2	XLOC_052245	XLOC_052245	11:33799256-33807263	0	0.132642	-9.54613	0.00247043	0.0475597
TCONS_00037722	LINC992	XLOC_028996	XLOC_028996	1:193055143-193060369	0.298896	0	9.14235	0.00247078	0.0475597
TCONS_00399805	LINC8534	XLOC_317042	XLOC_317042	9:106112487-106156761	0	0.0791087	-11.2253	0.00247608	0.0476263
TCONS_00360604	ENSRNOG00000005309-AS1	XLOC_286428	XLOC_286428	7:142514503-142575925	0	0.270951	-12.9569	0.00247892	0.0476368
TCONS_00359280	LINC7678	XLOC_285552	XLOC_285552	7:126555069-126581169	0.198098	0.0005	7.56229	0.00250494	0.0479675
TCONS_00169090	LINC3731	XLOC_132486	XLOC_132486	18:49202901-49208204	0	0.227838	-9.34621	0.0025114	0.0480201
ENSRNOT00000093282	AABR07026015.1-201	ENSRNOG00000062284	AABR07026015.1	16:59116709-59124402	0.0880957	3.51002	-5.95431	0.0025201	0.0481353
TCONS_00252307	Madd-OT1	ENSRNOG00000012568	Madd	3:79966083-79985296	0.0834647	0	9.16694	0.00252311	0.048169
TCONS_00206244	LINC4499	XLOC_162862	XLOC_162862	2:31533725-31549670	0.0978643	0	9.15405	0.00252384	0.048169
TCONS_00334332	LINC7064	XLOC_266001	XLOC_266001	6:119360813-119518251	0	0.0671167	-13.2681	0.00253041	0.0482481
TCONS_00369281	Stag1-OT2	ENSRNOG00000015389	Stag1	8:108958046-108991450	0.0726513	0	9.71932	0.00253078	0.0482481
TCONS_00413161	LINC8857	XLOC_328888	XLOC_328888	X:142435529-142570296	0	0.121072	-12.9283	0.00253187	0.0482509
TCONS_00100944	LINC2300	XLOC_076555	XLOC_076555	13:71541187-71554413	0.137211	0	9.39732	0.00253327	0.0482599
TCONS_00308384	LINC6517	XLOC_245065	XLOC_245065	5:116216129-116222509	0.334888	0	9.54586	0.00253724	0.0483177
TCONS_00300967	Tipinl1-OT3	ENSRNOG00000037221	Tipinl1	5:62168-280325	0.0324937	0	11.315	0.00254361	0.0483872
TCONS_00202892	ENSRNOG00000033088-AS1	XLOC_160109	XLOC_160109	2:242824357-242830622	0.249264	0	9.14175	0.00255479	0.048579
ENSRNOT00000079399	AABR07058955.2-201	ENSRNOG00000054057	AABR07058955.2	7:145375147-145379002	0	0.813029	-11.1946	0.00255815	0.0486086
TCONS_00355069	LINC7603	XLOC_282148	XLOC_282148	7:79002925-79019069	0	0.185383	-11.1083	0.00257036	0.0486954
TCONS_00376708	ENSRNOG00000014529-AS1	XLOC_299040	XLOC_299040	8:59711235-59736527	0.497353	2.95392	-3.34169	0.00257472	0.0487444
TCONS_00319233	LINC6720	XLOC_253593	XLOC_253593	6:69990749-70000402	0.182354	0	9.27636	0.00259494	0.0490017
TCONS_00003674	LINC82	XLOC_003022	XLOC_003022	1:47569000-47582296	0	0.224144	-11.3083	0.00260934	0.0491303
TCONS_00046526	LINC1153	XLOC_035414	XLOC_035414	10:1797229-1808861	0	0.31595	-10.9746	0.00262019	0.0492629
TCONS_00165052	LINC3658	XLOC_129165	XLOC_129165	18:613462-633705	0	0.173203	-11.1672	0.00265463	0.0497297
TCONS_00285815	LINC6073	XLOC_226578	XLOC_226578	4:168657028-168665593	0.181202	0	9.13868	0.00265768	0.0497337
TCONS_00167331	LINC3695	XLOC_131033	XLOC_131033	18:30261488-30269123	0	0.45907	-10.8819	0.00265773	0.0497337
TCONS_00169140	LINC3733	XLOC_132536	XLOC_132536	18:49329557-49348805	0	0.149572	-11.1012	0.00266206	0.0497594
TCONS_00004413	AABR07001592.2-OT2	ENSRNOG00000058564	AABR07001592.2	1:53861078-53884118	0.078725	0	9.36775	0.00266598	0.0497801
TCONS_00398244	ENSRNOG00000048478-AS1	XLOC_315825	XLOC_315825	9:84689018-84690754	0.00859267	1.28757	-7.62508	0.00267308	0.0498407

## Sheet: mRAN
transcript_id	transcript_name	gene_id	gene_name	transcript_locus	x12_FPKM	x12A_FPKM	log2FoldChange	pvalue	padj
ENSRNOT00000089564	NEWGENE_621351-202	ENSRNOG00000052925	NEWGENE_621351	4:29529854-29564435	1013.6	0	23.5751	6.90136e-47	3.57083e-42
ENSRNOT00000075494	C3-202	ENSRNOG00000046834	C3	9:9721137-9747077	0	100.373	-20.502	2.54983e-38	6.59654e-34
ENSRNOT00000042024	Lsamp-201	ENSRNOG00000031852	Lsamp	11:58803198-59110562	9.88723	0	20.0611	5.5665e-37	9.60054e-33
ENSRNOT00000070918	Slc8a1-206	ENSRNOG00000008479	Slc8a1	6:4258991-4520604	8.42826	0	19.5916	5.93246e-34	7.67378e-30
ENSRNOT00000093679	Fhod3-205	ENSRNOG00000027230	Fhod3	18:16650806-17332205	2.73967	0	19.3582	1.64764e-32	1.70501e-28
ENSRNOT00000036642	Rbms3-201	ENSRNOG00000025881	Rbms3	8:124840160-125544427	2.49451	0	19.2626	3.02786e-32	2.61108e-28
ENSRNOT00000093407	Dclk1-205	ENSRNOG00000032922	Dclk1	2:144646429-144936803	0	2.96957	-19.0236	2.02116e-31	1.49395e-27
ENSRNOT00000091328	Clip2-202	ENSRNOG00000021611	Clip2	12:25173135-25236929	23.6685	0	19.0555	3.24325e-31	2.09761e-27
ENSRNOT00000047817	Abi3bp-203	ENSRNOG00000001627	Abi3bp	11:46208075-46369577	0	9.12516	-19.6024	2.82037e-30	1.62143e-26
ENSRNOT00000082607	Smarcc1-202	ENSRNOG00000020804	Smarcc1	8:118206698-118325537	11.9303	0	18.9784	1.74795e-29	9.04407e-26
ENSRNOT00000029922	Abtb2-201	ENSRNOG00000008510	Abtb2	3:93495106-93647680	7.52131	0	18.659	4.2817e-29	2.01399e-25
ENSRNOT00000045020	Adgrl2-202	ENSRNOG00000032660	Adgrl2	2:258794098-258997138	29.294	0.000207333	16.2406	7.47797e-28	3.22431e-24
ENSRNOT00000073926	Adgre1-201	ENSRNOG00000046254	Adgre1	9:9431860-9585865	0	12.7846	-19.966	9.19263e-28	3.65874e-24
ENSRNOT00000081522	Nrg1-206	ENSRNOG00000010392	Nrg1	16:63958645-64057434	7.14655	0	17.952	6.78436e-25	2.3402e-21
ENSRNOT00000038183	Nmnat2-201	ENSRNOG00000027697	Nmnat2	13:70379346-70559291	3.37414	0	17.7437	6.93125e-24	2.24144e-20
ENSRNOT00000085987	Fyn-204	ENSRNOG00000000596	Fyn	20:44521279-44630294	5.22886	0	17.6505	1.96053e-23	5.96704e-20
ENSRNOT00000018776	Lcn2-201	ENSRNOG00000013973	Lcn2	3:11414186-11417546	0.194415	313.559	-11.3146	4.99369e-23	1.40784e-19
ENSRNOT00000065542	Kcnma1-201	ENSRNOG00000005985	Kcnma1	15:344685-1047625	0.690548	0	17.403	8.79529e-22	2.06853e-18
ENSRNOT00000093285	Fhod3-204	ENSRNOG00000027230	Fhod3	18:17091310-17332205	2.13469	0	17.5033	1.25458e-21	2.82232e-18
ENSRNOT00000004329	H3f3a-201	ENSRNOG00000003220	H3f3a	13:99091763-99101208	0.29012	102.347	-9.21749	1.31369e-20	2.71887e-17
TCONS_00126226	TCONS_00126226	XLOC_096897	XLOC_096897	15:100282566-100771093	0.732913	0	16.977	4.17656e-20	7.98418e-17
ENSRNOT00000084595	Sptbn1-203	ENSRNOG00000005434	Sptbn1	14:114518940-114583122	26.4756	0.0252333	9.25885	4.32069e-20	7.98418e-17
TCONS_00213722	TCONS_00213722	XLOC_169457	XLOC_169457	2:145011176-145403003	0.89223	0	16.9448	9.14353e-20	1.63136e-16
ENSRNOT00000092916	Cttn-205	ENSRNOG00000047280	Cttn	1:217602698-217638152	20.4188	0	17.9689	1.53554e-19	2.64835e-16
ENSRNOT00000066069	Rnf180-201	ENSRNOG00000043329	Rnf180	2:35718889-35870578	2.17936	0	16.8626	1.76413e-19	2.94444e-16
ENSRNOT00000044625	Fmn1-202	ENSRNOG00000031760	Fmn1	3:104816987-105086436	1.19074	0	16.8237	3.07105e-19	4.96559e-16
ENSRNOT00000039273	Zc3h18-201	ENSRNOG00000028501	Zc3h18	19:55206455-55241509	9.03326	0	16.8018	3.31633e-19	5.04677e-16
ENSRNOT00000036551	Cept1-201	ENSRNOG00000017723	Cept1	2:209118922-209160653	7.54244	0	16.7916	3.6742e-19	5.43162e-16
ENSRNOT00000035821	Slc1a3-202	ENSRNOG00000016163	Slc1a3	2:57860883-57935363	30.1531	0.0256757	9.38748	1.36601e-18	1.85997e-15
ENSRNOT00000080229	Fam126a-202	ENSRNOG00000010517	Fam126a	4:7661558-7770232	0.000408	1.97244	-12.8186	2.6496e-18	3.51521e-15
ENSRNOT00000080038	Ylpm1-202	ENSRNOG00000027317	Ylpm1	6:108820811-108897426	3.22019	0	16.4376	2.29526e-17	2.96897e-14
ENSRNOT00000025495	Cystm1-201	ENSRNOG00000018775	Cystm1	18:29191731-29232978	0.100632	16.8992	-8.16107	5.43531e-17	6.69592e-14
ENSRNOT00000083528	Sptbn1-202	ENSRNOG00000005434	Sptbn1	14:114518943-114649173	0	1.03052	-16.2907	1.01373e-16	1.19208e-13
ENSRNOT00000017479	Nkain3-201	ENSRNOG00000013085	Nkain3	5:34174411-34813116	0.343658	0	16.2664	2.72022e-16	3.05971e-13
ENSRNOT00000091316	Ptprm-202	ENSRNOG00000011700	Ptprm	9:114846161-115382445	0.711597	0	17.0523	3.48962e-16	3.84163e-13
ENSRNOT00000087990	LOC103690302-202	ENSRNOG00000052572	LOC103690302	X:153539906-153878806	0.592684	0	16.1444	1.33085e-15	1.43457e-12
ENSRNOT00000087085	Rhobtb1-202	ENSRNOG00000000633	Rhobtb1	20:20640685-20680675	4.81667	0	16.0824	3.04626e-15	3.15233e-12
ENSRNOT00000084242	LOC103692570-201	ENSRNOG00000054165	LOC103692570	6:26426869-26445787	9.94088	0	16.0403	5.50194e-15	5.58188e-12
ENSRNOT00000035454	Ntm-201	ENSRNOG00000023720	Ntm	8:30039408-30222036	0	1.18683	-16.8563	5.78373e-15	5.75492e-12
ENSRNOT00000092157	Mpp5-202	ENSRNOG00000008788	Mpp5	6:101924000-102026810	2.16647	0	16.315	1.21595e-14	1.16508e-11
ENSRNOT00000007788	Cntn4-201	ENSRNOG00000005652	Cntn4	4:138269142-138786944	0.342765	0	15.9705	1.47732e-14	1.38978e-11
ENSRNOT00000064942	Tbc1d4-202	ENSRNOG00000009431	Tbc1d4	15:85930044-86105273	0.974605	0	15.9109	2.89299e-14	2.62607e-11
ENSRNOT00000000784	Rhobtb1-201	ENSRNOG00000000633	Rhobtb1	20:20638579-20713128	0	1.27117	-15.7885	4.89667e-14	4.36825e-11
ENSRNOT00000007949	Il1rn-201	ENSRNOG00000005871	Il1rn	3:1452644-1468614	0	55.4757	-18.7112	5.21283e-14	4.57148e-11
ENSRNOT00000087592	Dlgap1-202	ENSRNOG00000016196	Dlgap1	9:118849302-119156706	0.73148	0	16.3436	1.61543e-13	1.39307e-10
ENSRNOT00000027574	Sh3pxd2a-201	ENSRNOG00000020353	Sh3pxd2a	1:267046490-267203986	0.000825667	1.15762	-11.0671	1.96914e-13	1.67025e-10
ENSRNOT00000085516	Iws1-202	ENSRNOG00000014630	Iws1	18:24849553-24880282	4.83164	0	15.7014	2.51815e-13	2.06812e-10
ENSRNOT00000011727	Mmp12-201	ENSRNOG00000030187	Mmp12	8:5606592-5616493	0	22.4823	-16.7574	2.63898e-13	2.10067e-10
ENSRNOT00000000477	Cfb-205	ENSRNOG00000051158	Cfb	20:4536212-4542073	0	15.5446	-15.6197	4.79705e-13	3.65006e-10
ENSRNOT00000082464	Med12l-204	ENSRNOG00000010680	Med12l	2:149315189-149494296	0.807354	0	15.6513	7.80918e-13	5.77221e-10
ENSRNOT00000079965	Trpc1-201	ENSRNOG00000054902	Trpc1	8:103503985-103554399	2.61211	0	15.5336	1.21374e-12	8.45628e-10
ENSRNOT00000019487	Scara5-201	ENSRNOG00000014398	Scara5	15:49069145-49177166	0.076522	29.0239	-9.05658	1.22576e-12	8.45628e-10
ENSRNOT00000092395	Mapk10-202	ENSRNOG00000002079	Mapk10	14:8080565-8367771	0.437828	0	15.4638	3.16141e-12	2.12434e-09
ENSRNOT00000078159	Ick-202	ENSRNOG00000008691	Ick	8:85413537-85472670	2.09392	0	15.4386	3.30354e-12	2.19139e-09
ENSRNOT00000027530	Taf13-201	ENSRNOG00000020315	Taf13	2:211359623-211370284	12.1056	0.000637	13.0694	5.44813e-12	3.43771e-09
ENSRNOT00000079095	Mta3-202	ENSRNOG00000004685	Mta3	6:6908684-7017561	0	0.539569	-15.1638	8.54799e-12	5.14281e-09
ENSRNOT00000080277	Gabra3-201	ENSRNOG00000056558	Gabra3	X:152414615-152641679	0.447198	0	15.1515	9.00211e-12	5.35377e-09
ENSRNOT00000076507	Asph-206	ENSRNOG00000007445	Asph	5:22709158-22769925	2.86776	0	15.9113	1.09319e-11	6.42761e-09
ENSRNOT00000001639	Itgb2-201	ENSRNOG00000001224	Itgb2	20:11777783-11815647	0	3.97513	-16.1884	1.19978e-11	6.83378e-09
ENSRNOT00000064581	Mlh1-201	ENSRNOG00000033809	Mlh1	8:119486888-119523716	2.98185	0	15.2759	1.38929e-11	7.81341e-09
ENSRNOT00000049884	Arhgap15-201	ENSRNOG00000031168	Arhgap15	3:28627084-29236219	0.183778	0	15.2909	1.52157e-11	8.46535e-09
ENSRNOT00000070832	Wnt7a-201	ENSRNOG00000048782	Wnt7a	4:122994425-123040609	2.34227	0	15.2436	1.76334e-11	9.70606e-09
ENSRNOT00000082359	Abcb4-205	ENSRNOG00000008012	Abcb4	4:22340840-22424862	1.19585	0	15.1266	2.12202e-11	1.15574e-08
ENSRNOT00000025245	Plekhb1-201	ENSRNOG00000018627	Plekhb1	1:165665911-165680176	6.57344	0	15.0508	2.30917e-11	1.24457e-08
ENSRNOT00000067538	Nfib-203	ENSRNOG00000009795	Nfib	5:100439082-100647298	0.503654	0	15.2114	2.50456e-11	1.33597e-08
ENSRNOT00000028688	RGD1308428-201	ENSRNOG00000021129	RGD1308428	1:90098387-90151405	11.0417	0.0669167	6.66892	4.36022e-11	2.27881e-08
ENSRNOT00000039677	Ppfia1-201	ENSRNOG00000020857	Ppfia1	1:217644259-217720221	1.23164	0	15.0576	4.86253e-11	2.51592e-08
ENSRNOT00000003173	Hnrnpd-202	ENSRNOG00000002292	Hnrnpd	14:11256268-11274578	4.71922	0	14.9287	6.00025e-11	3.04372e-08
ENSRNOT00000066850	Ucma-201	ENSRNOG00000017987	Ucma	17:77252100-77261731	8.93385	0	14.9236	6.3892e-11	3.20955e-08
ENSRNOT00000033978	Mdk-201	ENSRNOG00000017560	Mdk	3:80841005-80842916	43.689	0	14.8794	8.64706e-11	4.26102e-08
ENSRNOT00000007947	Smoc1-201	ENSRNOG00000005998	Smoc1	6:104718512-104877980	2.35532	62.9573	-5.34897	9.56599e-11	4.66937e-08
ENSRNOT00000025217	Rpl17-201	ENSRNOG00000018680	Rpl17	18:70970596-70972821	334.139	1.42011	7.01319	1.19561e-10	5.67541e-08
ENSRNOT00000049681	Acan-202	ENSRNOG00000028992	Acan	1:140792049-140824379	2.48573	0	14.8214	1.22061e-10	5.74143e-08
ENSRNOT00000082489	Ntng2-202	ENSRNOG00000013694	Ntng2	3:7742723-7796385	1.4512	0	14.7686	1.93805e-10	8.95328e-08
ENSRNOT00000082422	Rcsd1-202	ENSRNOG00000003283	Rcsd1	13:83855444-83917021	0	0.944396	-14.9737	2.07438e-10	9.49827e-08
ENSRNOT00000007103	Myef2-201	ENSRNOG00000005258	Myef2	3:117354581-117389456	3.05389	0	15.1768	2.21358e-10	9.95938e-08
ENSRNOT00000087619	NEWGENE_621351-201	ENSRNOG00000052925	NEWGENE_621351	4:29535852-29564768	407.98	0.01408	13.965	2.3652e-10	1.05498e-07
ENSRNOT00000037895	Grem1-201	ENSRNOG00000026053	Grem1	3:105203309-105214989	3.84611	112.507	-5.49815	2.5798e-10	1.1312e-07
ENSRNOT00000017339	Msr1-201	ENSRNOG00000012779	Msr1	16:56813791-56900052	0	0.876031	-15.2486	2.73522e-10	1.18927e-07
ENSRNOT00000045628	Tf-202	ENSRNOG00000030625	Tf	8:111694566-111721303	0.498416	23.7808	-6.17293	2.9871e-10	1.28796e-07
ENSRNOT00000047854	Agrn-202	ENSRNOG00000020205	Agrn	5:173589914-173611202	41.8233	0.112474	7.42673	3.26729e-10	1.38568e-07
ENSRNOT00000021730	Ccl20-201	ENSRNOG00000015992	Ccl20	9:88918433-88921001	0	30.6975	-15.293	4.61426e-10	1.87989e-07
ENSRNOT00000037974	Map2-201	ENSRNOG00000011841	Map2	9:73378111-73459278	1.54634	0	15.4511	7.10864e-10	2.85123e-07
ENSRNOT00000007523	Lmcd1-201	ENSRNOG00000005690	Lmcd1	4:144192989-144252551	3.86676	62.8811	-4.70429	7.39442e-10	2.94303e-07
ENSRNOT00000033200	Clip2-201	ENSRNOG00000021611	Clip2	12:25173005-25237009	0.196845	8.83424	-6.20918	7.69401e-10	2.9932e-07
ENSRNOT00000077730	Pop1-202	ENSRNOG00000005243	Pop1	7:73273985-73298239	2.69685	0	14.5269	9.20208e-10	3.55317e-07
ENSRNOT00000058072	Atp7b-201	ENSRNOG00000012878	Atp7b	16:74865516-74944935	0.796103	0	14.4749	1.20562e-09	4.48778e-07
ENSRNOT00000024344	Cd53-201	ENSRNOG00000017874	Cd53	2:209489279-209537087	0	2.66989	-15.929	1.23089e-09	4.54909e-07
ENSRNOT00000049771	Slc4a7-202	ENSRNOG00000005957	Slc4a7	15:11836407-11912916	0.897703	0	14.6144	1.27067e-09	4.63172e-07
ENSRNOT00000017022	Zfp451-201	ENSRNOG00000012718	Zfp451	9:38396449-38451656	1.14671	0	14.4854	1.27115e-09	4.63172e-07
ENSRNOT00000004776	Rufy3-201	ENSRNOG00000003428	Rufy3	14:21070593-21128505	1.08432	0	14.4596	1.35349e-09	4.89725e-07
ENSRNOT00000080288	Clmp-201	ENSRNOG00000053239	Clmp	8:44847157-44975457	0.270311	11.7071	-5.96838	1.54076e-09	5.49795e-07
ENSRNOT00000079797	Cadm1-202	ENSRNOG00000018778	Cadm1	8:52127632-52189699	1.25625	0	14.7335	1.60959e-09	5.70423e-07
ENSRNOT00000066322	Mrpl42-201	ENSRNOG00000042740	Mrpl42	7:36573654-36597462	2.67039	0	14.4999	1.65808e-09	5.83612e-07
ENSRNOT00000029615	Usp54-201	ENSRNOG00000027012	Usp54	15:4125373-4190408	1.07438	0	14.6457	1.75637e-09	6.09909e-07
ENSRNOT00000085452	Slc7a14-202	ENSRNOG00000028097	Slc7a14	2:115739813-115788687	1.23513	0	14.4143	1.79982e-09	6.20829e-07
ENSRNOT00000090959	Pde2a-202	ENSRNOG00000019560	Pde2a	1:166564664-166626158	0	0.575623	-14.5488	1.99543e-09	6.78399e-07
ENSRNOT00000018577	Fgf1-201	ENSRNOG00000013867	Fgf1	18:32336102-32357072	2.88698	0	14.4155	2.00605e-09	6.78399e-07
ENSRNOT00000039733	Lvrn-201	ENSRNOG00000003950	Lvrn	18:40883224-40953864	0.10151	11.042	-7.25114	2.0447e-09	6.86978e-07
ENSRNOT00000038532	Agtr1a-201	ENSRNOG00000018346	Agtr1a	17:35907108-35958077	0.291918	12.4957	-6.01083	2.46529e-09	8.12463e-07
ENSRNOT00000090060	Cwc27-202	ENSRNOG00000013252	Cwc27	2:34722690-34923024	0.403592	0	14.7776	2.54073e-09	8.29598e-07
ENSRNOT00000018634	Fyb1-201	ENSRNOG00000013886	Fyb1	2:55835151-55983804	0	0.386944	-14.8496	2.54935e-09	8.29598e-07
ENSRNOT00000077311	Fabp4-202	ENSRNOG00000010805	Fabp4	2:93792664-93797267	0	15.4839	-15.1478	3.23725e-09	1.04687e-06
ENSRNOT00000042699	Actg2-201	ENSRNOG00000029401	Actg2	4:115215060-115239723	2.43518	45.4584	-5.00458	3.39254e-09	1.09027e-06
ENSRNOT00000075878	RGD1565355-204	ENSRNOG00000040108	RGD1565355	4:14039977-14241272	0	1.00086	-16.562	3.47786e-09	1.11079e-06
ENSRNOT00000012811	Rspo1-201	ENSRNOG00000009656	Rspo1	5:142986526-143007831	0.126869	9.27254	-6.77702	4.02756e-09	1.26297e-06
ENSRNOT00000007747	Lyz2-201	ENSRNOG00000005825	Lyz2	7:60335969-60341264	0.0538643	39.0582	-10.015	4.44702e-09	1.36954e-06
ENSRNOT00000071065	Gramd1c-201	ENSRNOG00000053406	Gramd1c	11:62584959-62634802	1.18023	0	14.3567	4.47328e-09	1.36954e-06
ENSRNOT00000090446	Ap2b1-203	ENSRNOG00000061543	Ap2b1	10:70520254-70621977	1.65376	6.73333e-05	12.7231	4.71881e-09	1.43621e-06
ENSRNOT00000040165	Hs6st2-201	ENSRNOG00000030880	Hs6st2	X:138677580-138972684	0.244851	6.54525	-5.29489	4.90349e-09	1.48369e-06
ENSRNOT00000064078	LOC103693323-201	ENSRNOG00000003349	LOC103693323	10:36741434-37028367	0.0622907	6.22365	-7.12633	5.54316e-09	1.64832e-06
ENSRNOT00000058070	Upf2-201	ENSRNOG00000023593	Upf2	17:76184928-76281660	0.00886833	1.31119	-7.95317	6.49483e-09	1.9021e-06
ENSRNOT00000046058	Gucy1a2-201	ENSRNOG00000029876	Gucy1a2	8:408001-899974	0.367319	4.48559	-4.43554	6.61934e-09	1.91336e-06
ENSRNOT00000082669	Nudt5-202	ENSRNOG00000017741	Nudt5	17:76387562-76401249	3.84007	0	14.2124	6.66389e-09	1.91553e-06
ENSRNOT00000076481	Mef2c-208	ENSRNOG00000033134	Mef2c	2:11658568-11820075	0.328226	0	14.2162	7.05285e-09	2.01614e-06
ENSRNOT00000010871	Timm9-201	ENSRNOG00000008222	Timm9	6:93549484-93562314	3.99743	0	14.1849	8.4982e-09	2.3897e-06
ENSRNOT00000067325	Dnmt1-202	ENSRNOG00000039859	Dnmt1	8:21923489-21968415	1.14522	0	14.192	8.69553e-09	2.43198e-06
ENSRNOT00000006621	Yaf2-201	ENSRNOG00000004773	Yaf2	7:134505737-134560713	0	0.595796	-14.1898	9.13946e-09	2.54239e-06
ENSRNOT00000059264	Slc26a8-201	ENSRNOG00000000512	Slc26a8	20:5881676-5927070	1.11338	0	14.1451	9.43185e-09	2.6097e-06
ENSRNOT00000014657	Tbx18-201	ENSRNOG00000010685	Tbx18	8:95359354-95387363	0.191495	8.84301	-6.13117	9.48231e-09	2.6097e-06
ENSRNOT00000028284	Tyrobp-201	ENSRNOG00000020845	Tyrobp	1:88875375-88879303	0	13.4588	-14.7332	1.21765e-08	3.28137e-06
ENSRNOT00000082289	Saa4-203	ENSRNOG00000055531	Saa4	1:102810105-102845083	1.59285	0	14.2572	1.29121e-08	3.46158e-06
ENSRNOT00000025966	Npr3-201	ENSRNOG00000019184	Npr3	2:61888950-61949926	13.3211	153.256	-4.20324	1.33941e-08	3.57228e-06
ENSRNOT00000075628	Vat1l-201	ENSRNOG00000011989	Vat1l	19:46525919-46693838	0.16526	3.52782	-5.06231	1.53583e-08	4.03056e-06
ENSRNOT00000093162	Wnk3-203	ENSRNOG00000002537	Wnk3	X:20423401-20454217	1.55268	0	14.0764	1.5424e-08	4.03056e-06
ENSRNOT00000018351	Trem2-201	ENSRNOG00000013578	Trem2	9:14611561-14618013	0	7.62667	-14.6028	1.59439e-08	4.10693e-06
ENSRNOT00000022290	Sned1-201	ENSRNOG00000023548	Sned1	9:100380515-100437056	0.21994	24.6066	-7.26416	1.78228e-08	4.52044e-06
ENSRNOT00000091230	Exoc1-203	ENSRNOG00000002144	Exoc1	14:34144808-34177515	1.41086	0	14.0225	1.79744e-08	4.53664e-06
ENSRNOT00000000009	Alx4-201	ENSRNOG00000000008	Alx4	3:82548959-82585531	0.426188	10.1115	-5.29918	1.83061e-08	4.59794e-06
ENSRNOT00000027552	Prkar2a-201	ENSRNOG00000020284	Prkar2a	8:117486083-117545564	0.225177	5.21289	-5.36305	1.92588e-08	4.81387e-06
ENSRNOT00000009334	Atp6v0d2-201	ENSRNOG00000006926	Atp6v0d2	5:33843519-33892462	0	1.56061	-15.1953	2.1114e-08	5.22709e-06
ENSRNOT00000072411	Sulf1-202	ENSRNOG00000009037	Sulf1	5:5999475-6083083	0.527731	10.75	-4.94935	2.18274e-08	5.37796e-06
ENSRNOT00000014979	Papss2-201	ENSRNOG00000011068	Papss2	1:251145363-251230715	167.388	3.87289	4.60404	2.2762e-08	5.58166e-06
ENSRNOT00000024286	Rab8b-201	ENSRNOG00000018009	Rab8b	8:72638003-72714664	10.73	0.19851	5.11856	2.33373e-08	5.69574e-06
ENSRNOT00000006804	Crip2-201	ENSRNOG00000005041	Crip2	6:137953545-137958490	235.169	4.37877	4.87744	2.35554e-08	5.72198e-06
ENSRNOT00000014997	Cmc2-201	ENSRNOG00000011279	Cmc2	19:49433590-49448072	8.88772	0.0226277	7.95805	2.36706e-08	5.72309e-06
ENSRNOT00000074816	Col25a1-202	ENSRNOG00000050706	Col25a1	2:235596123-235715057	0	0.255444	-14.1045	2.39219e-08	5.75695e-06
ENSRNOT00000078599	Chi3l1-201	ENSRNOG00000053272	Chi3l1	13:51022681-51030802	0.498761	20.6709	-6.04795	2.56014e-08	6.10434e-06
ENSRNOT00000018328	Tgm2-201	ENSRNOG00000012956	Tgm2	3:154597168-154627257	1.73792	62.5851	-5.67956	2.59701e-08	6.16385e-06
ENSRNOT00000001248	Flt1-201	ENSRNOG00000000940	Flt1	12:9034308-9205905	0.168638	3.36993	-4.98363	2.70442e-08	6.33165e-06
ENSRNOT00000004279	Mpz-201	ENSRNOG00000003171	Mpz	13:89524329-89530068	370.627	0.31918	9.07815	2.74156e-08	6.38968e-06
ENSRNOT00000093284	Dclk1-204	ENSRNOG00000032922	Dclk1	2:144861455-144936807	0.573009	0	13.9228	2.83146e-08	6.56961e-06
ENSRNOT00000042256	Adgrl2-201	ENSRNOG00000032660	Adgrl2	2:258792839-258997145	0.143421	6.61344	-6.35211	2.92486e-08	6.75605e-06
ENSRNOT00000075382	Arhgef10l-202	ENSRNOG00000050636	Arhgef10l	5:159018893-159119171	13.4891	0	18.8866	3.08101e-08	7.05375e-06
ENSRNOT00000093675	Wnk3-204	ENSRNOG00000002537	Wnk3	X:20351486-20422983	0.588471	0	13.8833	3.50883e-08	7.92796e-06
ENSRNOT00000007577	Mgp-201	ENSRNOG00000005695	Mgp	4:170856751-170860225	3.0073	100.771	-5.67667	3.62001e-08	8.14361e-06
ENSRNOT00000019787	Lbp-201	ENSRNOG00000014532	Lbp	3:154786215-154813464	0.0517663	20.1472	-9.01304	4.50794e-08	9.96774e-06
ENSRNOT00000007321	Sec16b-201	ENSRNOG00000005229	Sec16b	13:75177965-75216933	1.03268	0	13.8265	4.72884e-08	1.04117e-05
ENSRNOT00000017600	Add3-201	ENSRNOG00000012820	Add3	1:273854248-273961982	11.5436	0.297555	4.52063	4.85044e-08	1.06342e-05
ENSRNOT00000027132	Myh14-201	ENSRNOG00000020014	Myh14	1:100608975-100671074	15.598	0.0191117	8.63156	5.68259e-08	1.22001e-05
ENSRNOT00000010031	Angptl4-201	ENSRNOG00000007545	Angptl4	7:18627808-18634079	2.97168	73.9508	-5.26162	5.93809e-08	1.2696e-05
ENSRNOT00000070912	Thbs1-201	ENSRNOG00000045829	Thbs1	3:109862120-109873466	954.556	38.8026	3.88873	5.96523e-08	1.27015e-05
ENSRNOT00000063821	Vcan-202	ENSRNOG00000029212	Vcan	2:18490102-18565842	0	6.39714	-18.054	6.00943e-08	1.27247e-05
ENSRNOT00000025052	Aars-201	ENSRNOG00000018404	Aars	19:43193264-43215281	8.78343	0.000205667	13.697	6.02532e-08	1.27247e-05
ENSRNOT00000082435	Rubcn-201	ENSRNOG00000059880	Rubcn	11:71151132-71197035	17.9732	0	18.1524	6.29256e-08	1.31497e-05
ENSRNOT00000008161	Psd4-201	ENSRNOG00000006079	Psd4	3:1478525-1514934	0.0570457	3.97127	-6.73153	6.30278e-08	1.31497e-05
ENSRNOT00000013991	Nrg1-201	ENSRNOG00000010392	Nrg1	16:63958645-64057434	14.0615	0.375729	4.39777	6.33249e-08	1.31586e-05
ENSRNOT00000076583	Kmt2e-204	ENSRNOG00000021614	Kmt2e	4:8217556-8255379	9.94882	0.0661507	6.20527	6.4817e-08	1.33839e-05
ENSRNOT00000020704	Aspnl1-201	ENSRNOG00000015410	Aspnl1	17:14656009-14679409	0	0.922629	-13.7774	7.43557e-08	1.49698e-05
ENSRNOT00000009977	Dab1-201	ENSRNOG00000007410	Dab1	5:124021366-124266744	0.185561	0	13.9615	7.97517e-08	1.5913e-05
ENSRNOT00000092624	Sept6-205	ENSRNOG00000043182	2021-09-06	X:123576039-123662350	0	0.330066	-13.9589	7.99632e-08	1.5913e-05
ENSRNOT00000033377	Rbm33-201	ENSRNOG00000006718	Rbm33	4:594882-695383	0.373709	0	13.7248	8.08569e-08	1.60292e-05
ENSRNOT00000061516	Clasp1-203	ENSRNOG00000002376	Clasp1	13:34400170-34582203	0.238083	0	13.8912	8.68666e-08	1.70896e-05
ENSRNOT00000017233	Uaca-201	ENSRNOG00000012868	Uaca	8:65686648-65774940	0.178301	3.6941	-5.045	8.93383e-08	1.75093e-05
ENSRNOT00000007779	Arhgdib-201	ENSRNOG00000005809	Arhgdib	4:170913923-170932618	0.12896	10.7738	-6.95231	9.74679e-08	1.90305e-05
ENSRNOT00000021846	Casq2-201	ENSRNOG00000016243	Casq2	2:204512302-204568656	0.078823	2.55924	-5.89014	1.03095e-07	2.00536e-05
ENSRNOT00000073850	Igf2-202	ENSRNOG00000020369	Igf2	1:215828102-215834704	1.39296	49.8813	-5.73746	1.13267e-07	2.17389e-05
ENSRNOT00000018821	Slc6a12-201	ENSRNOG00000013547	Slc6a12	4:153921115-153941391	0	2.30662	-14.4977	1.16158e-07	2.20961e-05
ENSRNOT00000081482	Macf1-202	ENSRNOG00000016047	Macf1	5:141039587-141242131	16.1738	0.245516	5.51569	1.22558e-07	2.30592e-05
ENSRNOT00000022664	Cmtm5-201	ENSRNOG00000016828	Cmtm5	15:33600102-33602834	12.625	0	13.603	1.24608e-07	2.32928e-05
ENSRNOT00000090663	Elmo1-203	ENSRNOG00000059705	Elmo1	17:46353330-46794845	1.17036	0	17.5029	1.27636e-07	2.37555e-05
ENSRNOT00000038020	Nckap5-201	ENSRNOG00000021553	Nckap5	13:42265806-42885440	5.49927	0.165642	4.21948	1.30121e-07	2.41311e-05
ENSRNOT00000011432	Steap4-201	ENSRNOG00000008602	Steap4	4:23112686-23135354	0.00336533	4.21223	-10.7276	1.33273e-07	2.45498e-05
ENSRNOT00000021938	Fcrl2-201	ENSRNOG00000016164	Fcrl2	2:186595051-186606172	0	3.17334	-14.1245	1.34481e-07	2.46744e-05
ENSRNOT00000056704	Plod2-202	ENSRNOG00000030183	Plod2	8:99977334-100059736	0.181328	18.6589	-7.56728	1.37918e-07	2.50737e-05
ENSRNOT00000029443	Slc15a3-201	ENSRNOG00000021644	Slc15a3	1:226897625-226912708	0	2.90018	-14.4172	1.38185e-07	2.50737e-05
ENSRNOT00000009817	Serping1-201	ENSRNOG00000007457	Serping1	3:72161189-72171078	2.66851	60.5566	-5.07574	1.40778e-07	2.53797e-05
ENSRNOT00000073865	Lrch3-203	ENSRNOG00000001774	Lrch3	11:71012061-71108184	0.35277	0	13.5762	1.42051e-07	2.55204e-05
ENSRNOT00000004459	Rrn3-201	ENSRNOG00000003326	Rrn3	10:3170777-3214647	1.57661	0.000232667	11.0366	1.45935e-07	2.61274e-05
ENSRNOT00000004803	Grem2-201	ENSRNOG00000003616	Grem2	13:92894431-92988137	0.432024	6.10727	-4.51595	1.48287e-07	2.63661e-05
ENSRNOT00000064785	Ptprc-205	ENSRNOG00000000655	Ptprc	13:55061562-55173692	0	0.36398	-14.3107	1.53144e-07	2.71364e-05
ENSRNOT00000000824	Hps4-201	ENSRNOG00000000661	Hps4	12:50285294-50313976	1.60257	0	14.0563	1.63926e-07	2.87516e-05
ENSRNOT00000042952	Ano5-201	ENSRNOG00000015972	Ano5	1:106896790-106968885	7.4889	0.151705	4.86582	1.87966e-07	3.27459e-05
ENSRNOT00000071801	Eng-201	ENSRNOG00000050190	Eng	3:11679530-11717485	0.5407	10.659	-4.92829	1.95167e-07	3.36604e-05
ENSRNOT00000021898	Nkd2-201	ENSRNOG00000016103	Nkd2	1:32058044-32084877	0.663792	11.4201	-4.86153	2.0475e-07	3.50652e-05
ENSRNOT00000076283	Il1rapl1-201	ENSRNOG00000029663	Il1rapl1	X:55439578-56765893	0.0242057	0	13.5127	2.08414e-07	3.53949e-05
ENSRNOT00000051139	Enpp2-202	ENSRNOG00000004089	Enpp2	7:94480396-94563001	0.313693	9.35962	-5.41471	2.23639e-07	3.76915e-05
ENSRNOT00000057685	Tfpi-202	ENSRNOG00000005039	Tfpi	3:71859982-71893618	0.568044	11.4624	-4.96259	2.26367e-07	3.79972e-05
ENSRNOT00000015327	Tpd52-201	ENSRNOG00000011441	Tpd52	2:95008477-95039076	11.535	0	16.998	2.27164e-07	3.79972e-05
ENSRNOT00000000593	Scube3-201	ENSRNOG00000000500	Scube3	20:7718282-7746331	2.60973	29.1769	-4.17702	2.28402e-07	3.79972e-05
ENSRNOT00000093558	Rps16-204	ENSRNOG00000019578	Rps16	1:85405773-85408413	53.9093	0.043304	9.51501	2.29054e-07	3.79972e-05
TCONS_00324943	TCONS_00324943	XLOC_258016	XLOC_258016	6:145387883-145437910	0	0.554071	-13.9953	2.29543e-07	3.79972e-05
ENSRNOT00000055289	Cbx5-201	ENSRNOG00000036841	Cbx5	7:144819730-144837583	1.88952	0	13.5726	2.37559e-07	3.91451e-05
ENSRNOT00000023530	Igfbp5-201	ENSRNOG00000017206	Igfbp5	9:80150211-80167033	489.293	21.834	3.8426	2.40336e-07	3.94769e-05
ENSRNOT00000054674	Sfxn4-201	ENSRNOG00000036572	Sfxn4	1:282213675-282235974	1.39473	0	13.4586	2.43288e-07	3.98345e-05
ENSRNOT00000016083	Cp-201	ENSRNOG00000011913	Cp	2:104744461-104789146	1.08535	12.6362	-4.30304	2.44532e-07	3.98345e-05
ENSRNOT00000065811	Gipc2-201	ENSRNOG00000042152	Gipc2	2:257293167-257376756	0.387115	0	13.5127	2.44823e-07	3.98345e-05
ENSRNOT00000003823	Cxcl6-201	ENSRNOG00000002843	Cxcl6	14:18860264-18862407	0.119416	24.1254	-8.29635	2.53285e-07	4.09538e-05
ENSRNOT00000041241	ND3-201	ENSRNOG00000033615	ND3	MT:9451-9798	20.9308	453.617	-5.29178	2.78265e-07	4.43694e-05
ENSRNOT00000065327	Mtmr7-201	ENSRNOG00000011420	Mtmr7	16:54765325-54856225	0.331584	0	13.4108	2.78697e-07	4.43694e-05
ENSRNOT00000002996	Ociad1-201	ENSRNOG00000002205	Ociad1	14:37458029-37475418	19.3024	0	16.9322	2.84147e-07	4.49326e-05
ENSRNOT00000017952	LOC691083-201	ENSRNOG00000013437	LOC691083	3:95232166-95398594	0.190187	0	13.4582	2.84242e-07	4.49326e-05
ENSRNOT00000006308	Il1b-201	ENSRNOG00000004649	Il1b	3:121876263-121882726	0	4.22024	-13.8426	3.05904e-07	4.7818e-05
ENSRNOT00000020661	Asxl3-201	ENSRNOG00000015383	Asxl3	18:13386133-13491735	0.046138	1.26849	-5.52182	3.33291e-07	5.16311e-05
ENSRNOT00000020505	Cyp26b1-201	ENSRNOG00000015076	Cyp26b1	4:116261796-116278615	1.93898	29.0136	-4.54746	3.41904e-07	5.26502e-05
ENSRNOT00000074898	Sh3kbp1-203	ENSRNOG00000004322	Sh3kbp1	X:37791601-38026774	0.125366	0	13.3643	3.54536e-07	5.38648e-05
ENSRNOT00000087062	Enpep-201	ENSRNOG00000051854	Enpep	2:233667254-233743866	0.194439	4.43855	-5.10781	3.56038e-07	5.38648e-05
ENSRNOT00000079935	Epb41-205	ENSRNOG00000010037	Epb41	5:150084611-150163395	0.406023	0	13.4662	3.61691e-07	5.44019e-05
ENSRNOT00000021915	Cd4-201	ENSRNOG00000016294	Cd4	4:157383052-157408176	0	1.37228	-14.067	3.71965e-07	5.56238e-05
ENSRNOT00000090477	Dlc1-202	ENSRNOG00000010780	Dlc1	16:59077574-59246106	0.414448	4.84435	-4.39355	3.84659e-07	5.73564e-05
ENSRNOT00000018846	Aebp1-201	ENSRNOG00000013720	Aebp1	14:86101277-86111306	3.20926	51.8682	-4.62921	3.87326e-07	5.75881e-05
ENSRNOT00000061417	Dsc2-201	ENSRNOG00000039969	Dsc2	18:11826706-11858744	0.890418	0	13.3253	3.90853e-07	5.79459e-05
ENSRNOT00000033900	Gldn-201	ENSRNOG00000024082	Gldn	8:58870516-58914603	1340.88	26.0597	4.6947	4.27549e-07	6.2846e-05
ENSRNOT00000012658	Sfrp2-201	ENSRNOG00000009465	Sfrp2	2:182723854-182731764	0.0694077	12.9896	-8.00451	4.31348e-07	6.29681e-05
ENSRNOT00000045993	Ptges-201	ENSRNOG00000006320	Ptges	3:9727408-9738752	0.312975	41.264	-7.4576	4.43654e-07	6.43e-05
ENSRNOT00000087834	Tspan11-201	ENSRNOG00000054360	Tspan11	4:160455986-160522904	25.0225	0.991113	3.89361	4.54089e-07	6.56285e-05
ENSRNOT00000091163	Trim37-203	ENSRNOG00000006248	Trim37	10:74436294-74537214	3.72581	0.0684417	5.07767	4.66217e-07	6.71936e-05
ENSRNOT00000092925	Ccdc178-202	ENSRNOG00000022156	Ccdc178	18:12796195-13194952	0	0.04851	-13.3914	4.70425e-07	6.76118e-05
ENSRNOT00000089065	Zfp385b-202	ENSRNOG00000019065	Zfp385b	3:64269817-64364101	0.350779	0	13.5695	4.89235e-07	7.01205e-05
ENSRNOT00000089235	Mpdz-202	ENSRNOG00000007894	Mpdz	5:99413187-99566318	0.110749	1.87547	-4.82978	4.94762e-07	7.07169e-05
TCONS_00408978	TCONS_00408978	XLOC_325147	XLOC_325147	X:71741996-71764586	0.441075	9.22011	-5.17269	5.09912e-07	7.24818e-05
ENSRNOT00000078265	Angel1-202	ENSRNOG00000010567	Angel1	6:110644267-110681408	2.9e-05	0.615253	-12.2379	5.3288e-07	7.53326e-05
ENSRNOT00000012600	Tbc1d4-201	ENSRNOG00000009431	Tbc1d4	15:85930044-86105273	0.000444333	0.313057	-10.1708	5.76658e-07	8.04952e-05
ENSRNOT00000001743	S100b-201	ENSRNOG00000001295	S100b	20:13130636-13142856	194.93	7.45004	3.84948	6.01821e-07	8.34822e-05
ENSRNOT00000028585	Lsr-201	ENSRNOG00000021053	Lsr	1:89383519-89399039	1.68967	0	13.2077	6.04105e-07	8.35749e-05
ENSRNOT00000078818	Erg-203	ENSRNOG00000001652	Erg	11:35646428-35749464	0.27614	0	13.3347	6.1144e-07	8.39342e-05
ENSRNOT00000077000	Ddx17-207	ENSRNOG00000051170	Ddx17	7:120762719-120770435	18.9188	0.00698167	10.3288	6.11569e-07	8.39342e-05
ENSRNOT00000081970	LOC103690190-201	ENSRNOG00000060492	LOC103690190	17:44747796-44748188	41.1302	627.466	-4.87014	6.3473e-07	8.64252e-05
ENSRNOT00000012532	Dnase1l3-201	ENSRNOG00000009291	Dnase1l3	15:18710492-18736473	1.03629	0	13.2258	6.57318e-07	8.87997e-05
ENSRNOT00000004510	Col23a1-201	ENSRNOG00000046785	Col23a1	10:34903343-34933539	0.28778	14.4424	-6.11633	6.69983e-07	9.00404e-05
ENSRNOT00000012190	Cntn2-201	ENSRNOG00000009033	Cntn2	13:49285310-49313940	0.207998	5.57712	-5.38144	6.89683e-07	9.2209e-05
ENSRNOT00000023352	Mcf2l-201	ENSRNOG00000028426	Mcf2l	16:81840453-81945127	0.249478	0	13.1861	6.94085e-07	9.25584e-05
ENSRNOT00000081570	Rgs12-203	ENSRNOG00000030568	Rgs12	14:80982162-81023682	2.83411	0.014187	6.98363	7.15636e-07	9.49429e-05
ENSRNOT00000057735	Stum-201	ENSRNOG00000037960	Stum	13:98724295-98772968	0	0.324084	-13.1933	7.35324e-07	9.70571e-05
ENSRNOT00000080246	Igf2-203	ENSRNOG00000020369	Igf2	1:215828102-215836641	1.08397	28.6028	-5.31414	7.73175e-07	0.000101278
ENSRNOT00000032937	Ms4a6e-201	ENSRNOG00000030689	Ms4a6e	1:227757425-227818305	0	0.233255	-13.1571	7.91256e-07	0.000103385
ENSRNOT00000037371	MGC95210-201	ENSRNOG00000024780	MGC95210	10:102199837-102210764	2.30317	0	13.1476	7.97476e-07	0.000103935
ENSRNOT00000015139	Ccl3-201	ENSRNOG00000011205	Ccl3	10:70869513-70871066	0	15.9063	-13.6165	8.20279e-07	0.000106105
ENSRNOT00000047000	Trappc3l-201	ENSRNOG00000031290	Trappc3l	20:27592379-27664595	0.340963	0	13.1144	8.67787e-07	0.000110865
ENSRNOT00000072897	Ildr2-204	ENSRNOG00000025151	Ildr2	13:84474362-84530031	0.439465	0	13.1077	8.73424e-07	0.00011131
ENSRNOT00000093237	Sfswap-204	ENSRNOG00000000931	Sfswap	12:30740563-30811000	0.513209	0	13.7122	8.90136e-07	0.000112355
ENSRNOT00000093230	Aspa-203	ENSRNOG00000019659	Aspa	10:59867778-59888200	1.22285	0	13.124	8.98291e-07	0.000113086
ENSRNOT00000023101	Haus1-201	ENSRNOG00000017067	Haus1	18:74141481-74151950	2.31715	0	13.0953	9.14557e-07	0.000114577
ENSRNOT00000092133	Scn1b-203	ENSRNOG00000021102	Scn1b	1:89550738-89559960	2.61751	0	13.0872	9.67663e-07	0.000120207
ENSRNOT00000036527	Kiz-201	ENSRNOG00000025141	Kiz	3:141068023-141173858	1.92816	0	16.1293	9.71928e-07	0.000120307
ENSRNOT00000034772	Ophn1-201	ENSRNOG00000026573	Ophn1	X:68189161-68563137	0.0115917	0.611161	-6.64762	1.02533e-06	0.000126294
ENSRNOT00000065242	AABR07012318.1-201	ENSRNOG00000042970	AABR07012318.1	2:193083901-193101051	0	2.22338	-14.1872	1.08286e-06	0.000132142
ENSRNOT00000047666	Ncam1-202	ENSRNOG00000031890	Ncam1	8:53839683-53901358	113.825	5.58823	3.51812	1.10723e-06	0.000134798
ENSRNOT00000026793	Cadm4-201	ENSRNOG00000024243	Cadm4	1:81365138-81370109	449.836	20.6289	3.64236	1.14476e-06	0.000138391
ENSRNOT00000082084	Cyp7b1-202	ENSRNOG00000009730	Cyp7b1	2:102702689-102838745	0	0.124287	-13.2043	1.15732e-06	0.000139582
ENSRNOT00000028730	Ctsk-201	ENSRNOG00000021155	Ctsk	2:196655469-196666446	0.943007	18.6245	-4.92924	1.2202e-06	0.000145956
ENSRNOT00000076585	P3h4-202	ENSRNOG00000015787	P3h4	10:88318817-88325326	9.75813	0.0261643	7.63704	1.22144e-06	0.000145956
ENSRNOT00000015210	Rftn1-201	ENSRNOG00000011321	Rftn1	9:12740885-12942358	1.23059	10.4835	-3.72505	1.2482e-06	0.000148467
ENSRNOT00000091270	Tnrc6b-202	ENSRNOG00000024907	Tnrc6b	7:121930615-122140091	0	0.51056	-16.5477	1.30557e-06	0.00015458
ENSRNOT00000085618	Mylk-202	ENSRNOG00000002215	Mylk	11:69013050-69201380	0.808601	6.89213	-3.74527	1.39225e-06	0.000163461
ENSRNOT00000043951	Caskin1-202	ENSRNOG00000003195	Caskin1	10:13854362-13874254	1.13165	0	12.9801	1.39638e-06	0.000163461
ENSRNOT00000065720	Agap1-201	ENSRNOG00000019476	Agap1	9:96746440-97030163	2.7111	0.0662413	4.57441	1.44895e-06	0.000168852
ENSRNOT00000055542	Sox5-202	ENSRNOG00000027869	Sox5	4:178066787-178441547	2.43664	0.090937	3.99456	1.45248e-06	0.000168883
ENSRNOT00000036705	Cnih3-201	ENSRNOG00000022724	Cnih3	13:99663150-99770625	0.209205	0	12.9694	1.56213e-06	0.000181225
ENSRNOT00000041281	Cit-201	ENSRNOG00000001143	Cit	12:46334688-46414434	19.0244	0.337436	4.72434	1.61081e-06	0.000186454
ENSRNOT00000092933	Bend4-201	ENSRNOG00000053303	Bend4	14:42402081-42431480	0.752134	0	12.9761	1.65187e-06	0.000189385
ENSRNOT00000015198	Laptm5-201	ENSRNOG00000011054	Laptm5	5:149047681-149069719	0.0144413	6.11503	-9.10753	1.65324e-06	0.000189385
ENSRNOT00000070871	Abi3bp-206	ENSRNOG00000001627	Abi3bp	11:46283449-46369577	0.0262483	6.62218	-8.49673	1.6609e-06	0.000189385
ENSRNOT00000089750	Hsd17b4-202	ENSRNOG00000015840	Hsd17b4	18:44810472-44897580	3.5625	0.00633267	8.30016	1.66537e-06	0.000189385
ENSRNOT00000085110	Xiap-203	ENSRNOG00000006967	Xiap	X:128416809-128452969	4.81086	0	15.8911	1.66541e-06	0.000189385
ENSRNOT00000065494	Colec12-201	ENSRNOG00000016366	Colec12	18:867048-1052606	0.246623	4.38406	-4.67005	1.70648e-06	0.000192784
ENSRNOT00000047669	Cttn-208	ENSRNOG00000050994	Cttn	1:215255381-215290845	10.5427	0	17.0602	1.71141e-06	0.00019292
ENSRNOT00000090643	Opcml-202	ENSRNOG00000023809	Opcml	8:29453643-29961975	0	0.188997	-15.6616	1.73468e-06	0.000194838
ENSRNOT00000016568	Ebf2-201	ENSRNOG00000011548	Ebf2	15:43905099-44103742	0.009009	0.401758	-6.16517	1.73596e-06	0.000194838
ENSRNOT00000009994	Rac2-201	ENSRNOG00000007350	Rac2	7:119783849-119797098	0.007615	7.73935	-10.3734	1.79703e-06	0.000201255
ENSRNOT00000007984	Tacr1-201	ENSRNOG00000005853	Tacr1	4:113247795-113414504	0	0.917729	-16.2087	1.82255e-06	0.000203673
ENSRNOT00000027756	Fads2-201	ENSRNOG00000020440	Fads2	1:226114413-226152524	266.08	12.3841	3.57695	1.84658e-06	0.000205914
ENSRNOT00000039850	Bcl2a1-201	ENSRNOG00000047606	Bcl2a1	8:96551245-96559483	0	2.96655	-13.5872	1.87092e-06	0.000208017
ENSRNOT00000040808	Tpm1-204	ENSRNOG00000018184	Tpm1	8:72814740-72841496	15.5476	97.0977	-3.3809	1.87349e-06	0.000208017
ENSRNOT00000013116	Cyp7b1-201	ENSRNOG00000009730	Cyp7b1	2:102701903-102871257	0.697747	6.52449	-3.85419	1.88251e-06	0.000208572
ENSRNOT00000005561	Enpp2-201	ENSRNOG00000004089	Enpp2	7:94480396-94563001	0	1.22681	-15.6211	1.94788e-06	0.000215353
ENSRNOT00000020520	Lrrc32-201	ENSRNOG00000015310	Lrrc32	1:163445527-163457424	0.201174	7.95622	-5.95695	2.02851e-06	0.000223789
ENSRNOT00000024240	Sidt2-201	ENSRNOG00000017871	Sidt2	8:50230339-50246656	887.68	51.1095	3.33179	2.1213e-06	0.00023261
ENSRNOT00000027994	Col7a1-201	ENSRNOG00000020579	Col7a1	8:117694605-117726844	0.102271	2.99439	-5.58379	2.12644e-06	0.00023261
ENSRNOT00000038449	Zfp385d-201	ENSRNOG00000014661	Zfp385d	15:6200829-6587367	4.79178	0.216323	3.75111	2.15216e-06	0.000234432
ENSRNOT00000043449	Arhgef7-202	ENSRNOG00000012934	Arhgef7	16:83006718-83132785	0.0371257	2.17617	-6.81862	2.23504e-06	0.000241427
ENSRNOT00000040210	Hist2h4-201	ENSRNOG00000032224	Hist2h4	2:198411955-198412350	216.14	1901.74	-4.1085	2.309e-06	0.000248541
ENSRNOT00000040052	Cubn-201	ENSRNOG00000029047	Cubn	17:80585303-80807181	0.122165	0	13.2685	2.31676e-06	0.000248541
ENSRNOT00000036990	RGD1305645-201	ENSRNOG00000023576	RGD1305645	9:50526811-50548046	86.8406	0.799667	5.59104	2.31855e-06	0.000248541
ENSRNOT00000027497	Atp1a3-201	ENSRNOG00000020263	Atp1a3	1:81852429-81881549	0	0.931313	-13.7029	2.32012e-06	0.000248541
ENSRNOT00000010954	Max-201	ENSRNOG00000008049	Max	6:99984260-100011388	3.39671	0.00302367	9.51411	2.35984e-06	0.000250719
ENSRNOT00000088408	AABR07027752.1-201	ENSRNOG00000051891	AABR07027752.1	17:43770250-43770561	256.613	2227.46	-4.08837	2.50976e-06	0.000265557
ENSRNOT00000072627	Cdkl5-202	ENSRNOG00000003742	Cdkl5	X:35599258-35771711	0	0.48722	-15.466	2.51854e-06	0.000265942
ENSRNOT00000076032	Kdm5a-203	ENSRNOG00000010591	Kdm5a	4:152945760-152967361	0.934515	0	12.829	2.6015e-06	0.000273278
ENSRNOT00000092024	Cacna1g-202	ENSRNOG00000060528	Cacna1g	10:82129541-82197520	0	0.751237	-14.5821	2.64984e-06	0.000276422
ENSRNOT00000066542	Pcdh10-202	ENSRNOG00000031974	Pcdh10	2:136993208-137014492	1.12142	0	13.0279	2.67661e-06	0.000277466
ENSRNOT00000087368	Fam78b-201	ENSRNOG00000051941	Fam78b	13:85110098-85231155	5.74944	0.161927	4.44607	2.68054e-06	0.000277466
ENSRNOT00000081780	Med13l-203	ENSRNOG00000001120	Med13l	12:43423905-43576804	0	0.440093	-15.6059	2.68429e-06	0.000277466
ENSRNOT00000067559	Ttc25-201	ENSRNOG00000017473	Ttc25	10:88459605-88488075	0.693839	0	12.8065	2.68666e-06	0.000277466
ENSRNOT00000032685	Drc3-201	ENSRNOG00000021303	Drc3	10:46722109-46762250	37.9017	1.15874	4.1551	2.72535e-06	0.000279566
ENSRNOT00000080410	Bcat1-202	ENSRNOG00000015514	Bcat1	4:179259308-179339795	28.1514	1.24724	3.82697	2.78094e-06	0.000282758
ENSRNOT00000089407	Rpl3-202	ENSRNOG00000016896	Rpl3	7:121297414-121302025	1.63815	106.285	-6.50777	2.78163e-06	0.000282758
ENSRNOT00000004235	RragB-201	ENSRNOG00000003160	RragB	X:19101522-19134869	0.616485	0	12.8391	2.80473e-06	0.000284193
ENSRNOT00000090218	Kdm5a-205	ENSRNOG00000010591	Kdm5a	4:152892388-152972196	0.2461	0	12.782	2.81485e-06	0.000284459
ENSRNOT00000088979	Nup62cl-201	ENSRNOG00000057753	Nup62cl	X:111334252-111365849	0.611727	0	12.7604	2.85629e-06	0.000287957
ENSRNOT00000018090	LOC681458-201	ENSRNOG00000013279	LOC681458	1:263968134-264004008	0.534772	0	12.7609	2.88229e-06	0.000289578
ENSRNOT00000082442	Psat1-202	ENSRNOG00000013971	Psat1	1:233124092-233145941	76.9853	3.63509	3.6999	2.95677e-06	0.000295522
ENSRNOT00000006007	Alx1-201	ENSRNOG00000004390	Alx1	7:44751873-44771458	0.053209	3.15925	-6.54688	2.95858e-06	0.000295522
ENSRNOT00000060111	Cfh-202	ENSRNOG00000030715	Cfh	13:56979169-57080622	0.0774993	3.32645	-5.89329	3.03539e-06	0.000302609
ENSRNOT00000008087	Cngb3-201	ENSRNOG00000006084	Cngb3	5:33097654-33507467	0.047529	0	12.7645	3.19793e-06	0.000315771
ENSRNOT00000086603	Rbx1-201	ENSRNOG00000058914	Rbx1	7:122700854-122709935	113.933	4.68974	3.78699	3.23909e-06	0.000319227
ENSRNOT00000012700	Fgf7-201	ENSRNOG00000009425	Fgf7	3:118317761-118366872	0	2.30584	-15.7391	3.29079e-06	0.000323091
ENSRNOT00000018368	LOC100174910-201	ENSRNOG00000013738	LOC100174910	18:52031842-52047816	1.16236	0	12.706	3.33509e-06	0.00032682
ENSRNOT00000072309	LOC102551901-201	ENSRNOG00000045554	LOC102551901	7:139047263-139063752	1.29409	0	12.8737	3.35572e-06	0.00032822
ENSRNOT00000092452	Upf2-203	ENSRNOG00000023593	Upf2	17:76260636-76287186	3.81292	0.004139	9.2749	3.38247e-06	0.00032959
ENSRNOT00000068021	Dcdc2-201	ENSRNOG00000017511	Dcdc2	17:41838201-42031265	0.0315633	0.631763	-5.12988	3.40285e-06	0.000330953
ENSRNOT00000026748	Itgad-201	ENSRNOG00000019728	Itgad	1:199495427-199545292	0.00326767	2.76246	-10.2254	3.52485e-06	0.000341534
ENSRNOT00000009544	Ncf4-201	ENSRNOG00000006940	Ncf4	7:119482272-119499425	0	0.867337	-12.9669	3.62615e-06	0.000350038
ENSRNOT00000005647	Sdccag8-201	ENSRNOG00000004181	Sdccag8	13:94888174-95076568	1.6322	0.005816	7.67594	3.65979e-06	0.000352628
ENSRNOT00000087025	Kdm5b-202	ENSRNOG00000060544	Kdm5b	13:51384389-51455357	0	1.14217	-15.2988	3.69088e-06	0.000354962
ENSRNOT00000064263	Limch1-201	ENSRNOG00000002318	Limch1	14:42762587-43072843	38.9845	1.39782	3.88395	3.70051e-06	0.000355229
ENSRNOT00000077374	Txnrd3-201	ENSRNOG00000059810	Txnrd3	4:121612332-121650541	0.857174	0	13.5594	3.70772e-06	0.000355261
ENSRNOT00000024458	Cd83-201	ENSRNOG00000018092	Cd83	17:24416651-24435790	0.019371	3.80083	-8.19701	3.84213e-06	0.000365904
ENSRNOT00000011794	Tank-201	ENSRNOG00000008859	Tank	3:47439076-47515700	0	0.944418	-15.1796	3.84708e-06	0.000365904
ENSRNOT00000065339	Itgb4-201	ENSRNOG00000005580	Itgb4	10:104523996-104560182	0.493099	0	12.6564	3.90169e-06	0.000370417
ENSRNOT00000074238	Crtapl1-201	ENSRNOG00000009878	Crtapl1	8:122398276-122402127	0.0998037	11.9074	-7.68137	3.97113e-06	0.000376319
ENSRNOT00000043216	Unc13b-201	ENSRNOG00000008237	Unc13b	5:58505500-58715576	6.67371	0.237162	3.92877	4.07857e-06	0.00038509
ENSRNOT00000093696	Kdm4c-204	ENSRNOG00000006644	Kdm4c	5:90800082-90827576	0.000133333	0.350512	-11.1278	4.21344e-06	0.000394942
ENSRNOT00000025901	Prkcq-201	ENSRNOG00000019057	Prkcq	17:70971915-71105286	17.5082	0.643476	3.90263	4.3501e-06	0.000405546
ENSRNOT00000076191	Slpi-201	ENSRNOG00000046699	Slpi	3:160799981-160802433	0.0301353	20.498	-9.72157	4.37145e-06	0.000406804
ENSRNOT00000085275	Slc2a9-202	ENSRNOG00000005302	Slc2a9	14:77067503-77192701	0.163003	0	12.879	4.40257e-06	0.000408232
ENSRNOT00000038994	Cybb-201	ENSRNOG00000003622	Cybb	X:14578264-14612547	0.00481833	2.05697	-9.07074	4.46635e-06	0.000413405
ENSRNOT00000027597	Twist2-201	ENSRNOG00000020355	Twist2	9:98924134-98968510	0.131162	3.46515	-5.29864	4.57862e-06	0.000422286
ENSRNOT00000079072	Sox6-202	ENSRNOG00000020514	Sox6	1:185863043-186182828	12.8741	0.571898	3.66042	4.79128e-06	0.000438771
ENSRNOT00000064788	Rps24-202	ENSRNOG00000010189	Rps24	16:757403-760568	0	3.2018	-12.8713	4.94951e-06	0.000450075
ENSRNOT00000082738	Xylt1-201	ENSRNOG00000056658	Xylt1	1:187149453-187261632	33.84	1.61757	3.5125	5.01486e-06	0.00045442
ENSRNOT00000022742	Myo16-201	ENSRNOG00000016483	Myo16	16:84575150-84939323	4.74585	0.205961	3.68233	5.09904e-06	0.00046124
ENSRNOT00000007604	Slc1a2-201	ENSRNOG00000005479	Slc1a2	3:92640752-92665644	0.130471	3.89279	-5.5317	5.1991e-06	0.000468653
ENSRNOT00000006638	Capn6-201	ENSRNOG00000004882	Capn6	X:115049154-115073890	0.672924	0	12.552	5.27951e-06	0.000475073
ENSRNOT00000061921	Mta3-201	ENSRNOG00000004685	Mta3	6:6946695-7031828	3.98469	0.0144373	7.23738	5.30011e-06	0.000476099
ENSRNOT00000090502	LOC103694867-201	ENSRNOG00000053118	LOC103694867	KL568417.1:15968-35620	0	3.55957	-15.0915	5.36029e-06	0.000479089
ENSRNOT00000084521	Ccdc39-202	ENSRNOG00000011440	Ccdc39	2:120279480-120316600	0.47493	0	12.6194	5.49527e-06	0.000490226
ENSRNOT00000023957	Foxc1-201	ENSRNOG00000017800	Foxc1	17:33947506-33951484	0.65129	22.0963	-5.69987	5.73748e-06	0.000509133
ENSRNOT00000006113	Il1a-201	ENSRNOG00000004575	Il1a	3:121825412-121836086	0	1.27038	-12.8005	5.76579e-06	0.000509962
ENSRNOT00000024658	Slc28a2-201	ENSRNOG00000028668	Slc28a2	3:114355798-114647382	0.042204	0.889884	-5.01567	5.93458e-06	0.000523995
ENSRNOT00000084527	Postn-202	ENSRNOG00000012660	Postn	2:143656793-143688085	114.78	7.45417	3.20542	6.04124e-06	0.000531598
ENSRNOT00000081948	Oxr1-203	ENSRNOG00000056487	Oxr1	7:80351774-80788094	0.0373897	0	12.5274	6.16702e-06	0.000541745
ENSRNOT00000080760	Dab2ip-201	ENSRNOG00000055226	Dab2ip	3:14889510-15057557	0	0.312659	-15.1621	6.29163e-06	0.000550962
ENSRNOT00000006109	Lum-201	ENSRNOG00000004610	Lum	7:38819771-38826862	0.330706	13.6353	-5.91417	6.54079e-06	0.000569104
ENSRNOT00000093672	Sla-205	ENSRNOG00000056714	Sla	7:107584118-107634287	0	0.2705	-12.7896	6.77411e-06	0.000585589
ENSRNOT00000083876	Cebpb-201	ENSRNOG00000057347	Cebpb	3:164424515-164425910	13.9634	179.244	-4.33558	6.78094e-06	0.000585589
ENSRNOT00000015181	Tenm4-201	ENSRNOG00000011151	Tenm4	1:161401527-161880923	0.0217223	0.349026	-4.62907	6.78129e-06	0.000585589
ENSRNOT00000007004	Fbln5-201	ENSRNOG00000050539	Fbln5	6:125644804-125723944	465.787	23.1876	3.45591	6.80056e-06	0.000585589
ENSRNOT00000088728	M6pr-201	ENSRNOG00000059373	M6pr	4:155088317-155092827	29.2441	0.069297	7.71551	6.87623e-06	0.000591002
TCONS_00064264	TCONS_00064264	XLOC_047975	XLOC_047975	10:76960123-77042673	0.190504	0	12.4792	6.95375e-06	0.000595685
ENSRNOT00000056649	Tmem196-201	ENSRNOG00000037435	Tmem196	6:147876237-147938165	0.256288	0	12.5007	7.21729e-06	0.000613185
ENSRNOT00000011773	Actc1-201	ENSRNOG00000008536	Actc1	3:105507403-105512939	62.7258	0.613239	5.67453	7.30925e-06	0.000619107
ENSRNOT00000001712	Hvcn1-201	ENSRNOG00000001270	Hvcn1	12:39822637-39850567	0.155457	5.68676	-5.69252	7.42226e-06	0.000626484
ENSRNOT00000007632	Dapl1-201	ENSRNOG00000005743	Dapl1	3:45538797-45559331	0.759541	0	12.4524	7.44054e-06	0.000626783
ENSRNOT00000031935	Hk3-201	ENSRNOG00000026235	Hk3	17:10137974-10152955	0	4.95411	-15.1394	7.53604e-06	0.00063299
ENSRNOT00000091777	Ccdc148-202	ENSRNOG00000057740	Ccdc148	3:44892219-45210474	0	0.0269973	-12.5035	7.59012e-06	0.00063547
ENSRNOT00000072086	LOC100911548-201	ENSRNOG00000047113	LOC100911548	9:20217278-20219209	7.92277	0	12.4308	7.71115e-06	0.00064456
ENSRNOT00000025693	Adamts12-201	ENSRNOG00000018865	Adamts12	2:61039053-61340697	1.06997	5.96696	-3.20895	7.80696e-06	0.000650467
ENSRNOT00000081141	Dnajc27-202	ENSRNOG00000003988	Dnajc27	6:28515106-28544790	0.53571	0	12.507	7.8533e-06	0.000653275
ENSRNOT00000006070	Dcn-201	ENSRNOG00000004554	Dcn	7:38742051-38782323	0.0981973	4.1722	-5.88154	8.16797e-06	0.000675338
ENSRNOT00000077256	Cyth4-202	ENSRNOG00000007679	Cyth4	7:119820537-119844668	0	3.3447	-15.25	8.17073e-06	0.000675338
ENSRNOT00000037218	Rdh16-201	ENSRNOG00000029651	Rdh16	7:71057911-71072423	1.03564	0	12.4038	8.62373e-06	0.000708255
ENSRNOT00000045096	Efna5-201	ENSRNOG00000034177	Efna5	9:110057155-110225486	0.551499	0	15.0269	8.72021e-06	0.000712276
ENSRNOT00000068545	Crem-204	ENSRNOG00000014900	Crem	17:57031766-57088306	0.272164	0	12.4369	8.73167e-06	0.000712276
ENSRNOT00000005861	Togaram1-201	ENSRNOG00000004415	Togaram1	6:86713803-86779242	1.36863	0	15.0197	8.74153e-06	0.000712276
ENSRNOT00000056030	Nell1-201	ENSRNOG00000015675	Nell1	1:105349069-106218958	17.9913	0.660196	3.80347	8.78243e-06	0.000714484
ENSRNOT00000032780	Eln-201	ENSRNOG00000001469	Eln	12:24989298-25021863	29.5838	0.758314	4.36361	8.81733e-06	0.000716197
ENSRNOT00000093348	Il1rapl2-201	ENSRNOG00000062221	Il1rapl2	X:108287068-109851047	0.009549	0	12.3906	8.85021e-06	0.000716618
ENSRNOT00000013778	Fgr-201	ENSRNOG00000009912	Fgr	5:151172206-151199745	0.0296537	2.5705	-6.9184	9.11809e-06	0.000733716
ENSRNOT00000022774	Angpt2-201	ENSRNOG00000016696	Angpt2	16:75966352-76016195	0.205815	5.09504	-5.13568	9.17268e-06	0.000735819
ENSRNOT00000036194	Raph1-201	ENSRNOG00000014722	Raph1	9:67293309-67341341	46.5101	2.73677	3.29781	9.37459e-06	0.000747544
ENSRNOT00000083861	Ube2a-202	ENSRNOG00000039985	Ube2a	X:123486989-123497094	19.7562	0.3481	4.90589	9.54749e-06	0.000759995
ENSRNOT00000093754	LOC100912373-204	ENSRNOG00000047537	LOC100912373	5:28480048-28497205	0.866606	0	12.3919	9.6385e-06	0.000764886
ENSRNOT00000088721	Flot2-204	ENSRNOG00000009681	Flot2	10:65304904-65329279	4.20526	0	15.108	9.84988e-06	0.00077927
ENSRNOT00000029072	Clec4a1-201	ENSRNOG00000042139	Clec4a1	4:155947453-155959993	0	0.942977	-12.6151	9.92125e-06	0.000783718
ENSRNOT00000005848	Abca5-201	ENSRNOG00000004378	Abca5	10:98576039-98644800	0.00920867	0.744791	-6.99144	1.03112e-05	0.000809576
ENSRNOT00000018447	Scd-201	ENSRNOG00000013552	Scd	1:264160129-264172729	37.5829	1.45066	3.9167	1.05613e-05	0.000822966
ENSRNOT00000016578	Khdrbs2-201	ENSRNOG00000012284	Khdrbs2	9:39539530-40008680	0.032861	0	12.421	1.06103e-05	0.000825395
ENSRNOT00000059459	Dctd-202	ENSRNOG00000013215	Dctd	16:47177148-47207487	0.5061	0	12.4148	1.07691e-05	0.000835385
ENSRNOT00000076725	Phka1-204	ENSRNOG00000003063	Phka1	X:72378867-72515320	0.613198	0	14.9215	1.08238e-05	0.000837898
ENSRNOT00000083229	Tnmd-201	ENSRNOG00000060970	Tnmd	X:104684676-104700173	0.0857337	3.83829	-6.27945	1.08338e-05	0.000837898
TCONS_00157194	TCONS_00157194	XLOC_122801	XLOC_122801	17:1-357150	0	0.404482	-16.0776	1.11773e-05	0.000860539
ENSRNOT00000051645	Cntn6-201	ENSRNOG00000032517	Cntn6	4:136512201-136904355	0.0448527	0	12.6087	1.11882e-05	0.000860539
ENSRNOT00000079593	Rgs5-202	ENSRNOG00000002730	Rgs5	13:87966758-88003035	0	0.26702	-12.7164	1.11931e-05	0.000860539
ENSRNOT00000078444	Cacng8-201	ENSRNOG00000057848	Cacng8	1:64330106-64350338	0.702509	0	12.3236	1.12521e-05	0.000863546
ENSRNOT00000064984	Nhp2-201	ENSRNOG00000004247	Nhp2	10:34975708-34979082	25.8028	0	14.9104	1.12656e-05	0.000863546
ENSRNOT00000067618	Trim2-201	ENSRNOG00000010124	Trim2	2:183149174-183213228	0.22088	0	12.3148	1.12973e-05	0.000864692
ENSRNOT00000036040	Mnda-201	ENSRNOG00000003486	Mnda	13:92073668-92089980	0	1.7394	-13.7434	1.16308e-05	0.000883687
ENSRNOT00000080490	Hist1h4b-201	ENSRNOG00000054017	Hist1h4b	17:44522140-44526583	4.22137	43.7314	-4.17224	1.16621e-05	0.000884761
TCONS_00092474	TCONS_00092474	XLOC_069560	XLOC_069560	13:49970164-50079549	0.23497	0	13.1964	1.17138e-05	0.000887385
ENSRNOT00000041606	Pmp22-201	ENSRNOG00000003338	Pmp22	10:49541051-49568583	101.243	6.97051	3.14594	1.21559e-05	0.000912858
ENSRNOT00000075089	Fadd-201	ENSRNOG00000047035	Fadd	1:217742929-217748628	2.42444	0	12.2884	1.23336e-05	0.000923524
ENSRNOT00000010714	Shc2-201	ENSRNOG00000008030	Shc2	7:12948952-12971174	0.149156	4.15713	-5.4611	1.24198e-05	0.000928635
ENSRNOT00000012432	Hck-201	ENSRNOG00000009331	Hck	3:148579920-148623033	0.00503233	2.54927	-9.46323	1.25129e-05	0.000934121
ENSRNOT00000028653	Scn1b-201	ENSRNOG00000021102	Scn1b	1:89550739-89560719	0	1.18141	-12.6165	1.25474e-05	0.000934121
ENSRNOT00000002109	Cyyr1-201	ENSRNOG00000001544	Cyyr1	11:24967937-25078740	0	0.126523	-12.7877	1.35128e-05	0.00099609
ENSRNOT00000035310	Sidt2-202	ENSRNOG00000017871	Sidt2	8:50231700-50245838	193.955	11.3315	3.25675	1.35145e-05	0.00099609
ENSRNOT00000012217	RGD1561795-201	ENSRNOG00000009203	RGD1561795	8:13275270-13290773	0.872906	0	12.2621	1.38491e-05	0.0010193
ENSRNOT00000008905	Trpc6-201	ENSRNOG00000006324	Trpc6	8:6811543-6917535	0.00862467	1.03577	-7.55751	1.38776e-05	0.00101994
ENSRNOT00000080188	Nploc4-202	ENSRNOG00000036698	Nploc4	10:109555241-109604899	11.1471	0	17.5217	1.40801e-05	0.00103189
ENSRNOT00000006624	Nalcn-201	ENSRNOG00000004752	Nalcn	15:109735595-110046687	0.244492	0	14.7793	1.42375e-05	0.00104195
ENSRNOT00000042281	Ncam1-201	ENSRNOG00000031890	Ncam1	8:53839685-53901358	31.1093	0.0369023	9.30409	1.45568e-05	0.00105719
ENSRNOT00000093078	Trim68-205	ENSRNOG00000047229	Trim68	1:167835647-167849800	0.95025	0	12.2363	1.45683e-05	0.00105719
ENSRNOT00000037681	Nfam1-201	ENSRNOG00000022975	Nfam1	7:123856567-123892429	0	0.521728	-13.162	1.51271e-05	0.00109033
ENSRNOT00000086808	Asap2-201	ENSRNOG00000061519	Asap2	6:43234526-43343551	51.9466	3.78413	3.01085	1.52178e-05	0.00109359
ENSRNOT00000010660	Krt7-201	ENSRNOG00000008057	Krt7	7:143059764-143075907	0	2.28525	-14.6398	1.53229e-05	0.00109961
ENSRNOT00000043079	Rims2-203	ENSRNOG00000004201	Rims2	7:78188912-78591601	0.199623	0	14.7695	1.56219e-05	0.00111952
ENSRNOT00000006264	Itgbl1-201	ENSRNOG00000004516	Itgbl1	15:110114148-110378969	2.15616	11.9473	-3.16189	1.57113e-05	0.00112297
ENSRNOT00000060838	Col8a1-201	ENSRNOG00000039668	Col8a1	11:44877859-45007891	40.7667	219.011	-3.06977	1.68878e-05	0.00119698
ENSRNOT00000000468	Slc35f1-201	ENSRNOG00000000412	Slc35f1	20:34258791-34420824	7.51764	0.362839	3.53048	1.6911e-05	0.00119698
ENSRNOT00000085222	RGD1559482-202	ENSRNOG00000048771	RGD1559482	10:104952237-104980890	0	0.287737	-12.2932	1.7243e-05	0.00121326
ENSRNOT00000079219	Plce1-202	ENSRNOG00000014276	Plce1	1:257157312-257466064	1.01756	0.001194	9.0592	1.72583e-05	0.00121326
ENSRNOT00000014054	Atxn7l1-203	ENSRNOG00000010415	Atxn7l1	6:52631092-52675574	0.855911	0.000774	9.27203	1.76665e-05	0.00123692
ENSRNOT00000066381	Ppm1h-202	ENSRNOG00000004314	Ppm1h	7:66845693-66909470	0.291726	0	12.7294	1.78279e-05	0.00124653
ENSRNOT00000026576	Rps16-201	ENSRNOG00000019578	Rps16	1:85405512-85408444	609.226	37.4945	3.20436	1.79873e-05	0.00125429
ENSRNOT00000075397	Scd2-201	ENSRNOG00000046005	Scd2	1:264059374-264072433	562.775	43.1386	3.04561	1.83108e-05	0.00127
ENSRNOT00000063875	Adamts14-201	ENSRNOG00000000563	Adamts14	20:30813809-30888751	0.602937	5.9991	-3.91687	1.87281e-05	0.00129374
ENSRNOT00000029782	RGD1359290-201	ENSRNOG00000027271	RGD1359290	10:95642640-95657977	68.1608	3.64918	3.40058	1.90809e-05	0.00131635
ENSRNOT00000064292	Zswim6-201	ENSRNOG00000014528	Zswim6	2:38979868-39007976	0.00728967	1.64901	-8.6537	1.91907e-05	0.00132217
ENSRNOT00000035245	Cass4-201	ENSRNOG00000021560	Cass4	3:170399302-170438993	0	0.336056	-12.7086	1.93383e-05	0.0013285
ENSRNOT00000024060	Mrvi1-201	ENSRNOG00000017767	Mrvi1	1:175681960-175796040	3.06823	16.719	-3.11384	1.93745e-05	0.0013285
ENSRNOT00000001334	Ncor2-201	ENSRNOG00000001004	Ncor2	12:36871999-37033701	22.9913	0.929164	3.59249	1.94204e-05	0.00132914
ENSRNOT00000051846	Cacna1c-202	ENSRNOG00000007090	Cacna1c	4:150641066-150829741	0.312053	3.00984	-4.07638	1.96767e-05	0.00134313
ENSRNOT00000087481	Krt7-203	ENSRNOG00000008057	Krt7	7:143060597-143075906	0.317189	8.8313	-5.32151	1.98671e-05	0.00135256
ENSRNOT00000031626	Ccl12-201	ENSRNOG00000029768	Ccl12	10:69476775-69478462	0	6.67043	-12.5054	2.01605e-05	0.00136535
ENSRNOT00000082097	Cdv3-202	ENSRNOG00000010186	Cdv3	8:111839091-111850075	1.18249	0	12.2131	2.04226e-05	0.00137769
ENSRNOT00000067358	Tbx15-201	ENSRNOG00000019565	Tbx15	2:201289357-201390745	0.619454	4.94798	-3.64361	2.1384e-05	0.00143879
ENSRNOT00000090596	Haus7-202	ENSRNOG00000055648	Haus7	X:157353577-157372809	0.098618	3.64378	-5.88193	2.14178e-05	0.00143919
ENSRNOT00000014090	Dbndd1-201	ENSRNOG00000026974	Dbndd1	19:56302705-56311991	1.28016	0	12.0657	2.15882e-05	0.00144876
ENSRNOT00000017042	Lgals9-201	ENSRNOG00000012681	Lgals9	10:64737088-64759787	0	1.87029	-14.4969	2.25532e-05	0.00150183
ENSRNOT00000018535	Cdh11-201	ENSRNOG00000013481	Cdh11	19:2393059-2551245	2.82312	15.359	-3.08939	2.30942e-05	0.00153391
ENSRNOT00000085216	Parvg-201	ENSRNOG00000052064	Parvg	7:125288081-125306976	0	0.674152	-12.6362	2.31479e-05	0.00153551
ENSRNOT00000092079	Cd99l2-202	ENSRNOG00000023841	Cd99l2	15:5306459-5311204	3.9366	0.00270467	9.61666	2.33554e-05	0.00154729
ENSRNOT00000010419	Ehd3-201	ENSRNOG00000007744	Ehd3	6:25076147-25100883	11.3005	64.0885	-3.15238	2.46043e-05	0.00161555
ENSRNOT00000017536	Plxna4-201	ENSRNOG00000013072	Plxna4	4:59445767-59809321	11.2741	0.876985	3.00514	2.47165e-05	0.00162086
ENSRNOT00000046456	Mta1-202	ENSRNOG00000004711	Mta1	6:137924568-137950066	2.57404	0	14.5544	2.52169e-05	0.00165158
ENSRNOT00000018272	Tle4-201	ENSRNOG00000013239	Tle4	1:231396039-231530786	0.119463	0	12.5419	2.53936e-05	0.00165895
ENSRNOT00000088981	Tep1-202	ENSRNOG00000051706	Tep1	15:27751180-27798408	14.106	0.00740967	10.4105	2.55347e-05	0.00166607
ENSRNOT00000084166	Ppp3cc-203	ENSRNOG00000009745	Ppp3cc	15:51896818-51967806	0.895237	0	14.4481	2.55927e-05	0.00166775
ENSRNOT00000006574	Fancm-201	ENSRNOG00000056721	Fancm	6:86823688-86852282	0.399696	0	11.9967	2.61227e-05	0.00169163
ENSRNOT00000014158	Elmsan1-201	ENSRNOG00000010653	Elmsan1	6:107636856-107678156	0.269998	0	11.9765	2.69168e-05	0.0017387
ENSRNOT00000013036	Kirrel3-201	ENSRNOG00000009772	Kirrel3	8:36125999-36254753	6.54178	0.212125	3.94618	2.8194e-05	0.00180766
ENSRNOT00000037700	Chst8-201	ENSRNOG00000022919	Chst8	1:90542096-90685257	0.0666587	0.871927	-4.42749	2.94227e-05	0.00187252
ENSRNOT00000017476	Tox4-201	ENSRNOG00000012844	Tox4	15:28696378-28709957	19.9927	0.739976	3.9763	2.99451e-05	0.00190109
ENSRNOT00000030320	Mmrn1-201	ENSRNOG00000024986	Mmrn1	4:90990088-91038748	0	0.281642	-12.7255	3.01161e-05	0.00190261
ENSRNOT00000048262	Bin2-201	ENSRNOG00000031930	Bin2	7:142273833-142300382	0	0.37932	-12.3384	3.06129e-05	0.00192694
ENSRNOT00000001135	Aif1-201	ENSRNOG00000000853	Aif1	20:5161356-5163247	0	5.01803	-12.2903	3.08334e-05	0.00193846
ENSRNOT00000087922	Ift46-202	ENSRNOG00000013919	Ift46	8:49077053-49097591	3.02061	0	14.4444	3.1606e-05	0.00198221
ENSRNOT00000026925	Folr2-201	ENSRNOG00000019890	Folr2	1:166915045-166919302	0	2.30066	-12.3029	3.18925e-05	0.00199776
ENSRNOT00000065912	Ankrd6-201	ENSRNOG00000007110	Ankrd6	5:48052610-48194294	0.770192	0.0112297	5.39906	3.26385e-05	0.00203709
ENSRNOT00000083421	Slc11a1-204	ENSRNOG00000014956	Slc11a1	9:81656116-81661658	0	1.21273	-11.941	3.27809e-05	0.00204351
ENSRNOT00000057386	Col4a1-201	ENSRNOG00000016281	Col4a1	16:83522162-83632153	241.151	1161.3	-2.92448	3.3197e-05	0.00206696
ENSRNOT00000017325	Fabp3-201	ENSRNOG00000012879	Fabp3	5:148528725-148535565	1.20452	25.5234	-4.95505	3.32446e-05	0.00206744
ENSRNOT00000004280	Nlrp3-201	ENSRNOG00000003170	Nlrp3	10:45893018-45917287	0.0319297	2.30824	-6.67366	3.45508e-05	0.00213074
ENSRNOT00000059277	Rasgef1c-201	ENSRNOG00000003005	Rasgef1c	10:35392762-35459267	0.155087	0	11.864	3.52771e-05	0.00217036
ENSRNOT00000074562	Eng-202	ENSRNOG00000050190	Eng	3:11679530-11717485	0.410936	4.47117	-4.09322	3.58486e-05	0.00219636
ENSRNOT00000092485	Map2-207	ENSRNOG00000011841	Map2	9:73319710-73459579	0.431432	0	14.4083	3.58695e-05	0.00219636
ENSRNOT00000047434	Fcgr3a-201	ENSRNOG00000024382	Fcgr3a	13:89385859-89396051	0	0.632545	-11.9094	3.6384e-05	0.00222523
ENSRNOT00000064613	Tln2-204	ENSRNOG00000018373	Tln2	8:73016749-73194837	0.013769	1.31872	-7.91508	3.68983e-05	0.00224342
ENSRNOT00000014268	Nrg1-203	ENSRNOG00000010392	Nrg1	16:63837216-64057434	1.20523	0.0350313	4.24194	3.73721e-05	0.00226425
ENSRNOT00000022348	Rps23-201	ENSRNOG00000016580	Rps23	2:19823234-19824804	721.141	34.2536	3.8483	3.87009e-05	0.0023284
ENSRNOT00000039580	Jazf1-201	ENSRNOG00000027026	Jazf1	4:82836260-83137527	18.7755	1.49685	2.90571	3.90253e-05	0.00233975
ENSRNOT00000006852	Hus1-201	ENSRNOG00000005141	Hus1	14:89194092-89208825	0.708666	0	11.8999	3.94226e-05	0.00236084
ENSRNOT00000091821	LOC498276-204	ENSRNOG00000046663	LOC498276	13:91146997-91160089	0.010274	4.68132	-9.34828	3.94934e-05	0.00236234
ENSRNOT00000004686	Otc-201	ENSRNOG00000003370	Otc	X:13524607-13601069	0.131358	0	11.8328	3.98945e-05	0.00237573
ENSRNOT00000017911	Arg1-201	ENSRNOG00000013304	Arg1	1:21525421-21537863	0.0649333	3.60685	-6.38625	3.99008e-05	0.00237573
ENSRNOT00000067013	Pwwp2a-201	ENSRNOG00000003936	Pwwp2a	10:29289203-29334478	1.14202	0	14.2261	4.00302e-05	0.00238069
ENSRNOT00000025843	Slc13a3-201	ENSRNOG00000019118	Slc13a3	3:162084315-162147393	0.150671	3.78622	-5.10834	4.03797e-05	0.00239872
ENSRNOT00000014939	Trak2-201	ENSRNOG00000010881	Trak2	9:65701413-65737538	0.273999	0	11.8014	4.06084e-05	0.00240403
ENSRNOT00000032843	Pde3a-201	ENSRNOG00000025042	Pde3a	4:175431904-175700238	0.799238	4.80031	-3.20062	4.08147e-05	0.00241072
ENSRNOT00000004248	Trpv2-201	ENSRNOG00000003104	Trpv2	10:48903540-48925030	1.28971	12.2029	-3.86194	4.10934e-05	0.00242441
ENSRNOT00000077119	AABR07034648.1-201	ENSRNOG00000047894	AABR07034648.1	11:82680253-82730832	0	0.153697	-12.0624	4.19406e-05	0.00246596
ENSRNOT00000011356	Smo-201	ENSRNOG00000008332	Smo	4:57019941-57041779	2.62232	17.4459	-3.45509	4.21841e-05	0.00247357
ENSRNOT00000091150	Lrrc56-202	ENSRNOG00000016697	Lrrc56	1:214183724-214197065	0.746114	0	11.8226	4.22134e-05	0.00247357
ENSRNOT00000073034	C5ar1-201	ENSRNOG00000047800	C5ar1	1:78186776-78195328	0	2.0266	-13.0368	4.24635e-05	0.00247705
ENSRNOT00000057641	Tpm1-206	ENSRNOG00000018184	Tpm1	8:72814740-72841496	104.617	8.07589	2.91161	4.24643e-05	0.00247705
ENSRNOT00000021917	Zfp865-201	ENSRNOG00000016279	Zfp865	1:72356880-72361358	2.1595	0	11.7725	4.31952e-05	0.00250557
ENSRNOT00000022679	Mmp2-201	ENSRNOG00000016695	Mmp2	19:15542765-15570611	15.018	84.4395	-3.10451	4.36254e-05	0.00252768
ENSRNOT00000091541	Fcgr2b-203	ENSRNOG00000046452	Fcgr2b	13:89327794-89433815	0	0.336121	-14.0943	4.37493e-05	0.00253008
ENSRNOT00000024404	Itgal-201	ENSRNOG00000017980	Itgal	1:198744050-198781750	0.016654	0.967714	-6.41585	4.3919e-05	0.00253335
ENSRNOT00000016306	Spi1-201	ENSRNOG00000012172	Spi1	3:79918969-79938301	0.0423723	3.62601	-6.86684	4.4575e-05	0.00256262
ENSRNOT00000001200	Tpst1-201	ENSRNOG00000000900	Tpst1	12:30046001-30106893	0.330182	3.55331	-4.09096	4.66905e-05	0.00267988
ENSRNOT00000027834	Fads1-201	ENSRNOG00000020480	Fads1	1:226234074-226249138	153.462	10.0707	3.06897	4.73819e-05	0.00271193
TCONS_00154283	TCONS_00154283	XLOC_120399	XLOC_120399	17:49991303-50261397	0.238002	0	14.4245	4.77319e-05	0.00272895
ENSRNOT00000018116	Col9a1-201	ENSRNOG00000012920	Col9a1	9:30419001-30502298	7.66631	0.0450377	6.5361	4.80982e-05	0.00274685
ENSRNOT00000000756	Fam13c-202	ENSRNOG00000000275	Fam13c	20:19373565-19468848	0.12603	0	12.095	4.94604e-05	0.00279964
ENSRNOT00000032163	Sphk1-201	ENSRNOG00000010626	Sphk1	10:105498728-105504393	1.64024	0	11.7081	4.94927e-05	0.00279964
ENSRNOT00000090001	R3hdm2-202	ENSRNOG00000007801	R3hdm2	7:70753101-70804778	6.41277	0.0385297	6.75016	4.9502e-05	0.00279964
ENSRNOT00000034683	Prss35-201	ENSRNOG00000025184	Prss35	8:94423808-94440503	0.840357	8.32582	-4.03767	4.96165e-05	0.00280263
ENSRNOT00000092065	Sipa1l1-204	ENSRNOG00000007646	Sipa1l1	6:106153045-106163295	0.0107353	1.30943	-7.5452	5.05723e-05	0.00284138
ENSRNOT00000033648	Siglec5-201	ENSRNOG00000021474	Siglec5	1:98562346-98570949	0	0.99797	-12.1143	5.21485e-05	0.00290917
ENSRNOT00000077789	Rab8a-202	ENSRNOG00000014621	Rab8a	16:19355730-19366485	10.1354	0.022967	8.29514	5.21774e-05	0.00290917
ENSRNOT00000065367	Rp9-201	ENSRNOG00000029456	Rp9	8:23450111-23482939	0.281692	0	11.7155	5.40631e-05	0.00300175
ENSRNOT00000084940	Oxr1-204	ENSRNOG00000056487	Oxr1	7:80625010-80788093	0	0.19454	-14.1125	5.47225e-05	0.00303147
ENSRNOT00000003466	Serpinb7-201	ENSRNOG00000002555	Serpinb7	13:27312498-27354052	0.236792	0	11.7773	5.52401e-05	0.00305687
ENSRNOT00000013341	Adamts15-201	ENSRNOG00000009892	Adamts15	8:31977001-32000378	0.466034	7.57792	-4.54458	5.60456e-05	0.00308495
ENSRNOT00000077186	Lilrb4-202	ENSRNOG00000027811	Lilrb4	1:73393850-73399579	0	1.75866	-12.3146	5.62295e-05	0.00309178
ENSRNOT00000027064	Gmppa-201	ENSRNOG00000019946	Gmppa	9:82632384-82639810	30.2105	0.910167	4.18986	5.64708e-05	0.00309397
ENSRNOT00000003774	Rgs4-201	ENSRNOG00000002773	Rgs4	13:88054817-88061108	0.139375	5.70888	-6.08736	5.67503e-05	0.00310084
ENSRNOT00000005251	Rgs1-201	ENSRNOG00000003895	Rgs1	13:61066153-61070599	0	1.87399	-12.0886	5.74737e-05	0.00313356
ENSRNOT00000085704	Exoc2-203	ENSRNOG00000060266	Exoc2	17:34665902-34723185	1.16575	0	14.613	5.76981e-05	0.00314248
ENSRNOT00000006880	Itga4-201	ENSRNOG00000004861	Itga4	3:66193059-66263960	0.317898	2.60618	-3.87387	5.93737e-05	0.00321681
ENSRNOT00000044209	AABR07051892.1-201	ENSRNOG00000030243	AABR07051892.1	3:25921427-26056818	0.0733023	0	11.8386	5.97906e-05	0.00323263
ENSRNOT00000041374	Lurap1l-201	ENSRNOG00000033740	Lurap1l	5:98469047-98515125	0.608954	5.42459	-3.77482	6.04556e-05	0.00326517
ENSRNOT00000082091	Ppp1r3b-202	ENSRNOG00000011474	Ppp1r3b	16:60418423-60426561	0	0.735004	-11.7024	6.08365e-05	0.0032759
ENSRNOT00000076879	Selp-202	ENSRNOG00000002794	Selp	13:82429063-82464628	0	0.142549	-11.6218	6.3386e-05	0.00339509
ENSRNOT00000023835	Akr1c14-201	ENSRNOG00000017672	Akr1c14	17:69806065-69827112	0	0.250427	-11.6046	6.36385e-05	0.00340453
ENSRNOT00000003511	Sox9-201	ENSRNOG00000002607	Sox9	10:101288489-101293379	171.192	7.91737	3.53223	6.4424e-05	0.00344
ENSRNOT00000090309	Il7r-201	ENSRNOG00000058446	Il7r	KL567908.1:25355-47617	0	1.87766	-14.2921	6.45816e-05	0.00344486
ENSRNOT00000004516	Tmem220-201	ENSRNOG00000003367	Tmem220	10:53570989-53579321	1.09106	0	11.6586	6.519e-05	0.0034727
ENSRNOT00000011466	Dact1-201	ENSRNOG00000008445	Dact1	6:93740586-93749809	0.321473	6.98693	-5.09278	6.59928e-05	0.00350568
ENSRNOT00000002028	Ncf1-201	ENSRNOG00000001480	Ncf1	12:25497104-25506300	0.02696	4.82874	-7.92035	6.63649e-05	0.00352183
ENSRNOT00000074625	Fam19a5-201	ENSRNOG00000049349	Fam19a5	7:128500011-128728928	4.34286	0.2754	3.33727	6.64904e-05	0.00352488
ENSRNOT00000035890	Ndufb7-201	ENSRNOG00000028717	Ndufb7	19:24701049-24705405	83.5891	4.02462	3.63174	6.65857e-05	0.00352632
ENSRNOT00000011697	Grin2b-201	ENSRNOG00000008766	Grin2b	4:169560387-169999873	0.0290543	0	12.125	6.82774e-05	0.00359214
ENSRNOT00000088355	Igfbp3-201	ENSRNOG00000061910	Igfbp3	14:87457647-87465374	264.533	11.1914	3.64259	6.84455e-05	0.00359537
ENSRNOT00000038610	Neurl3-201	ENSRNOG00000015366	Neurl3	9:42831742-42839837	0	0.856418	-11.8435	6.98588e-05	0.0036592
ENSRNOT00000044008	Sec16b-202	ENSRNOG00000005229	Sec16b	13:75175254-75216941	0.000984667	0.421962	-9.21873	6.98592e-05	0.0036592
ENSRNOT00000023582	Tubb2b-201	ENSRNOG00000017445	Tubb2b	17:31441640-31444685	220.663	11.2833	3.40856	6.99436e-05	0.0036592
ENSRNOT00000017822	Csgalnact1-201	ENSRNOG00000013024	Csgalnact1	16:22979444-23074798	1.25744	6.76355	-3.11513	7.03531e-05	0.00367184
ENSRNOT00000068496	RGD1310819-201	ENSRNOG00000018366	RGD1310819	9:44194325-44237117	0.057509	2.36723	-5.87142	7.054e-05	0.00367184
TCONS_00063210	TCONS_00063210	XLOC_047209	XLOC_047209	10:66321861-66334604	0	0.427721	-11.5893	7.10507e-05	0.00368623
ENSRNOT00000086948	AABR07040839.1-201	ENSRNOG00000056221	AABR07040839.1	X:111735820-111741023	1.59165	0	11.5471	7.11634e-05	0.00368623
ENSRNOT00000018668	LOC685933-201	ENSRNOG00000036598	LOC685933	1:257517242-257597944	0	3.42499	-17.2591	7.11727e-05	0.00368623
ENSRNOT00000073099	Cyp3a9-201	ENSRNOG00000046643	Cyp3a9	12:19074583-19114399	0	0.162097	-11.7768	7.22897e-05	0.00372686
ENSRNOT00000067657	Dnai1-201	ENSRNOG00000013734	Dnai1	5:57947716-58017992	0.122442	0	11.6226	7.24223e-05	0.00372686
ENSRNOT00000084053	Lss-203	ENSRNOG00000054549	Lss	20:12842884-12855891	0.0118473	1.65698	-7.55289	7.24301e-05	0.00372686
ENSRNOT00000013308	Clec4a3-201	ENSRNOG00000010018	Clec4a3	4:155913366-155923079	0	0.699927	-11.8012	7.24614e-05	0.00372686
ENSRNOT00000077079	Rbm28-202	ENSRNOG00000005468	Rbm28	4:56398769-56438142	0	0.212428	-12.2281	7.28689e-05	0.00374038
ENSRNOT00000029184	Ccl9-201	ENSRNOG00000028548	Ccl9	10:70783424-70788309	0	1.61288	-12.0018	7.33407e-05	0.00375715
ENSRNOT00000065168	Mpped2-201	ENSRNOG00000004863	Mpped2	3:97721668-97896422	19.2523	1.54759	2.81502	7.398e-05	0.00377868
ENSRNOT00000083580	Gal3st1-202	ENSRNOG00000042041	Gal3st1	14:84237520-84247369	0.837431	0	11.5474	7.42922e-05	0.00379088
ENSRNOT00000014147	Nrg1-202	ENSRNOG00000010392	Nrg1	16:63837216-64057434	0.58744	0.00152633	8.11571	7.45412e-05	0.00379566
ENSRNOT00000089334	Sorcs2-202	ENSRNOG00000007033	Sorcs2	14:79540235-79912290	4.72384	0.100584	4.38896	7.4606e-05	0.00379566
ENSRNOT00000007197	Csrnp3-201	ENSRNOG00000005359	Csrnp3	3:51883559-52120290	0.0400057	0	11.7103	7.57131e-05	0.00383012
ENSRNOT00000000203	Csf2rb-201	ENSRNOG00000000187	Csf2rb	7:119554354-119568776	0	0.773341	-12.4167	7.59824e-05	0.00383552
ENSRNOT00000082548	C7-201	ENSRNOG00000061379	C7	2:54709138-54777729	0	0.0778257	-11.5687	7.70782e-05	0.00386194
ENSRNOT00000091888	AC141102.1-201	ENSRNOG00000059750	AC141102.1	2:197996981-198002625	0	0.82124	-11.5086	7.72573e-05	0.00386194
ENSRNOT00000089171	Igf2-204	ENSRNOG00000020369	Igf2	1:215830983-215846911	0.054568	2.87673	-6.34605	7.73681e-05	0.00386194
ENSRNOT00000017531	Pde1c-201	ENSRNOG00000012337	Pde1c	4:86359820-86466797	0.105944	0	11.9603	7.73766e-05	0.00386194
ENSRNOT00000030912	Tfap2b-201	ENSRNOG00000011823	Tfap2b	9:25410669-25440384	0	0.849279	-13.6263	7.75082e-05	0.00386227
ENSRNOT00000041452	Il31ra-201	ENSRNOG00000042080	Il31ra	2:44336006-44394709	0.159441	0	11.7096	7.76009e-05	0.00386227
ENSRNOT00000092717	Map2-211	ENSRNOG00000011841	Map2	9:73334618-73418591	0.515849	0	13.9624	7.80276e-05	0.00387098
ENSRNOT00000076012	Asb12-202	ENSRNOG00000004197	Asb12	X:64715214-64726210	0.725947	0	11.496	7.89519e-05	0.0039054
ENSRNOT00000046798	Mdc1-201	ENSRNOG00000032813	Mdc1	20:3405018-3419831	2.64863	0	13.8299	7.91066e-05	0.00390932
ENSRNOT00000058382	Nfatc1-201	ENSRNOG00000017146	Nfatc1	18:77203525-77322690	10.3497	0.662693	3.09443	7.94684e-05	0.00392345
ENSRNOT00000065673	RGD1307182-201	ENSRNOG00000042230	RGD1307182	9:14646151-14654305	0	1.12586	-12.169	8.02492e-05	0.00395069
TCONS_00042938	TCONS_00042938	XLOC_032470	XLOC_032470	1:248689809-248709250	0.0659273	2.0527	-5.66748	8.07768e-05	0.00396738
ENSRNOT00000071471	Lsm6-201	ENSRNOG00000049370	Lsm6	19:32770655-32785215	0.574825	0	11.5504	8.10364e-05	0.00397432
ENSRNOT00000012212	Gucy2c-201	ENSRNOG00000009031	Gucy2c	4:170659998-170740274	0.09859	0	11.4784	8.20369e-05	0.00401529
ENSRNOT00000087534	Rab6a-202	ENSRNOG00000018176	Rab6a	1:165625350-165662089	19.6047	1.21639	3.22161	8.23756e-05	0.00402094
ENSRNOT00000034842	Fndc1-201	ENSRNOG00000030210	Fndc1	1:47605415-47686843	0.49233	0	13.8262	8.25059e-05	0.0040235
ENSRNOT00000081986	LOC100910245-201	ENSRNOG00000052455	LOC100910245	X:29157470-29176539	0.00360333	1.08735	-8.83842	8.33439e-05	0.00406055
ENSRNOT00000036343	Cemip-201	ENSRNOG00000012442	Cemip	1:146069771-146226462	16.3409	82.0284	-2.92822	8.36814e-05	0.00406843
ENSRNOT00000093745	RGD1565685-202	ENSRNOG00000023187	RGD1565685	X:11084317-11105588	0	0.916459	-13.7617	8.3693e-05	0.00406843
ENSRNOT00000087752	Mapre1-202	ENSRNOG00000011798	Mapre1	3:149221409-149237224	13.148	0.442061	4.04253	8.37416e-05	0.00406843
ENSRNOT00000079360	Csf1r-202	ENSRNOG00000018414	Csf1r	18:56431820-56457869	0	1.05926	-13.7206	8.40207e-05	0.00407433
ENSRNOT00000091827	Rngtt-202	ENSRNOG00000007867	Rngtt	5:48561339-48779207	0.038273	0	11.5773	8.45986e-05	0.00409852
ENSRNOT00000023014	Fhl2-201	ENSRNOG00000016866	Fhl2	9:49920854-49950093	12.4379	54.9008	-2.82634	8.47637e-05	0.00410267
ENSRNOT00000028875	Srp68-202	ENSRNOG00000009351	Srp68	10:105123327-105228547	6.7844	0	17.9923	8.55669e-05	0.00412996
ENSRNOT00000066997	Igsf11-201	ENSRNOG00000001525	Igsf11	11:64286694-64421248	23.9519	1.59865	2.9917	8.97345e-05	0.00431101
ENSRNOT00000017749	Cfh-201	ENSRNOG00000030715	Cfh	13:56979648-57080491	0	2.00738	-16.5609	9.09575e-05	0.00436069
ENSRNOT00000023527	Sh3glb2-201	ENSRNOG00000017295	Sh3glb2	3:8909236-8924032	8.7322	0.0131117	8.84461	9.13756e-05	0.0043736
ENSRNOT00000082806	LOC103692170-201	ENSRNOG00000058785	LOC103692170	4:114800900-114807204	1.20597	0	11.4172	9.14967e-05	0.00437535
ENSRNOT00000085788	Depdc5-202	ENSRNOG00000018144	Depdc5	14:83091779-83219071	3.11571	0.125898	3.88833	9.17403e-05	0.00438002
ENSRNOT00000048125	Myl12b-201	ENSRNOG00000015733	Myl12b	9:119307176-119321500	209.825	18.5179	2.72776	9.37433e-05	0.0044458
ENSRNOT00000066670	Cxcl12-201	ENSRNOG00000013589	Cxcl12	4:149261044-149273891	0.203032	6.90778	-5.5584	9.40376e-05	0.00444753
ENSRNOT00000028675	Susd5-201	ENSRNOG00000026951	Susd5	8:122331583-122368368	14.5115	0.806904	3.33084	9.60256e-05	0.00453327
ENSRNOT00000043627	Map2-202	ENSRNOG00000011841	Map2	9:73378057-73459386	0.442147	0	13.7024	9.62315e-05	0.00453777
ENSRNOT00000066341	Tgif2-201	ENSRNOG00000042374	Tgif2	3:152909189-152924377	0	1.33009	-13.5871	9.64931e-05	0.0045429
ENSRNOT00000088048	Adgrg1-203	ENSRNOG00000014963	Adgrg1	19:10423501-10450186	103.717	6.55956	3.08093	9.73264e-05	0.00456966
ENSRNOT00000028907	Cavin2-201	ENSRNOG00000025895	Cavin2	9:55243255-55256340	1.25435	10.9062	-3.84852	0.000100943	0.00471805
TCONS_00069102	TCONS_00069102	XLOC_051495	XLOC_051495	11:16172212-16196911	0	0.262282	-11.8765	0.000101196	0.00472564
ENSRNOT00000076519	RGD1565355-206	ENSRNOG00000040108	RGD1565355	4:14001761-14167505	0	0.115973	-13.639	0.000105087	0.00488088
ENSRNOT00000020219	Scg2-201	ENSRNOG00000015055	Scg2	9:85237458-85243001	0.198759	6.56246	-5.8061	0.000106365	0.00492
ENSRNOT00000084538	AABR07027809.1-201	ENSRNOG00000052845	AABR07027809.1	17:44528125-44528511	38.4546	319.021	-3.96822	0.000106449	0.00492
ENSRNOT00000006658	Zfp512-201	ENSRNOG00000039815	Zfp512	6:26284748-26314844	6.20176	0.00908033	8.03252	0.0001065	0.00492
ENSRNOT00000021532	Trip13-201	ENSRNOG00000015810	Trip13	1:31967982-32012919	0.192665	0	11.6018	0.000107518	0.00495891
ENSRNOT00000072926	AC135826.1-201	ENSRNOG00000033693	AC135826.1	2:30376419-30458542	0	0.0976043	-12.037	0.000107534	0.00495891
ENSRNOT00000076072	Etnk2-202	ENSRNOG00000028368	Etnk2	13:50481165-50497466	0.790627	0	12.1912	0.000109904	0.00504128
ENSRNOT00000016541	Ptx3-201	ENSRNOG00000012280	Ptx3	2:158097843-158103653	0.200527	9.79325	-6.07366	0.000110125	0.00504692
ENSRNOT00000065386	Tiam2-201	ENSRNOG00000016728	Tiam2	1:44311513-44433193	21.8547	1.69079	2.82605	0.000112738	0.00514842
ENSRNOT00000042103	Fmn1-201	ENSRNOG00000031760	Fmn1	3:104816987-105086436	0	0.118011	-14.1362	0.00011354	0.00516229
ENSRNOT00000027617	Clcc1-201	ENSRNOG00000020360	Clcc1	2:211460373-211478007	0.403305	0	11.3352	0.000113815	0.00516229
ENSRNOT00000003248	Uchl1-201	ENSRNOG00000002343	Uchl1	14:43133218-43143973	443.874	32.1365	2.86725	0.000114065	0.00516229
ENSRNOT00000080218	Pabpc1-202	ENSRNOG00000008639	Pabpc1	7:75411311-75422268	23.731	1.1499	3.68747	0.00011407	0.00516229
ENSRNOT00000046135	Lcp2-201	ENSRNOG00000005620	Lcp2	10:18996523-19043286	0	0.16482	-11.9125	0.000115663	0.0052221
ENSRNOT00000082338	Gba3-202	ENSRNOG00000024634	Gba3	14:64390793-64535170	0.0483667	0	11.3031	0.00011703	0.00527003
ENSRNOT00000014552	Thbs2-201	ENSRNOG00000010529	Thbs2	1:56653938-56683731	18.8491	143.036	-3.43005	0.000119043	0.00534195
ENSRNOT00000015963	Myo9a-201	ENSRNOG00000011619	Myo9a	8:64610952-64777345	1.48601	0.000792667	9.52751	0.000119144	0.00534195
ENSRNOT00000078162	Cd84-202	ENSRNOG00000022884	Cd84	13:90244681-90277865	0	0.871897	-13.8055	0.000121849	0.00543501
ENSRNOT00000029118	Atp10b-201	ENSRNOG00000003781	Atp10b	10:28449335-28864255	0.0168467	0	11.3001	0.000124947	0.00555632
ENSRNOT00000004955	Flrt2-201	ENSRNOG00000003732	Flrt2	6:119519714-119609296	1.20361	8.92677	-3.43149	0.000124999	0.00555632
ENSRNOT00000002650	Fgf12-201	ENSRNOG00000001931	Fgf12	11:75905443-76168791	3.36445	0.21212	3.15625	0.00012601	0.00558209
ENSRNOT00000032289	March1-201	ENSRNOG00000026310	2021-03-01	16:25001666-25192675	0	0.12537	-13.5093	0.00012641	0.00559501
ENSRNOT00000028283	Cttn-207	ENSRNOG00000050994	Cttn	1:215255386-215290838	10.5737	0	17.1062	0.000127374	0.0056203
ENSRNOT00000084148	Gtf2a2-201	ENSRNOG00000056701	Gtf2a2	8:76422359-76435473	5.56667	0.064328	5.56953	0.000127416	0.0056203
ENSRNOT00000066057	Cntnap4-201	ENSRNOG00000011231	Cntnap4	19:44908905-45117309	0.0346193	0	11.3319	0.000127653	0.0056255
ENSRNOT00000086969	Mmd-202	ENSRNOG00000002436	Mmd	10:77755777-77782000	0.309377	3.25703	-4.36718	0.000128598	0.00565799
ENSRNOT00000089695	Nalcn-203	ENSRNOG00000004752	Nalcn	15:109735595-110046704	1.30445	0	17.0738	0.000129777	0.00570016
ENSRNOT00000076274	Plch1-203	ENSRNOG00000009955	Plch1	2:154256380-154418629	0.201253	0	13.5127	0.000130104	0.00570969
ENSRNOT00000019283	Erbb4-201	ENSRNOG00000014248	Erbb4	9:75021790-75528644	1.46045	0.0557867	3.94118	0.000130872	0.0057288
ENSRNOT00000044292	Ormdl2-201	ENSRNOG00000030120	Ormdl2	7:3242991-3246071	2.51603	0	11.4116	0.000133079	0.00582049
ENSRNOT00000013768	Cd180-201	ENSRNOG00000010266	Cd180	2:32820322-32833125	0	0.431203	-11.4996	0.000133749	0.00584487
TCONS_00124656	TCONS_00124656	XLOC_095449	XLOC_095449	15:61181847-61375040	0	0.715605	-16.2597	0.00013467	0.00587791
ENSRNOT00000022984	Galnt18-201	ENSRNOG00000017021	Galnt18	1:176296193-176607466	3.20453	12.4345	-2.64124	0.000134733	0.00587791
ENSRNOT00000057084	Lrba-202	ENSRNOG00000023453	Lrba	2:185591959-185837039	1.45249	0	16.9885	0.000135371	0.00589581
ENSRNOT00000024829	RGD1307554-201	ENSRNOG00000018408	RGD1307554	1:84364368-84386751	1.38518	0	13.4932	0.000136457	0.00593676
ENSRNOT00000018438	Ankrd55-201	ENSRNOG00000013555	Ankrd55	2:44096061-44196605	0	0.321676	-13.937	0.000137203	0.00596053
ENSRNOT00000028329	Ano1-201	ENSRNOG00000020865	Ano1	1:217754349-217902473	0.023801	0.508955	-5.17031	0.00013852	0.00600767
ENSRNOT00000049193	Trem1-201	ENSRNOG00000022859	Trem1	9:14727976-14809447	0	0.233811	-13.2359	0.000139049	0.00602558
ENSRNOT00000068511	Hsd3b3-202	ENSRNOG00000042884	Hsd3b3	2:200585748-200762206	0	0.0898227	-13.3526	0.000140807	0.00609665
ENSRNOT00000085381	Hist1h2ao-201	ENSRNOG00000058444	Hist1h2ao	17:44744591-44744902	195.787	1062.24	-3.40128	0.000141133	0.00610241
ENSRNOT00000080124	Smarca2-202	ENSRNOG00000011931	Smarca2	1:244615821-244781633	0.228235	2.04813	-4.00775	0.000141176	0.00610241
ENSRNOT00000031734	Tcerg1l-201	ENSRNOG00000016737	Tcerg1l	1:210550668-210739600	0.0368467	0	11.31	0.000142036	0.00612933
ENSRNOT00000008803	Meox2-201	ENSRNOG00000006588	Meox2	6:56625650-56689238	0	0.33923	-13.3665	0.000144091	0.00619736
ENSRNOT00000026753	Resp18-201	ENSRNOG00000019704	Resp18	9:82470794-82477136	1.01426	0	11.1731	0.000145255	0.00624221
ENSRNOT00000010529	Mok-201	ENSRNOG00000007850	Mok	6:135228803-135259603	0.476397	3.33333e-07	9.69931	0.000146071	0.00627209
ENSRNOT00000077727	Pla1a-201	ENSRNOG00000057153	Pla1a	11:64882288-64919579	0.0508473	3.30804	-6.54204	0.000146878	0.00629818
ENSRNOT00000057761	Tmco3-201	ENSRNOG00000046973	Tmco3	16:80908340-81071969	1.94992	0	16.8306	0.000148262	0.00632941
ENSRNOT00000031866	Tmem237-201	ENSRNOG00000024085	Tmem237	9:65885246-65917132	2.15515	0	14.6585	0.000149347	0.00636129
ENSRNOT00000084815	Fbln5-202	ENSRNOG00000050539	Fbln5	6:125645601-125723732	120.478	8.92709	2.88609	0.000149762	0.00637241
ENSRNOT00000016722	Egflam-201	ENSRNOG00000012058	Egflam	2:56502807-56679955	0.30486	1.82084	-3.31646	0.000152474	0.00647182
ENSRNOT00000077877	Gabrb3-202	ENSRNOG00000060599	Gabrb3	1:113034266-113264982	0.135658	0	13.419	0.000153209	0.00648942
ENSRNOT00000019554	Anxa5-201	ENSRNOG00000014453	Anxa5	2:123162461-123193130	401.48	39.7604	2.55519	0.000153265	0.00648942
ENSRNOT00000018695	Enpp3-201	ENSRNOG00000013791	Enpp3	1:21613148-21684480	0.091747	2.68044	-5.30311	0.000153566	0.00649686
ENSRNOT00000079907	Emb-201	ENSRNOG00000060329	Emb	2:49682754-49731546	25.6911	1.80255	3.21841	0.000154397	0.00651754
ENSRNOT00000068535	Pdgfrb-201	ENSRNOG00000018461	Pdgfrb	18:56364620-56406343	0.649233	14.4247	-4.99505	0.000156573	0.00658637
ENSRNOT00000088025	Mtfr2-204	ENSRNOG00000058050	Mtfr2	1:15782477-15860624	0	0.244495	-13.5072	0.000159055	0.00668537
ENSRNOT00000072077	AABR07006269.1-201	ENSRNOG00000047349	AABR07006269.1	1:227670159-227680128	0	0.449396	-11.3653	0.00016053	0.00673524
ENSRNOT00000054937	Tacc2-202	ENSRNOG00000020457	Tacc2	1:201055644-201329612	0.24129	0	14.5599	0.000160632	0.00673524
ENSRNOT00000060857	Tspan7-202	ENSRNOG00000003229	Tspan7	X:13261558-13279099	50.7159	3.8621	2.95736	0.000161058	0.00674759
ENSRNOT00000012947	Itgb3bp-201	ENSRNOG00000009116	Itgb3bp	5:118476430-118541928	0.430867	2.96385	-3.69939	0.000163648	0.00683949
ENSRNOT00000079108	Sptan1-202	ENSRNOG00000015396	Sptan1	3:8547349-8598917	2.68375	0.0712853	4.59967	0.000164682	0.00687163
ENSRNOT00000074805	RGD1561998-201	ENSRNOG00000048440	RGD1561998	2:149843282-149871788	0	0.151621	-11.4587	0.000166093	0.00691375
ENSRNOT00000022194	Serpinb9-201	ENSRNOG00000033772	Serpinb9	17:32650441-32661865	5.72587	37.758	-3.34369	0.000167003	0.00694608
TCONS_00411704	TCONS_00411704	XLOC_327637	XLOC_327637	X:110067026-110086581	0.342888	0	11.2158	0.00016809	0.00698567
ENSRNOT00000025794	Sod2-201	ENSRNOG00000019048	Sod2	1:47914759-47921587	19.0887	95.0516	-2.97842	0.000168251	0.00698674
ENSRNOT00000012545	Clasp2-201	ENSRNOG00000009161	Clasp2	8:122076759-122185495	0.443601	0.00419367	5.84529	0.000169063	0.00701482
ENSRNOT00000026633	Cd9-201	ENSRNOG00000019556	Cd9	4:157977162-158010166	223.392	18.6676	2.69913	0.00016936	0.00702151
ENSRNOT00000092806	Mark3-204	ENSRNOG00000010330	Mark3	6:136084605-136129631	2.91828	0.003531	8.33347	0.00017071	0.00706052
ENSRNOT00000045533	Col11a2-201	ENSRNOG00000000463	Col11a2	20:3830164-3859018	10.0517	0.470606	3.63188	0.000173144	0.00712702
ENSRNOT00000006219	Cntn1-201	ENSRNOG00000004438	Cntn1	7:133400485-133585959	0.248699	0	14.0387	0.000173759	0.00714194
ENSRNOT00000003556	Kctd3-201	ENSRNOG00000002627	Kctd3	13:107433588-107471843	10.8823	0.096083	6.39831	0.000174452	0.00715241
TCONS_00231964	TCONS_00231964	XLOC_183042	XLOC_183042	3:9035077-9044644	3.01784	0	13.3123	0.000178301	0.00728452
ENSRNOT00000075561	Abca5-202	ENSRNOG00000004378	Abca5	10:98576046-98644938	3.68283	0.022921	6.18324	0.000178612	0.00728832
ENSRNOT00000015127	Slc7a2-202	ENSRNOG00000011016	Slc7a2	16:54460067-54513349	0.0406013	1.22852	-6.22977	0.000178787	0.0072897
ENSRNOT00000010743	Jhy-201	ENSRNOG00000008138	Jhy	8:45084320-45137893	0.11077	0	11.0511	0.000181987	0.00737358
ENSRNOT00000078841	Tpd52l1-202	ENSRNOG00000021478	Tpd52l1	1:28454966-28576261	4.34363	0.25587	3.20878	0.000185548	0.00749223
ENSRNOT00000021063	Spata1-201	ENSRNOG00000015678	Spata1	2:252314426-252359798	0.1957	0	11.628	0.000186265	0.00751171
ENSRNOT00000023017	B2m-201	ENSRNOG00000017123	B2m	3:114087287-114093309	25.1504	108.365	-2.90503	0.000186673	0.00752233
ENSRNOT00000019130	Snx20-201	ENSRNOG00000014202	Snx20	19:19395655-19404835	0.0981623	3.89702	-5.85464	0.000188167	0.00756485
ENSRNOT00000051525	Clec4a2-201	ENSRNOG00000030012	Clec4a2	4:155792761-155867708	0	0.220098	-13.0305	0.000192274	0.00771197
ENSRNOT00000081351	Olfml1-201	ENSRNOG00000056562	Olfml1	1:171793782-171818068	11.1462	0.444913	3.68786	0.000192429	0.0077122
ENSRNOT00000082624	Lrp2-201	ENSRNOG00000056184	Lrp2	3:55665145-55822551	9.37064	0.683216	2.94289	0.000192751	0.00771728
ENSRNOT00000086114	Itga1-201	ENSRNOG00000053550	Itga1	2:47127219-47281421	66.2988	6.22088	2.56955	0.000194261	0.00776758
ENSRNOT00000030966	Arsi-201	ENSRNOG00000026060	Arsi	18:56180089-56186068	1124.04	58.1903	3.28227	0.000195715	0.00781176
ENSRNOT00000078856	Nfkbiz-202	ENSRNOG00000031163	Nfkbiz	11:47260641-47270163	0.540126	7.91038	-4.50632	0.000200766	0.00797838
ENSRNOT00000004753	Srebf1-201	ENSRNOG00000003463	Srebf1	10:46570996-46582854	111.756	6.09106	3.30981	0.000202861	0.00803695
ENSRNOT00000040540	Ndrg2-201	ENSRNOG00000010389	Ndrg2	15:28305821-28314459	120.569	9.66683	2.86915	0.000205597	0.00813288
ENSRNOT00000019051	Mrgprx3-201	ENSRNOG00000014227	Mrgprx3	1:103298174-103323476	0	0.203362	-11.4243	0.000208569	0.00820915
ENSRNOT00000091927	Ppp2r2c-202	ENSRNOG00000058202	Ppp2r2c	14:78679214-78707861	0.204022	0	11.0194	0.000210312	0.00826255
TCONS_00128701	TCONS_00128701	XLOC_099072	XLOC_099072	15:17958788-17995421	0	2.81723	-15.5891	0.000211805	0.00831489
ENSRNOT00000085775	Sult2a2-205	ENSRNOG00000047986	Sult2a2	1:76252329-76517163	0	0.0484207	-13.092	0.000212006	0.00831644
ENSRNOT00000038652	Atp8b1-201	ENSRNOG00000024952	Atp8b1	18:60013382-60095354	0.044735	0.71971	-4.68378	0.000214313	0.00839422
ENSRNOT00000025450	Htr7-201	ENSRNOG00000018827	Htr7	1:254547627-254671596	0.278316	0	13.5254	0.000215693	0.00843576
ENSRNOT00000083476	LOC100911769-202	ENSRNOG00000057817	LOC100911769	3:152571121-152615920	0.559134	0	13.1809	0.00021695	0.00847186
ENSRNOT00000077594	Gabrb3-201	ENSRNOG00000060599	Gabrb3	1:113034266-113265364	0.116028	0	13.225	0.000217288	0.00847866
ENSRNOT00000083363	Nedd4l-202	ENSRNOG00000017610	Nedd4l	18:60639860-60718474	1.93455	0.0372477	5.0977	0.000217577	0.00848353
ENSRNOT00000085517	Asb2-201	ENSRNOG00000051619	Asb2	6:127212273-127248372	0.0133673	1.23105	-7.03883	0.000220678	0.00859798
ENSRNOT00000024150	Iglon5-201	ENSRNOG00000017918	Iglon5	1:98440186-98455920	19.3126	1.11427	3.44574	0.000221846	0.00862893
ENSRNOT00000038222	Pla2g7-201	ENSRNOG00000025691	Pla2g7	9:19935768-19978013	1.76252	16.9229	-3.74228	0.00022434	0.00869483
ENSRNOT00000082421	Eif2s3-202	ENSRNOG00000060793	Eif2s3	X:63281779-63291371	0.564682	0	10.9326	0.000226768	0.00877579
ENSRNOT00000072429	Hk1-201	ENSRNOG00000046891	Hk1	20:31912262-31956649	92.4191	9.54935	2.5158	0.000227333	0.00878265
ENSRNOT00000042958	Hapln1-201	ENSRNOG00000032002	Hapln1	2:18354542-18416466	8.17549	0.524563	3.31373	0.000227379	0.00878265
ENSRNOT00000000553	Pfdn6-201	ENSRNOG00000000473	Pfdn6	20:5455974-5457444	16.4638	0.052394	7.51431	0.000227455	0.00878265
ENSRNOT00000002297	Cldn14-201	ENSRNOG00000001691	Cldn14	11:34132581-34142753	0.53571	0	10.932	0.000228544	0.00881204
ENSRNOT00000067333	Rspo2-201	ENSRNOG00000037687	Rspo2	7:81974870-82059659	0	0.233455	-13.2244	0.000228628	0.00881204
ENSRNOT00000055073	Prkca-202	ENSRNOG00000003491	Prkca	10:96191133-96584947	0	0.166875	-15.9043	0.00023038	0.00886251
ENSRNOT00000018128	Vax2-201	ENSRNOG00000013261	Vax2	4:115388839-115412515	0	0.167167	-11.0692	0.000231045	0.00886907
ENSRNOT00000018101	Rassf4-201	ENSRNOG00000013526	Rassf4	4:148769096-148803988	118.505	11.8139	2.53289	0.000231687	0.00887978
ENSRNOT00000045867	Ccl6-201	ENSRNOG00000030021	Ccl6	10:70797124-70802782	0	0.97207	-11.4857	0.000232835	0.00891719
ENSRNOT00000088624	Nedd4l-203	ENSRNOG00000017610	Nedd4l	18:60496778-60718471	0	0.290406	-15.8747	0.000235839	0.00901223
ENSRNOT00000074057	LOC680910-201	ENSRNOG00000048881	LOC680910	12:20480094-20486276	0	0.810599	-11.405	0.00023694	0.00904519
ENSRNOT00000013588	Rps24-201	ENSRNOG00000010189	Rps24	16:757452-762075	25.5215	0.0368727	8.75919	0.000238232	0.00907684
ENSRNOT00000080119	Hist1h2ak-201	ENSRNOG00000052594	Hist1h2ak	17:44840990-44841382	49.17	327.605	-3.69721	0.000238619	0.00907822
ENSRNOT00000009763	Hgf-201	ENSRNOG00000007027	Hgf	4:15433295-15505362	0.115287	2.02389	-4.62886	0.000240544	0.00914473
ENSRNOT00000029764	Eea1-201	ENSRNOG00000021681	Eea1	7:37101391-37186534	0.283047	0	13.1217	0.000241158	0.00916136
ENSRNOT00000046364	Zfp711-201	ENSRNOG00000022391	Zfp711	X:84064427-84096617	0.00221567	0.498498	-8.44747	0.000241571	0.00917029
ENSRNOT00000039383	Cxcl13-201	ENSRNOG00000024899	Cxcl13	14:15253125-15258207	0	0.910816	-11.2777	0.000247383	0.00935661
ENSRNOT00000007100	Ywhae-201	ENSRNOG00000005290	Ywhae	10:63884338-63921709	230.817	25.2427	2.48276	0.000250639	0.009459
ENSRNOT00000079770	Wdr86-202	ENSRNOG00000025735	Wdr86	4:6931495-6948243	0.187586	4.1389	-5.08428	0.000251563	0.00947207
ENSRNOT00000022557	Dgat2-201	ENSRNOG00000016573	Dgat2	1:164113459-164143818	1.63457	12.4893	-3.48158	0.000251837	0.00947207
ENSRNOT00000079651	Fbxo31-203	ENSRNOG00000042274	Fbxo31	19:53487826-53625665	0	0.610732	-15.5441	0.000253142	0.00950461
ENSRNOT00000037559	Grik2-201	ENSRNOG00000000368	Grik2	20:53789760-54269525	0.069875	0	13.5761	0.000254725	0.00953655
ENSRNOT00000014837	Gyg1-201	ENSRNOG00000011146	Gyg1	2:104916738-104955807	22.6903	1.81084	2.99603	0.000255928	0.00956789
ENSRNOT00000022113	Ttr-201	ENSRNOG00000016275	Ttr	18:15532963-15540177	0.784654	0	11.0288	0.000257564	0.00961516
ENSRNOT00000075980	Eda-201	ENSRNOG00000032208	Eda	X:69730242-70220329	0.691674	0.031806	3.52489	0.000258034	0.00961882
ENSRNOT00000035427	Cytl1-201	ENSRNOG00000028108	Cytl1	14:77805130-77810147	1.00863	0	10.8451	0.000258854	0.00962979
ENSRNOT00000037500	RGD1359158-201	ENSRNOG00000027161	RGD1359158	1:239207869-239265997	3.02497	0.0886003	4.1323	0.000258928	0.00962979
ENSRNOT00000019080	Mfsd2a-201	ENSRNOG00000014008	Mfsd2a	5:140642885-140657745	22.0765	0.92098	3.74071	0.000261452	0.00969733
ENSRNOT00000087146	Foxp2-201	ENSRNOG00000054508	Foxp2	4:41364441-41942023	0.0316047	0.266077	-3.81428	0.000263662	0.00976529
ENSRNOT00000042539	Ppard-201	ENSRNOG00000000503	Ppard	20:7818289-7883482	0	1.33387	-15.3419	0.000265641	0.00983157
ENSRNOT00000049973	Slc44a2-201	ENSRNOG00000031824	Slc44a2	8:22368745-22385864	135.01	13.5312	2.57453	0.00026748	0.00989256
ENSRNOT00000013771	Mrps23-201	ENSRNOG00000010363	Mrps23	10:75529009-75536767	24.8039	1.07043	3.77685	0.00026789	0.00989541
ENSRNOT00000085191	Shank3-201	ENSRNOG00000052296	Shank3	7:130474508-130532758	0.17484	0	11.7871	0.000271447	0.0099751
ENSRNOT00000043476	Atp2b2-201	ENSRNOG00000030269	Atp2b2	4:145703046-145948996	0	0.0133687	-10.8547	0.000273643	0.0100202
ENSRNOT00000086468	Ramp3-201	ENSRNOG00000053766	Ramp3	14:86922223-86939719	1.94426	27.5578	-4.28877	0.000277126	0.0101263
ENSRNOT00000000149	Ly86-201	ENSRNOG00000000137	Ly86	17:28104589-28191436	0	0.176607	-12.8827	0.000277766	0.0101292
ENSRNOT00000014452	Lhx2-201	ENSRNOG00000010551	Lhx2	3:22640604-22657887	21.6459	1.13046	3.51567	0.00027802	0.0101303
ENSRNOT00000039857	Cpne8-201	ENSRNOG00000026128	Cpne8	7:131623181-131798236	10.9872	1.07941	2.61812	0.00027954	0.0101785
ENSRNOT00000025460	Myrip-201	ENSRNOG00000018797	Myrip	8:128972311-129139251	3.68141	0.210462	3.22542	0.000284844	0.0103275
ENSRNOT00000004361	Maml1-201	ENSRNOG00000003268	Maml1	10:35765719-35800120	0.588333	4.21232	-3.55286	0.000287159	0.0103974
ENSRNOT00000071853	Pmepa1-201	ENSRNOG00000050404	Pmepa1	3:171294856-171342646	293.1	27.2856	2.57966	0.000287671	0.0104078
ENSRNOT00000017472	Phb2-201	ENSRNOG00000012999	Phb2	4:157230895-157235051	4.63502	0	12.7847	0.000287848	0.0104078
ENSRNOT00000016983	Ephb2-201	ENSRNOG00000012531	Ephb2	5:155023006-155143539	9.33489	0.0262653	7.81448	0.000288116	0.0104102
ENSRNOT00000083162	Sept8-202	ENSRNOG00000007462	2021-09-08	10:38877503-38906482	13.4625	0.808082	3.21397	0.000289463	0.0104443
ENSRNOT00000012162	Slco2a1-201	ENSRNOG00000009005	Slco2a1	8:111495443-111576697	0	0.988813	-15.2278	0.000295143	0.0106344
ENSRNOT00000020002	Anpep-201	ENSRNOG00000014610	Anpep	1:141561457-141579871	0	4.35737	-15.2259	0.000295406	0.0106364
ENSRNOT00000004956	Col3a1-201	ENSRNOG00000003357	Col3a1	9:52023295-52059217	139.657	528.331	-2.55464	0.000295878	0.0106461
ENSRNOT00000064275	Brd7-201	ENSRNOG00000014419	Brd7	19:19672856-19701484	0.122339	2.00069	-4.69853	0.00029727	0.0106887
ENSRNOT00000008972	Calu-202	ENSRNOG00000006197	Calu	4:56625611-56653111	0.179698	12.1884	-7.03443	0.000299586	0.0107407
ENSRNOT00000089482	Slc6a12-202	ENSRNOG00000013547	Slc6a12	4:153921900-153940963	0	0.772825	-12.8253	0.000299649	0.0107407
ENSRNOT00000035949	Ube2u-201	ENSRNOG00000023895	Ube2u	5:118574801-118642863	0.0778463	0	10.9297	0.000300507	0.0107513
ENSRNOT00000020452	Mcoln2-201	ENSRNOG00000015089	Mcoln2	2:252018597-252068271	0	0.392281	-13.1932	0.000301155	0.0107611
ENSRNOT00000072899	St6galnac5-201	ENSRNOG00000049676	St6galnac5	2:258025177-258052835	9.30267	0.48356	3.45406	0.000301587	0.0107691
ENSRNOT00000081981	LOC103690141-202	ENSRNOG00000003374	LOC103690141	14:112938928-112946875	0.00118533	0.658801	-9.29154	0.000303078	0.0108104
ENSRNOT00000074292	LOC102549173-202	ENSRNOG00000050478	LOC102549173	17:43626128-43626538	289.504	1222.94	-3.04926	0.000304486	0.0108427
ENSRNOT00000008106	Sostdc1-201	ENSRNOG00000005770	Sostdc1	6:55812747-55817066	1.11843	0	10.7625	0.000309286	0.0109834
ENSRNOT00000091560	Actn1-203	ENSRNOG00000056756	Actn1	6:103375799-103470427	21.4347	1.79011	2.82361	0.000309953	0.0109941
ENSRNOT00000011756	Ppp1r9a-201	ENSRNOG00000008869	Ppp1r9a	4:29978739-30241911	2.46768	0.174983	2.97769	0.000311621	0.0110284
ENSRNOT00000016942	Syk-201	ENSRNOG00000012160	Syk	17:12614311-12669573	0.005776	0.776616	-7.46682	0.000314006	0.0110793
ENSRNOT00000014230	Smarce1-201	ENSRNOG00000010676	Smarce1	10:87117887-87136026	0.262873	0	10.7378	0.000314344	0.0110793
ENSRNOT00000068011	Rbpms-202	ENSRNOG00000013328	Rbpms	16:61954809-62096497	0.0348847	0	10.8231	0.000315125	0.0110993
ENSRNOT00000047843	Itsn1-202	ENSRNOG00000002001	Itsn1	11:31943119-32031481	10.3583	0.892011	2.86533	0.000316736	0.0111485
ENSRNOT00000085211	Iars2-202	ENSRNOG00000002368	Iars2	13:103239602-103264906	0.272622	0	11.3315	0.0003171	0.0111537
TCONS_00198147	TCONS_00198147	XLOC_156522	XLOC_156522	2:176043719-176057969	0	0.206141	-10.8457	0.000317478	0.0111594
ENSRNOT00000007882	Gpr176-201	ENSRNOG00000005971	Gpr176	3:110042853-110140756	4.24507	15.5978	-2.56633	0.000321445	0.0112835
ENSRNOT00000083682	Adh1-202	ENSRNOG00000012436	Adh1	2:243550639-243561757	0	0.356309	-11.0125	0.000321738	0.0112861
ENSRNOT00000022574	Stmn1-201	ENSRNOG00000016810	Stmn1	5:152681131-152686806	5.37028	0	13.4861	0.000322501	0.0113052
ENSRNOT00000068156	Arhgap21-201	ENSRNOG00000008659	Arhgap21	17:87725867-87826421	44.5328	4.76102	2.46609	0.000325571	0.0113897
ENSRNOT00000082904	Adgrf5-202	ENSRNOG00000011154	Adgrf5	9:20091099-20154077	0	0.044504	-10.785	0.000326807	0.0114252
ENSRNOT00000083342	Optn-205	ENSRNOG00000017941	Optn	17:77176716-77216243	0.0117237	0.789066	-6.53086	0.00032774	0.0114424
ENSRNOT00000024736	Mrc1-201	ENSRNOG00000018251	Mrc1	17:81352700-81433743	0.00405933	0.650212	-7.73071	0.000328674	0.0114672
ENSRNOT00000072483	Sult1d1-202	ENSRNOG00000001960	Sult1d1	14:22091777-22126021	0.132921	0	10.6935	0.00033156	0.0115446
ENSRNOT00000091201	LOC100360950-201	ENSRNOG00000057690	LOC100360950	17:44815684-44815995	115.112	623.61	-3.40635	0.000331872	0.0115477
ENSRNOT00000082171	Nlrp1a-202	ENSRNOG00000023143	Nlrp1a	10:57692474-57739109	0.00919833	0.510448	-6.31398	0.000335186	0.0116441
ENSRNOT00000073535	Tlr8-201	ENSRNOG00000045992	Tlr8	X:28539158-28562803	0	0.182752	-11.1277	0.000335318	0.0116441
ENSRNOT00000082257	Ncam1-204	ENSRNOG00000031890	Ncam1	8:53839098-53899669	71.5755	6.46679	2.59905	0.000336618	0.0116736
ENSRNOT00000083504	Med12l-206	ENSRNOG00000010680	Med12l	2:149213135-149315205	2.30795	0.024847	6.09946	0.000342481	0.0118214
ENSRNOT00000089042	Ubap2l-202	ENSRNOG00000017990	Ubap2l	2:189334780-189395746	19.4578	1.78311	2.81067	0.000344023	0.0118667
ENSRNOT00000091282	Fam189a2-201	ENSRNOG00000061147	Fam189a2	1:241822626-241875864	16.3119	1.20183	2.90239	0.000344757	0.0118705
ENSRNOT00000010484	Klhl38-201	ENSRNOG00000007896	Klhl38	7:98187959-98197087	0	0.349225	-10.8958	0.000345015	0.0118705
ENSRNOT00000031487	Frem2-201	ENSRNOG00000021670	Frem2	2:142747501-142885604	0.312573	3.40707	-3.92046	0.000345256	0.0118705
ENSRNOT00000013184	Dync1i1-201	ENSRNOG00000009700	Dync1i1	4:30807879-31121090	1.88747	0.138816	3.00364	0.000345279	0.0118705
ENSRNOT00000085027	Strip2-201	ENSRNOG00000057729	Strip2	4:57204944-57246675	0.119104	2.73826	-5.01977	0.00034615	0.0118869
ENSRNOT00000068102	Dctn1-201	ENSRNOG00000010048	Dctn1	4:114876770-114896566	0.60022	7.02273	-4.57805	0.000348073	0.011919
ENSRNOT00000072492	Eri3-201	ENSRNOG00000019381	Eri3	5:136406308-136532929	10.5279	0.966229	2.67543	0.000352966	0.0120388
ENSRNOT00000011307	Synpr-201	ENSRNOG00000008203	Synpr	15:14559471-14737704	5.24713	0.230576	3.49574	0.000356285	0.0121395
ENSRNOT00000015875	Ybx1-201	ENSRNOG00000023786	Ybx1	5:138319762-138336475	194.211	21.0517	2.55892	0.000357345	0.0121561
ENSRNOT00000066904	Sntg2-201	ENSRNOG00000004928	Sntg2	6:49123084-49324450	0.1162	0	12.9764	0.000358011	0.0121707
ENSRNOT00000071200	Ugt1a1-209	ENSRNOG00000018740	Ugt1a1	9:95161157-95302822	0.147578	0	12.8617	0.000359635	0.0122099
ENSRNOT00000093687	Cyp4f39-202	ENSRNOG00000029478	Cyp4f39	7:14441476-14514974	0	0.132433	-12.7225	0.000364078	0.0123364
ENSRNOT00000092499	Lamc2-204	ENSRNOG00000002667	Lamc2	13:70567635-70625842	0.348958	0	12.8475	0.000367005	0.0124112
ENSRNOT00000077185	P4ha2-202	ENSRNOG00000033663	P4ha2	10:39435283-39464188	11.2003	48.617	-2.79414	0.000369732	0.0124953
ENSRNOT00000073402	Vmac-201	ENSRNOG00000048897	Vmac	9:10339075-10340329	0.0853763	6.0232	-6.816	0.000374481	0.012631
ENSRNOT00000024974	Adam12-201	ENSRNOG00000018384	Adam12	1:205956342-206282575	115.486	13.42	2.3669	0.000375103	0.0126438
ENSRNOT00000078278	Fnbp4-202	ENSRNOG00000007241	Fnbp4	3:79570625-79609257	0.0212293	1.13683	-6.74929	0.000377982	0.0127243
ENSRNOT00000060648	Arhgap45-201	ENSRNOG00000013220	Arhgap45	7:12541061-12741296	0.0107783	0.801494	-6.67532	0.000379372	0.0127627
ENSRNOT00000002679	Bace2-201	ENSRNOG00000001953	Bace2	11:37798370-37880821	23.6704	2.09771	2.6234	0.000380324	0.0127734
ENSRNOT00000089436	Hist1h2an-202	ENSRNOG00000058437	Hist1h2an	17:44758460-44758852	153.049	706.932	-3.15374	0.000380579	0.0127734
ENSRNOT00000012075	Ass1-201	ENSRNOG00000008837	Ass1	3:10327414-10371240	6.40928	22.1872	-2.63359	0.000381418	0.0127734
ENSRNOT00000014444	Gpr153-201	ENSRNOG00000010718	Gpr153	5:169452493-169462713	2.18656	17.5618	-3.58141	0.000382492	0.0127927
ENSRNOT00000022095	Clu-201	ENSRNOG00000016460	Clu	15:42653148-42665857	59.197	326.764	-2.99102	0.000382736	0.0127927
ENSRNOT00000064153	Sirt2-201	ENSRNOG00000020102	Sirt2	1:86949413-86971952	29.2647	2.36252	2.87004	0.000385896	0.0128817
ENSRNOT00000040736	Sgk1-202	ENSRNOG00000011815	Sgk1	1:24185456-24193567	0	0.603684	-11.5167	0.000386592	0.0128966
ENSRNOT00000093577	Aspn-202	ENSRNOG00000050431	Aspn	17:15495790-15519282	0.0101827	0.502687	-6.46881	0.000395482	0.0131562
ENSRNOT00000035125	Dact2-201	ENSRNOG00000022921	Dact2	1:56159436-56168351	0	0.531498	-11.2423	0.000396249	0.0131562
ENSRNOT00000092907	Mbd5-202	ENSRNOG00000027596	Mbd5	3:33440256-33504238	1.27824	0.00164733	8.26883	0.00039684	0.0131621
ENSRNOT00000076044	Prdm16-203	ENSRNOG00000045913	Prdm16	5:171666955-171710312	0.451829	0	12.7434	0.000411759	0.0135441
ENSRNOT00000001503	Taok3-201	ENSRNOG00000001138	Taok3	12:45037951-45182974	3.11369	0.039625	5.74532	0.000416402	0.0136707
ENSRNOT00000093007	Elavl2-203	ENSRNOG00000006853	Elavl2	5:109530877-109621170	0	0.100908	-12.6106	0.000419939	0.0137519
ENSRNOT00000005666	Osr1-201	ENSRNOG00000004210	Osr1	6:35314444-35321667	2.55255	18.1388	-3.50355	0.000420766	0.0137616
ENSRNOT00000085698	Svep1-202	ENSRNOG00000033110	Svep1	5:75147143-75319765	3.37507	14.3398	-2.67777	0.000422851	0.013802
ENSRNOT00000011743	Vax1-201	ENSRNOG00000008824	Vax1	1:280334897-280338813	1.00583	0	10.475	0.000423069	0.013802
ENSRNOT00000016947	Eef1a2-201	ENSRNOG00000012477	Eef1a2	3:176657107-176666282	13.0965	0.270487	4.546	0.000425155	0.0138526
ENSRNOT00000073355	Ttc23-202	ENSRNOG00000013877	Ttc23	1:128606770-128687654	1.49767	0	15.4766	0.000429059	0.0139535
TCONS_00411703	TCONS_00411703	XLOC_327637	XLOC_327637	X:110067026-110086581	0.248007	0	10.8072	0.00043204	0.0140416
ENSRNOT00000009127	AABR07049085.1-205	ENSRNOG00000006956	AABR07049085.1	5:104698040-104751467	0.105138	0	10.946	0.000433745	0.0140793
TCONS_00324944	TCONS_00324944	XLOC_258016	XLOC_258016	6:145387883-145439340	0	1.17105	-14.8129	0.000441673	0.0142829
ENSRNOT00000003072	Sec31a-201	ENSRNOG00000002251	Sec31a	14:10854737-10909576	19.0269	1.48406	2.7789	0.000444765	0.0143559
ENSRNOT00000080832	Tmco3-202	ENSRNOG00000046973	Tmco3	16:80904125-81072145	0.774499	0	15.4329	0.000446195	0.0143824
ENSRNOT00000059854	Serpinb1a-201	ENSRNOG00000016581	Serpinb1a	17:32904119-32911495	0.249976	9.06946	-5.62862	0.000447118	0.0143897
ENSRNOT00000092787	Rab14-202	ENSRNOG00000018901	Rab14	3:14382918-14395362	20.6443	1.32517	3.26266	0.000447202	0.0143897
ENSRNOT00000038946	Kif21a-201	ENSRNOG00000014844	Kif21a	7:132071116-132143470	0.262468	0	12.7699	0.000448813	0.0144326
ENSRNOT00000001691	Atxn2-201	ENSRNOG00000001256	Atxn2	12:40266662-40332612	16.2956	1.56992	2.6619	0.000451769	0.0145096
ENSRNOT00000022901	Fbxo36-201	ENSRNOG00000017053	Fbxo36	9:92435896-92500765	0.271975	0	12.6822	0.000452156	0.014513
ENSRNOT00000003687	Cluh-201	ENSRNOG00000002669	Cluh	10:61432819-61453530	0	1.86453	-15.1373	0.000453046	0.0145155
ENSRNOT00000001197	Rxfp2-201	ENSRNOG00000000897	Rxfp2	12:6016884-6078411	0	0.0364677	-10.6073	0.000453991	0.0145155
ENSRNOT00000086635	Bnc2-202	ENSRNOG00000006553	Bnc2	5:102418661-102786331	0.0164683	0.259636	-4.6335	0.000454072	0.0145155
ENSRNOT00000024900	Pde4dip-201	ENSRNOG00000018220	Pde4dip	2:199868943-200003443	1.84396	0.09251	3.52331	0.000454222	0.0145155
ENSRNOT00000067396	Cpne9-201	ENSRNOG00000023077	Cpne9	4:145238947-145262442	0.161907	0	10.4271	0.000454391	0.0145155
ENSRNOT00000057529	Hormad2-201	ENSRNOG00000037865	Hormad2	14:84576857-84662143	0.210484	0	12.6526	0.000454758	0.0145155
ENSRNOT00000032339	Kif18b-201	ENSRNOG00000021713	Kif18b	10:91008294-91027465	0.0182713	0.881019	-6.64476	0.000456883	0.0145654
ENSRNOT00000092021	Myo1g-201	ENSRNOG00000059140	Myo1g	14:86781202-86796378	0	0.321907	-11.2565	0.000461017	0.0146525
ENSRNOT00000040060	Relb-201	ENSRNOG00000033235	Relb	1:80517411-80544825	2.40234	10.836	-2.93276	0.000461227	0.0146525
ENSRNOT00000008614	Nectin1-201	ENSRNOG00000006403	Nectin1	8:48094673-48157305	1.87389	8.54018	-2.83815	0.000461316	0.0146525
ENSRNOT00000000522	RT1-Db1-201	ENSRNOG00000033215	RT1-Db1	20:4087618-4097090	0	0.237286	-10.6461	0.000462808	0.0146909
ENSRNOT00000033406	Pf4-201	ENSRNOG00000028015	Pf4	14:18848549-18849258	0	6.09607	-11.0832	0.000463132	0.0146922
ENSRNOT00000002745	Tmprss11f-201	ENSRNOG00000002005	Tmprss11f	14:23981219-24080470	1.82764	0.0165067	5.7695	0.000466681	0.0147866
ENSRNOT00000025906	Ilk-201	ENSRNOG00000018993	Ilk	1:170578889-170585189	287.432	29.7728	2.51378	0.000471585	0.0148707
ENSRNOT00000037255	Ank2-203	ENSRNOG00000011076	Ank2	2:231231827-231409988	0.648502	0	15.3651	0.000472577	0.0148914
ENSRNOT00000017686	Acadl-201	ENSRNOG00000012966	Acadl	9:73833388-73871888	36.7803	3.55338	2.58103	0.000474231	0.0149344
ENSRNOT00000024775	Gda-201	ENSRNOG00000018282	Gda	1:238982392-239057732	1.93235	8.89501	-2.82888	0.000474773	0.0149424
ENSRNOT00000008356	Calu-201	ENSRNOG00000006197	Calu	4:56625561-56653105	281.653	31.863	2.50889	0.000479475	0.0150542
ENSRNOT00000006351	Cela1-201	ENSRNOG00000004725	Cela1	7:142305338-142318620	0	0.1987	-10.5795	0.000479492	0.0150542
ENSRNOT00000073289	Was-202	ENSRNOG00000031058	Was	X:15155230-15164105	0	0.387434	-10.797	0.000482239	0.0151038
ENSRNOT00000082642	Wdr31-202	ENSRNOG00000014869	Wdr31	5:78305526-78324278	0.0254517	0.858182	-5.97814	0.000483794	0.0151342
ENSRNOT00000029415	Tox3-201	ENSRNOG00000028649	Tox3	19:18079094-18188330	6.47936	0.39458	3.18037	0.000485218	0.0151696
ENSRNOT00000091272	Tnip3-201	ENSRNOG00000054524	Tnip3	4:96449351-96492871	0.00228	0.556619	-8.38421	0.000490103	0.0152762
ENSRNOT00000066932	Scn5a-202	ENSRNOG00000015049	Scn5a	8:128169191-128266639	0.0412287	0	10.5277	0.00049195	0.0153245
ENSRNOT00000008752	Thrb-201	ENSRNOG00000006649	Thrb	15:8890578-8914501	0.16311	0	10.4428	0.000493314	0.0153471
ENSRNOT00000044134	Pan3-201	ENSRNOG00000000942	Pan3	12:9216536-9331195	0.155937	0	12.642	0.000493471	0.0153471
ENSRNOT00000088114	Dlg3-208	ENSRNOG00000002767	Dlg3	X:70596901-70646921	0.334376	0	12.5966	0.000497005	0.0154077
ENSRNOT00000004091	Calr-201	ENSRNOG00000003029	Calr	19:25956771-25961666	1127.72	132.249	2.39644	0.000497726	0.0154209
ENSRNOT00000076833	Znfx1-202	ENSRNOG00000008194	Znfx1	3:163787101-163847671	0.00279467	0.452879	-8.58384	0.000498721	0.0154334
ENSRNOT00000046746	Ezr-201	ENSRNOG00000018524	Ezr	1:47287874-47331412	55.9133	5.63671	2.48984	0.000499293	0.0154334
ENSRNOT00000068766	Rgma-201	ENSRNOG00000012874	Rgma	1:134699299-134742514	18.9002	1.67187	2.72312	0.000499315	0.0154334
ENSRNOT00000004347	Pcp4l1-201	ENSRNOG00000003209	Pcp4l1	13:89542378-89565813	26.4108	1.86786	3.01605	0.000500085	0.0154421
ENSRNOT00000023226	Lama1-201	ENSRNOG00000017237	Lama1	9:115916907-116042123	0.0968603	0.981612	-3.8979	0.000500401	0.0154421
ENSRNOT00000079959	AABR07053500.2-201	ENSRNOG00000060434	AABR07053500.2	3:110508403-110572815	0.265579	0	12.6417	0.000503767	0.0155244
ENSRNOT00000023330	Mustn1-201	ENSRNOG00000017369	Mustn1	16:6962722-6964989	0.192648	6.44183	-5.85634	0.000504203	0.0155285
ENSRNOT00000007621	Ppp2ca-201	ENSRNOG00000005389	Ppp2ca	10:37535871-37554664	61.8646	5.73935	2.63864	0.000510079	0.0156722
ENSRNOT00000088956	Nckap1l-202	ENSRNOG00000036829	Nckap1l	7:145068286-145112509	0.002757	0.926204	-8.73841	0.000512845	0.0157116
ENSRNOT00000004132	Mageb4-201	ENSRNOG00000022806	Mageb4	X:61103011-61151601	0	0.200638	-12.31	0.000515643	0.0157645
ENSRNOT00000006754	Rpl7a-202	ENSRNOG00000049097	Rpl7a	3:4867233-4869656	277.265	16.903	3.2485	0.00051736	0.0158021
ENSRNOT00000077883	Vav3-202	ENSRNOG00000020485	Vav3	2:212257225-212585818	0	0.0240093	-12.7379	0.000520142	0.0158777
ENSRNOT00000085727	Myo1e-201	ENSRNOG00000061928	Myo1e	8:76754492-76839593	41.4452	4.75884	2.38285	0.000526767	0.0160329
ENSRNOT00000050372	Nova1-201	ENSRNOG00000031440	Nova1	6:66965377-67084234	0.0304067	0	10.3405	0.000530215	0.0160997
ENSRNOT00000075592	B3gat2-201	ENSRNOG00000046852	B3gat2	9:29984077-30068649	0.050461	0	10.606	0.000530217	0.0160997
ENSRNOT00000067198	Cntnap5c-201	ENSRNOG00000043185	Cntnap5c	13:6679368-7537275	0	0.010317	-12.4238	0.000532051	0.0161365
ENSRNOT00000072756	Capns1-201	ENSRNOG00000045747	Capns1	1:91058529-91063928	146.15	12.2147	2.78001	0.000534803	0.0162104
ENSRNOT00000014910	Dynll1-201	ENSRNOG00000011222	Dynll1	12:47074200-47076572	331.689	29.1624	2.73118	0.000540049	0.0163105
ENSRNOT00000046262	Nf1-201	ENSRNOG00000013780	Nf1	10:66690133-66928706	8.68249	0.92261	2.46564	0.000540311	0.0163105
ENSRNOT00000014701	Fabp4-201	ENSRNOG00000010805	Fabp4	2:93792601-93797305	0	0.605981	-10.5752	0.000540772	0.0163132
ENSRNOT00000012487	Pik3cg-201	ENSRNOG00000009385	Pik3cg	6:51465908-51498337	0.00477667	0.608009	-7.42954	0.000541031	0.0163132
ENSRNOT00000006163	Lmx1a-201	ENSRNOG00000004642	Lmx1a	13:85918252-86061176	0.0304407	0	10.6352	0.000545633	0.0164424
ENSRNOT00000077912	Rdh16-203	ENSRNOG00000029651	Rdh16	7:70980422-71072072	0.177955	0	12.5723	0.000549736	0.0165371
ENSRNOT00000077985	hist1h2ail2-201	ENSRNOG00000056411	hist1h2ail2	17:44520537-44520929	27.6593	274.446	-4.30557	0.000551906	0.0165735
ENSRNOT00000006689	Kif18a-201	ENSRNOG00000005037	Kif18a	3:100366168-100426687	0	0.2423	-13.04	0.00055598	0.0166669
ENSRNOT00000088123	Mfsd14a-202	ENSRNOG00000050407	Mfsd14a	1:69789110-69820976	5.06267	0.120885	4.73617	0.000556418	0.0166703
ENSRNOT00000089149	LOC108348175-204	ENSRNOG00000048297	LOC108348175	1:50828134-50931579	14.4487	0.86465	3.01855	0.000558278	0.0167067
ENSRNOT00000009743	Slx4ip-201	ENSRNOG00000007430	Slx4ip	3:129885826-130065752	0.0866407	0	12.499	0.000559163	0.0167138
ENSRNOT00000078519	Slc14a2-201	ENSRNOG00000056021	Slc14a2	18:74508069-74542077	0.106148	0	10.3295	0.000563144	0.0168231
ENSRNOT00000085853	RGD1305455-202	ENSRNOG00000039214	RGD1305455	12:19573893-19582208	0.415487	0	10.2855	0.000564351	0.0168495
ENSRNOT00000003077	Pdgfra-201	ENSRNOG00000002244	Pdgfra	14:35527927-35581031	1.9562	14.3963	-3.37401	0.000566015	0.0168746
ENSRNOT00000024390	Gab1-201	ENSRNOG00000017879	Gab1	19:30794571-30902005	19.6045	0.197894	6.04878	0.000566171	0.0168746
ENSRNOT00000023667	AABR07007068.1-201	ENSRNOG00000017438	AABR07007068.1	1:279207586-279277339	13.4895	1.0878	2.76492	0.000568069	0.0169214
ENSRNOT00000091249	RGD1565355-210	ENSRNOG00000040108	RGD1565355	4:14039977-14241269	0	0.249452	-14.5499	0.000568684	0.0169259
TCONS_00326885	TCONS_00326885	XLOC_259690	XLOC_259690	6:21897212-21949902	0	0.877869	-14.6802	0.000570492	0.0169351
ENSRNOT00000079891	Pxdn-202	ENSRNOG00000060614	Pxdn	6:48866625-48980340	27.3658	3.00916	2.37836	0.000570495	0.0169351
ENSRNOT00000085033	Faim2-201	ENSRNOG00000053258	Faim2	7:141157963-141185710	3.62913	0.109045	4.40453	0.000573172	0.0169951
ENSRNOT00000082825	Vps53-202	ENSRNOG00000006895	Vps53	10:64222285-64341066	0.834193	0	15.1436	0.000574161	0.017005
ENSRNOT00000014023	Fam126a-201	ENSRNOG00000010517	Fam126a	4:7662019-7722750	7.90093	0.616206	2.8957	0.000581252	0.0171854
ENSRNOT00000092822	Kctd18-204	ENSRNOG00000027091	Kctd18	9:64852289-64867441	0.0562483	1.88326	-5.71086	0.000582586	0.0172052
ENSRNOT00000083464	LOC100912481-202	ENSRNOG00000009437	LOC100912481	14:85322296-85350948	0.929196	5.49262	-3.41503	0.000592	0.0174434
ENSRNOT00000065642	Tll1-201	ENSRNOG00000033528	Tll1	16:27399467-27597240	7.5833	23.619	-2.32845	0.000595116	0.0175153
ENSRNOT00000089973	Mpp6-202	ENSRNOG00000021579	Mpp6	4:79868442-79926078	1.93446	0.0460747	4.5056	0.000597891	0.017577
ENSRNOT00000051404	Adam33-202	ENSRNOG00000021242	Adam33	3:123595560-123607352	0.22555	3.51579	-4.67914	0.000599485	0.0175955
ENSRNOT00000012394	Osgin2-201	ENSRNOG00000009358	Osgin2	5:29663685-29682005	13.869	0.903203	3.16763	0.000601878	0.0176541
ENSRNOT00000072220	Fam240b-201	ENSRNOG00000050209	Fam240b	17:1994172-1999596	0.620458	0	10.2573	0.00060472	0.0177068
ENSRNOT00000084867	Kng1-205	ENSRNOG00000030387	Kng1	11:81421676-81444621	0	2.07233	-14.4713	0.000608584	0.0177854
ENSRNOT00000090388	Trdn-202	ENSRNOG00000012609	Trdn	1:25403390-25839198	0.00765967	0	10.2338	0.000608999	0.0177854
ENSRNOT00000068413	Col11a1-201	ENSRNOG00000023148	Col11a1	2:216863428-217056523	620.919	66.6703	2.37018	0.000614622	0.017906
ENSRNOT00000073506	Ncmap-201	ENSRNOG00000048139	Ncmap	5:153729250-153737161	0.421403	0	10.2441	0.000615507	0.0179217
ENSRNOT00000044956	Cdv3-201	ENSRNOG00000010186	Cdv3	8:111840027-111850393	16.8754	0.749762	3.74518	0.000620506	0.0180153
ENSRNOT00000064594	Lyc2-201	ENSRNOG00000034139	Lyc2	7:60316045-60323609	0	0.397569	-10.6078	0.000620869	0.0180153
ENSRNOT00000004741	Lypd1-201	ENSRNOG00000003453	Lypd1	13:42219887-42263024	16.3307	1.15277	3.02161	0.000621159	0.0180153
ENSRNOT00000047907	Lsamp-202	ENSRNOG00000031852	Lsamp	11:58803140-59110562	2.47367	0.212723	2.77524	0.000621895	0.0180266
ENSRNOT00000023054	Hist1h1a-201	ENSRNOG00000017175	Hist1h1a	17:43614101-43614844	26.7669	158.402	-3.39584	0.000625682	0.0181059
ENSRNOT00000086611	Kcnh3-201	ENSRNOG00000057315	Kcnh3	7:140788987-140910422	0	0.01643	-10.4583	0.000636317	0.0183419
ENSRNOT00000003749	Tmem114-201	ENSRNOG00000002768	Tmem114	10:7279920-7295452	0	0.124411	-10.2162	0.000643508	0.0185094
ENSRNOT00000083490	C2cd2l-202	ENSRNOG00000009719	C2cd2l	8:48644262-48652071	0.414547	0	10.197	0.000643771	0.0185094
ENSRNOT00000011580	Emp1-201	ENSRNOG00000008676	Emp1	4:169147243-169181966	86.2956	9.04687	2.4031	0.000644201	0.0185094
ENSRNOT00000089332	Pappa2-203	ENSRNOG00000042860	Pappa2	13:76454162-76660043	0	0.220814	-14.4064	0.000645718	0.0185303
ENSRNOT00000033112	C6-201	ENSRNOG00000024115	C6	2:54466280-54533797	0.010597	0.928638	-6.91053	0.00064867	0.0185816
ENSRNOT00000020816	Cnep1r1-201	ENSRNOG00000015534	Cnep1r1	19:19899306-19913605	17.566	1.18355	3.16348	0.000652324	0.0186166
ENSRNOT00000056180	Spink8-201	ENSRNOG00000037199	Spink8	8:117906014-117917842	0.0737913	2.95556	-6.28717	0.000655501	0.0186866
ENSRNOT00000015612	S100a6-201	ENSRNOG00000011647	S100a6	2:190007216-190008511	333.438	1049.16	-2.47864	0.000655872	0.0186869
ENSRNOT00000022846	Tmsb10-201	ENSRNOG00000042499	Tmsb10	4:100882216-100883275	175.416	672.037	-2.61124	0.000657893	0.0187307
ENSRNOT00000078369	AABR07002779.1-201	ENSRNOG00000054614	AABR07002779.1	1:84792797-84812486	0.601677	18.4347	-5.34815	0.000658133	0.0187307
ENSRNOT00000047473	Cd33-201	ENSRNOG00000037331	Cd33	1:98398660-98402968	0	0.870788	-10.8826	0.000661286	0.0187792
ENSRNOT00000014559	Esm1-201	ENSRNOG00000010797	Esm1	2:45104305-45113131	0.0196757	1.02108	-6.32462	0.000663297	0.0188259
TCONS_00327261	TCONS_00327261	XLOC_259986	XLOC_259986	6:25375516-25394439	0.183919	0	10.2817	0.000667234	0.0189273
ENSRNOT00000016742	Ube2b-201	ENSRNOG00000005064	Ube2b	10:37441284-37455022	6.29317	0	14.99	0.000668638	0.0189567
ENSRNOT00000084847	AABR07025272.1-201	ENSRNOG00000056947	AABR07025272.1	16:31252480-31301880	0	0.145995	-12.2811	0.000669745	0.0189777
ENSRNOT00000022801	Tpm2-201	ENSRNOG00000016731	Tpm2	5:59017575-59025631	43.514	3.33613	3.0055	0.0006744	0.0190574
TCONS_00375331	TCONS_00375331	XLOC_298048	XLOC_298048	8:46228118-46288795	1.55769	0	14.9717	0.000678372	0.0191279
ENSRNOT00000015687	Grk5-201	ENSRNOG00000011439	Grk5	1:282265370-282462605	3.04975	10.3021	-2.41336	0.00068047	0.0191661
ENSRNOT00000021223	Arhgap35-201	ENSRNOG00000015852	Arhgap35	1:78459543-78521999	0.327487	2.19833	-3.55758	0.00068128	0.0191767
ENSRNOT00000084432	Aspa-202	ENSRNOG00000019659	Aspa	10:59867778-59892960	0	0.359126	-12.1486	0.000681857	0.0191767
ENSRNOT00000039876	Mx1-201	ENSRNOG00000001959	Mx1	11:37891156-37914983	0.0531007	0.984135	-5.17537	0.00068343	0.0191973
ENSRNOT00000080783	Wscd2-201	ENSRNOG00000053045	Wscd2	12:48817320-48857724	30.4634	1.97606	3.03429	0.000685668	0.0192497
ENSRNOT00000064349	Gns-201	ENSRNOG00000047350	Gns	7:63467216-63499353	2.70658	0	14.9555	0.000690952	0.0193455
ENSRNOT00000016164	Pcsk5-201	ENSRNOG00000012036	Pcsk5	1:236031988-236313858	47.4311	4.42782	2.5464	0.000693659	0.0194003
ENSRNOT00000076336	Slc7a3-201	ENSRNOG00000004133	Slc7a3	X:70972779-70978714	0.557836	0	10.2265	0.000701043	0.0195857
ENSRNOT00000035815	RGD1309106-201	ENSRNOG00000026523	RGD1309106	13:79856479-79899479	0.080184	0	10.301	0.000702309	0.0195999
ENSRNOT00000088381	Pxmp2-202	ENSRNOG00000037446	Pxmp2	12:52452331-52462659	0.308114	0	10.1711	0.000706453	0.0196731
ENSRNOT00000010634	Ephb1-201	ENSRNOG00000007865	Ephb1	8:110376954-110813000	7.94874	0.590442	2.77497	0.00071041	0.019762
ENSRNOT00000040985	Gbp6-201	ENSRNOG00000002134	Gbp6	14:5928737-5945321	0.01021	1.18817	-7.73999	0.000723485	0.0200395
ENSRNOT00000024323	Rnf182-201	ENSRNOG00000018070	Rnf182	17:24242642-24291025	0.314482	0	12.4486	0.000725974	0.0200977
ENSRNOT00000015190	Mat1a-201	ENSRNOG00000011351	Mat1a	16:18690649-18709133	0	0.667272	-12.5635	0.00072898	0.0201486
ENSRNOT00000083361	Gria2-202	ENSRNOG00000054204	Gria2	2:179584308-179704629	9.97704	0.38229	3.55115	0.000729699	0.0201577
ENSRNOT00000050063	LOC100910979-201	ENSRNOG00000019542	LOC100910979	18:55576239-55584957	0.113727	2.65185	-5.2176	0.000732323	0.0201871
ENSRNOT00000088679	Slc11a1-206	ENSRNOG00000014956	Slc11a1	9:81655629-81666706	0.0378267	2.1929	-6.25717	0.000741306	0.0204021
ENSRNOT00000011840	Parp2-201	ENSRNOG00000008892	Parp2	15:27739251-27749648	8.55041	97.6057	-4.06598	0.000742393	0.020418
ENSRNOT00000047633	Rexo2-201	ENSRNOG00000018939	Rexo2	8:52802606-52814321	83.9472	8.26922	2.60844	0.000742674	0.020418
ENSRNOT00000066340	Ap1m2-201	ENSRNOG00000043093	Ap1m2	8:22319331-22336794	0.178447	0	10.1283	0.000744578	0.0204576
ENSRNOT00000011945	Gpnmb-201	ENSRNOG00000008816	Gpnmb	4:78694447-78715683	6.53955	48.2702	-3.36157	0.000748401	0.0205101
ENSRNOT00000085760	Abtb2-202	ENSRNOG00000008510	Abtb2	3:93495106-93647721	0.420886	1.81531	-2.91244	0.000755405	0.0206473
ENSRNOT00000000743	Hs3st5-201	ENSRNOG00000000605	Hs3st5	20:40236437-40545494	0.0299627	0.271537	-3.83537	0.000763757	0.0208181
ENSRNOT00000032122	Crb1-201	ENSRNOG00000010903	Crb1	13:56270781-56462834	0.016507	0	10.1402	0.000765616	0.0208274
ENSRNOT00000078741	Nfyc-202	ENSRNOG00000010735	Nfyc	5:139688068-139748489	0.00721867	0.941938	-7.59274	0.00076936	0.0208853
ENSRNOT00000014510	Fam241a-201	ENSRNOG00000010875	Fam241a	2:232214331-232245319	0.80485	4.38904	-3.22172	0.000771149	0.0209029
ENSRNOT00000008772	Ccr1-201	ENSRNOG00000006715	Ccr1	8:132996649-133002201	0	0.664324	-10.864	0.000771759	0.0209029
ENSRNOT00000091323	RGD1561730-201	ENSRNOG00000057141	RGD1561730	12:20592216-20660304	0.002207	0.463747	-8.20583	0.000776947	0.0210141
ENSRNOT00000049582	Ryr3-202	ENSRNOG00000006645	Ryr3	3:104118063-104504204	0.0857477	0.470723	-3.12658	0.000777739	0.0210246
ENSRNOT00000077091	Meis2-202	ENSRNOG00000004730	Meis2	3:107559997-107760550	10.0302	1.07146	2.41306	0.000782122	0.021088
ENSRNOT00000074942	Apoc3-201	ENSRNOG00000047503	Apoc3	8:50529318-50531498	1.3585	0	10.075	0.000785538	0.021158
ENSRNOT00000073294	Vav1-201	ENSRNOG00000050430	Vav1	9:9617786-9675110	0.004343	0.676138	-7.84941	0.000786526	0.0211736
ENSRNOT00000019272	Inhba-201	ENSRNOG00000014320	Inhba	17:51898217-51912496	44.1439	3.99344	2.70073	0.000788933	0.0212053
ENSRNOT00000080787	Ubap2-202	ENSRNOG00000052087	Ubap2	5:57534695-57632177	19.7519	2.17528	2.48342	0.000795233	0.0213192
ENSRNOT00000005995	Igf1-201	ENSRNOG00000004517	Igf1	7:28412220-28485710	0	0.540126	-14.2107	0.000795989	0.0213285
ENSRNOT00000048020	Sox6-201	ENSRNOG00000020514	Sox6	1:185673177-186182829	14.5302	0.979218	2.94803	0.000800907	0.0214048
ENSRNOT00000006787	Tfpi-201	ENSRNOG00000005039	Tfpi	3:71852744-71893600	2.07395	9.75107	-2.87957	0.000808143	0.0215759
ENSRNOT00000043822	Abcb4-203	ENSRNOG00000008012	Abcb4	4:22134805-22192474	8.83539	0.769391	2.78863	0.000810678	0.0215999
ENSRNOT00000012684	Crct1-201	ENSRNOG00000009574	Crct1	2:193330397-193330699	0.016892	19.6003	-9.96988	0.000813722	0.021669
ENSRNOT00000023965	Mmp9-201	ENSRNOG00000017539	Mmp9	3:161413298-161421520	0.113518	3.55182	-5.4916	0.000814642	0.0216711
ENSRNOT00000081280	Cyfip2-202	ENSRNOG00000006557	Cyfip2	10:31278764-31359699	4.51633	0.240041	3.75405	0.000821773	0.0218444
ENSRNOT00000017400	Cnmd-201	ENSRNOG00000012821	Cnmd	15:61923299-61947764	0.118434	0	10.0407	0.000821998	0.0218444
ENSRNOT00000081802	Ptms-201	ENSRNOG00000060098	Ptms	4:157435373-157439507	532.571	62.8896	2.34143	0.000827911	0.0219576
ENSRNOT00000015363	AABR07031193.1-204	ENSRNOG00000011300	AABR07031193.1	18:3861539-3940823	0.008391	0.199233	-5.49819	0.000827955	0.0219576
ENSRNOT00000070809	Pfdn4-201	ENSRNOG00000050932	Pfdn4	3:168124673-168132786	8.8602	34.9407	-2.86858	0.000836159	0.0221411
ENSRNOT00000015898	Alpk3-201	ENSRNOG00000011659	Alpk3	1:142883040-142931940	0.0213677	0.88195	-5.83521	0.000837553	0.0221488
ENSRNOT00000010620	Sema7a-201	ENSRNOG00000007687	Sema7a	8:62723788-62745868	59.7182	5.37309	2.63024	0.000838569	0.0221596
ENSRNOT00000088333	Rad51ap1-201	ENSRNOG00000059878	Rad51ap1	4:159469804-159482869	0.298319	0	10.4688	0.000839414	0.0221705
ENSRNOT00000090081	RGD1560281-201	ENSRNOG00000059625	RGD1560281	12:20667601-20677689	0	0.402438	-11.0187	0.000842449	0.0222394
ENSRNOT00000019053	Myo7a-201	ENSRNOG00000013641	Myo7a	1:163001875-163071508	6.7908	0.52267	2.87016	0.000846071	0.0223122
ENSRNOT00000045574	Bcam-201	ENSRNOG00000029399	Bcam	1:80674444-80689171	1.20436	7.10957	-3.38505	0.000855395	0.0224914
ENSRNOT00000046525	AABR07026805.1-201	ENSRNOG00000027309	AABR07026805.1	17:2201924-2278613	22.9322	1.16162	3.28524	0.000858302	0.0225417
ENSRNOT00000091375	Trafd1-202	ENSRNOG00000001351	Trafd1	12:40695756-40709462	0.208927	0	10.0025	0.000858888	0.0225417
ENSRNOT00000077202	Tnfrsf9-202	ENSRNOG00000036942	Tnfrsf9	5:168019058-168035792	0.922056	5.85977	-3.55411	0.000859129	0.0225417
ENSRNOT00000023436	Celf2-201	ENSRNOG00000023661	Celf2	17:75352389-75654951	47.34	4.94534	2.40902	0.000869284	0.0227491
ENSRNOT00000046381	Lmtk2-201	ENSRNOG00000025155	Lmtk2	12:12409876-12546111	0	0.174303	-14.4358	0.000869672	0.0227491
ENSRNOT00000061011	Iws1-201	ENSRNOG00000014630	Iws1	18:24849545-24880317	0.059983	1.04775	-4.83903	0.000878465	0.0228902
ENSRNOT00000079053	Zfp9-202	ENSRNOG00000006726	Zfp9	4:150517930-150522351	0.631603	0	9.99348	0.000878605	0.0228902
ENSRNOT00000007790	Pgf-201	ENSRNOG00000005650	Pgf	6:108994018-109004598	1.46338	9.60309	-3.4513	0.00088141	0.0229402
ENSRNOT00000088179	Ankrd6-204	ENSRNOG00000007110	Ankrd6	5:48052619-48165317	1.8303	0.033528	5.07879	0.000889216	0.0230343
ENSRNOT00000082907	Alox5-202	ENSRNOG00000012972	Alox5	4:148398892-148437961	0.070786	0	9.97383	0.000889311	0.0230343
ENSRNOT00000082196	Nid2-202	ENSRNOG00000000341	Nid2	15:4894539-4951870	1.08119	4.28612	-2.89023	0.000889351	0.0230343
ENSRNOT00000011262	Foxs1-201	ENSRNOG00000008529	Foxs1	3:148406513-148407778	1.2291	21.8213	-4.86785	0.000889477	0.0230343
ENSRNOT00000005311	Col1a1-201	ENSRNOG00000003897	Col1a1	10:82745801-82762789	3590.8	474.284	2.22834	0.000890673	0.0230421
ENSRNOT00000020729	Sox5-201	ENSRNOG00000027869	Sox5	4:178067051-178168690	0.030899	0	10.1575	0.000895994	0.0231567
ENSRNOT00000041420	Armh4-201	ENSRNOG00000031849	Armh4	15:26587179-26678420	29.3015	1.90783	3.00809	0.000898845	0.0231956
ENSRNOT00000084375	Gad1-202	ENSRNOG00000000007	Gad1	3:56861522-56886681	0	0.395189	-12.2296	0.000905505	0.0232746
ENSRNOT00000028737	Fermt3-201	ENSRNOG00000021161	Fermt3	1:222254184-222272285	0.156724	3.49883	-4.94389	0.000916892	0.023474
ENSRNOT00000074131	Pnkd-203	ENSRNOG00000014806	Pnkd	9:81566074-81568532	0.0105663	1.21767	-7.04925	0.000917898	0.0234881
ENSRNOT00000087643	LOC100910554-201	ENSRNOG00000051758	LOC100910554	17:44738643-44739035	18.5663	150.206	-3.95921	0.000923439	0.0235949
ENSRNOT00000047903	Gpam-201	ENSRNOG00000015124	Gpam	1:275846966-275876329	0.0543407	1.00543	-5.12566	0.000931699	0.0237607
ENSRNOT00000082021	Dab1-202	ENSRNOG00000007410	Dab1	5:123905166-124280115	1.56839	0.113955	2.90486	0.000931767	0.0237607
ENSRNOT00000022849	Epb41l3-201	ENSRNOG00000016724	Epb41l3	9:117538346-117666405	0.017501	0.306732	-4.88441	0.000943591	0.0240267
ENSRNOT00000025013	Inpp4b-202	ENSRNOG00000018382	Inpp4b	19:29598280-29951493	0.0156827	0.362189	-5.48725	0.000948874	0.0241494
ENSRNOT00000016984	Vamp5-201	ENSRNOG00000012659	Vamp5	4:100231561-100232559	14.5107	0.0771207	6.52173	0.000955419	0.0242921
ENSRNOT00000004387	Rcsd1-201	ENSRNOG00000003283	Rcsd1	13:83854664-83917001	0.0552183	0.757061	-4.5753	0.000955896	0.0242922
ENSRNOT00000081042	LOC102549173-203	ENSRNOG00000053081	LOC102549173	2:198390166-198390576	243.393	882.451	-2.72348	0.000960394	0.024389
ENSRNOT00000066819	Foxd1-201	ENSRNOG00000043332	Foxd1	2:28460068-28462488	0.100343	4.67487	-6.14563	0.000960644	0.024389
ENSRNOT00000009825	B3gat1-201	ENSRNOG00000007142	B3gat1	8:27777179-27804515	0	0.0636377	-9.98752	0.000961557	0.0244002
ENSRNOT00000080319	Usp3-202	ENSRNOG00000017714	Usp3	8:72207972-72284852	0	0.288652	-14.338	0.000964357	0.0244592
ENSRNOT00000002333	Atp13a4-201	ENSRNOG00000001714	Atp13a4	11:74834050-74968336	0.0197333	0	9.90452	0.000965182	0.0244681
ENSRNOT00000009899	Epha7-201	ENSRNOG00000007030	Epha7	5:43603043-43757549	1.19342	4.00878	-2.506	0.000970384	0.0245658
ENSRNOT00000082850	Slc7a1-202	ENSRNOG00000000924	Slc7a1	12:8032809-8106507	0.908031	0	14.5773	0.000972069	0.0245945
ENSRNOT00000010512	Tmed10-201	ENSRNOG00000007901	Tmed10	6:109169741-109205004	179.926	23.3466	2.24158	0.000973801	0.0246074
ENSRNOT00000092431	Shank3-205	ENSRNOG00000052296	Shank3	7:130498199-130532234	0.348155	0	12.0994	0.00097493	0.0246074
ENSRNOT00000007158	Tmem11-201	ENSRNOG00000005377	Tmem11	10:47117135-47131842	19.4495	1.404	2.99395	0.000974954	0.0246074
ENSRNOT00000072580	Ecscr-201	ENSRNOG00000039593	Ecscr	18:28506934-28516209	0.364663	0	10.2527	0.000978695	0.0246657
ENSRNOT00000039974	Enah-201	ENSRNOG00000031934	Enah	13:100300054-100405339	2.65425	0.128182	3.7675	0.000980203	0.0246695
ENSRNOT00000092976	Arid1b-204	ENSRNOG00000017030	Arid1b	1:45923222-46230523	0.231726	0	14.5631	0.00098442	0.0247377
ENSRNOT00000016330	C1s-201	ENSRNOG00000011971	C1s	4:157143592-157155609	13.8783	47.1701	-2.50886	0.000985117	0.0247381
ENSRNOT00000085126	Vcl-202	ENSRNOG00000010765	Vcl	15:3456993-3544702	0.627825	4.30485	-3.3379	0.000985394	0.0247381
ENSRNOT00000017065	C1qc-201	ENSRNOG00000012804	C1qc	5:155255005-155258392	0	0.634238	-10.1772	0.00098614	0.0247448
ENSRNOT00000022256	Pclaf-201	ENSRNOG00000016561	Pclaf	8:71514281-71526182	5.10948	20.2991	-2.88587	0.000995889	0.0249049
ENSRNOT00000066144	Letm2-202	ENSRNOG00000026180	Letm2	16:71241335-71261840	0.136895	0	9.97853	0.000998466	0.0249332
ENSRNOT00000002353	Tmem44-201	ENSRNOG00000001726	Tmem44	11:73738433-73774190	0.365059	0	12.1994	0.00100089	0.0249666
ENSRNOT00000043811	Wdfy4-201	ENSRNOG00000029662	Wdfy4	16:9194424-9430743	0.027534	0.395091	-4.32286	0.00101241	0.025188
ENSRNOT00000089292	Col1a2-202	ENSRNOG00000011292	Col1a2	4:31534225-31568806	584.552	45.3614	2.84065	0.00101258	0.025188
ENSRNOT00000073502	LOC685933-203	ENSRNOG00000036598	LOC685933	1:257517242-257597944	2.51103	8.22902	-2.49453	0.00101305	0.025188
ENSRNOT00000066634	Ppil6-201	ENSRNOG00000043186	Ppil6	20:46215379-46236848	0.14806	0	10.1593	0.0010142	0.0252044
ENSRNOT00000049657	Grip2-202	ENSRNOG00000009726	Grip2	4:123586231-123636040	0	0.0333597	-9.91	0.0010265	0.0254491
ENSRNOT00000013623	Slc17a9-201	ENSRNOG00000010275	Slc17a9	3:176230378-176246953	11.1525	0.694105	3.28145	0.00103952	0.0257101
ENSRNOT00000042754	Phldb2-203	ENSRNOG00000002171	Phldb2	11:57404196-57481567	0	0.271657	-14.2598	0.00104806	0.0258719
ENSRNOT00000041924	Nhs-201	ENSRNOG00000030759	Nhs	X:34623405-34672940	0.114704	1.20859	-4.3373	0.00104902	0.0258809
ENSRNOT00000017385	C1qa-201	ENSRNOG00000012807	C1qa	5:155261250-155264143	0	0.616419	-9.95239	0.00104942	0.0258809
ENSRNOT00000013867	Esrrb-201	ENSRNOG00000010259	Esrrb	6:110410141-110455906	0.055643	0	9.84862	0.00105286	0.0259315
ENSRNOT00000030036	Ptk2b-202	ENSRNOG00000027839	Ptk2b	15:42827846-42898150	0.410288	0	13.3634	0.001055	0.0259623
ENSRNOT00000013025	Tlr2-201	ENSRNOG00000009822	Tlr2	2:182840727-182846061	0.395762	6.32991	-4.65687	0.00105523	0.0259623
ENSRNOT00000078786	Chd9-207	ENSRNOG00000049302	Chd9	19:17370253-17494516	0.00643133	0.540008	-7.34083	0.00105878	0.0260249
ENSRNOT00000000889	Tmem119-201	ENSRNOG00000000700	Tmem119	12:48598647-48605704	9.49931	38.3426	-2.75214	0.00106291	0.0261016
ENSRNOT00000014623	Pdgfrl-201	ENSRNOG00000010832	Pdgfrl	16:54386288-54450426	36.4585	4.31492	2.29788	0.00107728	0.0264294
ENSRNOT00000017217	LOC108348074-201	ENSRNOG00000039197	LOC108348074	5:64476317-64542645	11.8113	34.0683	-2.24127	0.00107843	0.0264319
ENSRNOT00000007572	Grm3-201	ENSRNOG00000005519	Grm3	4:21317695-21560490	0.011008	0.232632	-4.87982	0.0010813	0.0264651
ENSRNOT00000090162	Nek7-202	ENSRNOG00000000657	Nek7	13:55488531-55561750	15.566	1.73497	2.44189	0.00108983	0.0266363
ENSRNOT00000032785	Pik3r5-201	ENSRNOG00000023428	Pik3r5	10:55013703-55080421	0.024541	0.621528	-5.13572	0.00109178	0.0266712
ENSRNOT00000082717	Eya1-202	ENSRNOG00000007590	Eya1	5:4393472-4513142	0	0.241292	-14.0005	0.00110746	0.0269906
ENSRNOT00000092187	Crem-207	ENSRNOG00000014900	Crem	17:57031766-57087910	0.202051	0	9.71744	0.00111091	0.0270491
ENSRNOT00000008728	Pdia4-201	ENSRNOG00000006228	Pdia4	4:77470636-77489535	177.99	22.7942	2.24919	0.0011175	0.0271712
ENSRNOT00000023607	Gse1-201	ENSRNOG00000017489	Gse1	19:54060622-54148970	0.421546	1.98322	-2.94594	0.00111886	0.0271788
ENSRNOT00000019405	Arpc5l-201	ENSRNOG00000014317	Arpc5l	3:23301455-23309072	7.83288	0	14.4118	0.00112288	0.0272638
ENSRNOT00000068221	Apol3-201	ENSRNOG00000042771	Apol3	7:118685181-118694015	0	0.745462	-11.6994	0.00112373	0.0272639
ENSRNOT00000018464	Tinagl1-201	ENSRNOG00000013179	Tinagl1	5:148382710-148392689	17.2181	57.7582	-2.47387	0.00112447	0.0272639
ENSRNOT00000079333	Card6-202	ENSRNOG00000001271	Card6	2:54810110-54824033	0.0467987	1.36864	-5.44092	0.00112795	0.0273354
ENSRNOT00000073967	Nrn1-201	ENSRNOG00000050767	Nrn1	17:27925057-27969433	19.1619	1.66362	2.62618	0.00114399	0.0276078
ENSRNOT00000054962	Gcgr-201	ENSRNOG00000036692	Gcgr	10:109707962-109716128	0.00303133	0.72319	-8.25195	0.00114993	0.0277252
ENSRNOT00000003472	Parm1-201	ENSRNOG00000002579	Parm1	14:17969219-18076907	3.91455	13.8077	-2.4438	0.00115158	0.0277252
ENSRNOT00000007044	Plek-201	ENSRNOG00000005214	Plek	14:100151509-100184192	0	0.920577	-13.8109	0.00115207	0.0277252
ENSRNOT00000038426	Oas1a-201	ENSRNOG00000001369	Oas1a	12:41200718-41211909	0.065602	1.36265	-5.29317	0.00116927	0.0280218
ENSRNOT00000082484	Smad4-201	ENSRNOG00000051965	Smad4	18:69627757-69671199	12.8686	1.24655	2.66295	0.00117346	0.0280962
ENSRNOT00000003977	Abcc3-201	ENSRNOG00000002948	Abcc3	10:82047863-82116621	0.065022	0.749609	-4.41481	0.00118414	0.0282343
ENSRNOT00000076910	Slc7a3-203	ENSRNOG00000004133	Slc7a3	X:70972767-70978952	6.97452	0.120797	5.23044	0.00118608	0.0282677
ENSRNOT00000025394	Stab1-201	ENSRNOG00000018434	Stab1	16:7222067-7250924	0.00463533	0.380325	-6.71058	0.00118795	0.0282861
ENSRNOT00000047917	Tmem200b-201	ENSRNOG00000032018	Tmem200b	5:150080072-150080926	0.0392327	5.04628	-7.3985	0.00118965	0.0283006
ENSRNOT00000087190	Plscr1-204	ENSRNOG00000008048	Plscr1	8:99632803-99725217	0.0353157	1.26872	-5.73365	0.00119021	0.0283009
ENSRNOT00000046201	ATP8-201	ENSRNOG00000033299	ATP8	MT:7758-7961	21.1872	220.535	-4.12998	0.00119888	0.0284546
ENSRNOT00000012464	AABR07012317.1-201	ENSRNOG00000046788	AABR07012317.1	2:193041964-193042323	0	8.46833	-10.5618	0.00120589	0.0285553
ENSRNOT00000000817	Nek7-201	ENSRNOG00000000657	Nek7	13:55488585-55561726	0.687747	3.20356	-2.882	0.00120937	0.0285987
TCONS_00097798	TCONS_00097798	XLOC_073901	XLOC_073901	13:19211854-19215024	0.812348	0	9.85514	0.00121114	0.0286144
ENSRNOT00000037708	Zfp799-201	ENSRNOG00000032552	Zfp799	7:15069470-15073052	1.88249	0.00358833	7.93715	0.00121447	0.02868
ENSRNOT00000012578	Fstl3-201	ENSRNOG00000009311	Fstl3	7:12804919-12810570	98.1509	8.23214	2.71919	0.00121664	0.028692
ENSRNOT00000023418	Lrba-201	ENSRNOG00000023453	Lrba	2:185846232-186110495	3.01333	0.223808	3.26452	0.00121894	0.028707
ENSRNOT00000090847	Cntn4-202	ENSRNOG00000005652	Cntn4	4:138441332-138787525	0	0.015365	-11.8756	0.00122049	0.0287303
ENSRNOT00000009313	Lif-201	ENSRNOG00000007002	Lif	14:84482674-84500642	15.228	0.164191	5.34005	0.00122347	0.0287743
ENSRNOT00000071694	Smim5-201	ENSRNOG00000049642	Smim5	10:104451222-104457001	0.459499	0	9.88631	0.00123753	0.0290522
ENSRNOT00000008030	Nsg1-201	ENSRNOG00000005700	Nsg1	14:77380262-77401996	2.17269	16.7316	-3.4298	0.00124462	0.0292054
ENSRNOT00000009448	Ccl2-201	ENSRNOG00000007159	Ccl2	10:69412017-69413870	64.0504	214.358	-2.65617	0.00126072	0.0294197
ENSRNOT00000002809	Igfbp7-201	ENSRNOG00000002050	Igfbp7	14:33010300-33070190	158.736	422.568	-2.1326	0.00127373	0.0296324
ENSRNOT00000086223	Fcgr3a-202	ENSRNOG00000024382	Fcgr3a	13:89386023-89396043	0	2.77166	-13.6954	0.00127485	0.0296324
ENSRNOT00000044972	Nfasc-201	ENSRNOG00000030515	Nfasc	13:49335408-49487892	0.003951	0.126983	-6.31532	0.00128842	0.029854
ENSRNOT00000068459	Ttyh1-201	ENSRNOG00000032699	Ttyh1	1:73734624-73753128	19.081	1.45694	2.8747	0.00129915	0.0300488
ENSRNOT00000040633	RGD1309540-201	ENSRNOG00000014798	RGD1309540	3:80095042-80349145	27.0161	3.47886	2.16458	0.00130519	0.0301428
ENSRNOT00000085914	Suz12-202	ENSRNOG00000058663	Suz12	10:67325347-67369668	0.271093	0	12.0177	0.00130554	0.0301428
ENSRNOT00000012155	Smad6-201	ENSRNOG00000009173	Smad6	8:68898296-68966108	19.2296	61.147	-2.51275	0.00130731	0.0301702
ENSRNOT00000017234	Hdgf-201	ENSRNOG00000042261	Hdgf	2:187275120-187284281	0	2.75387	-13.8058	0.0013186	0.03039
ENSRNOT00000024803	Chrdl2-201	ENSRNOG00000018394	Chrdl2	1:165008912-165036435	5.33539	0.0383733	6.69355	0.00132556	0.0305094
ENSRNOT00000064255	Ercc6-201	ENSRNOG00000030017	Ercc6	16:8737974-8804610	0.034157	0	9.66934	0.00132644	0.0305094
ENSRNOT00000084490	AABR07044408.1-201	ENSRNOG00000051805	AABR07044408.1	20:4833289-5000045	0.062995	0	11.8443	0.00132672	0.0305094
ENSRNOT00000015199	Ccl4-201	ENSRNOG00000011406	Ccl4	10:70884531-70886355	0	4.15677	-11.9085	0.00132822	0.0305206
ENSRNOT00000059532	RGD1560034-201	ENSRNOG00000038943	RGD1560034	7:27620458-27786999	0.0599697	0	11.8631	0.00132839	0.0305206
ENSRNOT00000059538	Stab2-201	ENSRNOG00000038948	Stab2	7:27369853-27552078	0.012631	0	9.68841	0.00133864	0.0306743
ENSRNOT00000031889	Chodl-201	ENSRNOG00000001915	Chodl	11:17538063-17560296	0.105671	0	9.70804	0.00134098	0.0307059
ENSRNOT00000003550	Naca-201	ENSRNOG00000002632	Naca	7:2458264-2470669	202.138	25.1974	2.23893	0.00134121	0.0307059
TCONS_00348956	TCONS_00348956	XLOC_277215	XLOC_277215	7:10696216-10722319	0	0.212391	-11.5365	0.00136373	0.0311025
ENSRNOT00000010149	Rem1-201	ENSRNOG00000007567	Rem1	3:148108539-148116991	0.0126077	1.05148	-6.94874	0.00136836	0.031162
ENSRNOT00000072147	AABR07062344.2-201	ENSRNOG00000048735	AABR07062344.2	4:170092537-170092848	144.691	583.503	-2.92493	0.00137513	0.0312888
ENSRNOT00000064947	Dcc-201	ENSRNOG00000033099	Dcc	18:66523120-67224566	0.0136113	0	11.7907	0.00138318	0.031405
ENSRNOT00000026754	Hdgfl3-201	ENSRNOG00000019740	Hdgfl3	1:143702853-143751789	4.59473	0.312204	3.11911	0.00139767	0.0316486
ENSRNOT00000015447	Efcab6-201	ENSRNOG00000011094	Efcab6	7:124758378-124929025	0.0143957	0	9.79614	0.00140254	0.0317449
ENSRNOT00000087986	Tlr3-202	ENSRNOG00000021726	Tlr3	16:50022998-50031214	0	0.194665	-9.94191	0.00140359	0.0317499
ENSRNOT00000017776	Adgra2-201	ENSRNOG00000012991	Adgra2	16:69095936-69132584	21.5371	62.8685	-2.21574	0.00140448	0.0317499
ENSRNOT00000016414	Ppp1r17-201	ENSRNOG00000012235	Ppp1r17	4:86275717-86292431	0.139342	0	9.71537	0.00140706	0.0317915
ENSRNOT00000088772	AABR07002868.1-201	ENSRNOG00000055519	AABR07002868.1	1:87563975-87568989	0.430926	0	9.60538	0.00140857	0.0318117
ENSRNOT00000004970	Gabrb2-201	ENSRNOG00000003680	Gabrb2	10:27973681-28187565	0.045637	0	11.7773	0.00141294	0.0318827
ENSRNOT00000087331	Kcnh8-201	ENSRNOG00000058626	Kcnh8	9:3127618-3697736	0.0179973	0	11.8122	0.00142664	0.0321267
ENSRNOT00000075069	Hist1h1d-201	ENSRNOG00000048264	Hist1h1d	17:43797721-43798383	103.463	377.762	-2.73242	0.00142759	0.0321292
ENSRNOT00000087859	Alg13-206	ENSRNOG00000005753	Alg13	X:115563038-115619505	0	0.0784503	-11.8029	0.00143686	0.0322676
ENSRNOT00000071897	LOC498276-202	ENSRNOG00000046663	LOC498276	13:91188847-91229066	0	0.632473	-13.569	0.00143823	0.0322843
TCONS_00083609	TCONS_00083609	XLOC_063261	XLOC_063261	12:22457900-22465408	0.04744	2.21977	-6.81135	0.00144222	0.0323458
ENSRNOT00000006162	Cacna1b-201	ENSRNOG00000004560	Cacna1b	3:1742627-1924827	0.0116597	0.22542	-4.84575	0.00145928	0.0326435
ENSRNOT00000016916	Selenos-201	ENSRNOG00000012576	Selenos	1:126979575-126989338	38.2437	2.99498	3.09549	0.0014675	0.0327636
ENSRNOT00000065065	Fdps-202	ENSRNOG00000043377	Fdps	2:188403595-188413219	237.865	30.7815	2.26763	0.00147192	0.0328411
ENSRNOT00000089290	Calcoco1-202	ENSRNOG00000048982	Calcoco1	7:144307509-144322240	3.5904	0	14.1341	0.00148187	0.0329882
ENSRNOT00000035346	Clint1-201	ENSRNOG00000005406	Clint1	10:30833914-31003910	7.60042	0.113577	5.10809	0.00148282	0.0329882
ENSRNOT00000009701	M1ap-201	ENSRNOG00000007288	M1ap	4:113782206-113863224	0.0267627	0	9.6275	0.00149079	0.0331458
ENSRNOT00000058163	Cyp2j10-203	ENSRNOG00000042224	Cyp2j10	5:115199129-115222075	0.396239	0	11.7198	0.00149134	0.0331458
ENSRNOT00000013107	Kcnk3-201	ENSRNOG00000009790	Kcnk3	6:27151612-27190132	3.36251	0.155477	3.57739	0.00149821	0.0332699
ENSRNOT00000021546	Myof-201	ENSRNOG00000016117	Myof	1:256585410-256734719	0.344437	2.54794	-4.13266	0.00151015	0.0334776
ENSRNOT00000063864	Abi3bp-205	ENSRNOG00000001627	Abi3bp	11:46208075-46369577	0	0.150783	-13.5059	0.00151506	0.0335577
ENSRNOT00000087955	Mdm1-202	ENSRNOG00000007286	Mdm1	7:61165640-61200879	0.000216667	0.40187	-10.696	0.0015187	0.0335911
ENSRNOT00000001445	Vps37b-201	ENSRNOG00000001086	Vps37b	12:37984790-38023368	52.3977	5.959	2.31272	0.00152624	0.0337187
ENSRNOT00000081124	Eif2s3-201	ENSRNOG00000060793	Eif2s3	X:63288363-63292092	0.551695	0	9.55368	0.00153918	0.033937
ENSRNOT00000005862	Ppfia2-201	ENSRNOG00000004353	Ppfia2	7:48867664-49042455	0.0123757	0	9.59412	0.0015394	0.033937
ENSRNOT00000077417	Satb1-202	ENSRNOG00000012942	Satb1	9:2190915-2272687	0.0261	0	9.57933	0.00154236	0.0339879
ENSRNOT00000093627	Fubp3-203	ENSRNOG00000009139	Fubp3	3:10222290-10226286	0.547516	0	9.62744	0.00154855	0.0341044
ENSRNOT00000091789	Myo5a-203	ENSRNOG00000058866	Myo5a	8:82043403-82156617	15.6647	1.43314	2.84713	0.00156132	0.0343345
ENSRNOT00000028322	Ltbp4-201	ENSRNOG00000020871	Ltbp4	1:84118046-84150084	0.0549707	0.880026	-4.69897	0.00156141	0.0343345
ENSRNOT00000012375	Noxa1-201	ENSRNOG00000009286	Noxa1	3:2299691-2309179	0.217784	0	9.55984	0.00156342	0.0343633
ENSRNOT00000054699	Cnnm2-201	ENSRNOG00000020113	Cnnm2	1:266530477-266649398	3.08526	8.68218	-2.28499	0.00156454	0.0343633
ENSRNOT00000012314	Zc3h12a-201	ENSRNOG00000009131	Zc3h12a	5:143111074-143120165	2.83967	14.2317	-3.02811	0.00156484	0.0343633
ENSRNOT00000079250	Nhsl1-201	ENSRNOG00000060603	Nhsl1	1:13595295-13705396	30.5586	4.14376	2.14293	0.00156774	0.0344006
ENSRNOT00000054983	Itgax-201	ENSRNOG00000036703	Itgax	1:199555722-199576932	0.091937	2.02049	-4.9241	0.00157185	0.0344761
ENSRNOT00000051097	Epb41-202	ENSRNOG00000010037	Epb41	5:150084611-150167077	2.35336	0.04794	5.12116	0.00159328	0.0348723
ENSRNOT00000088170	Calcrl-202	ENSRNOG00000054695	Calcrl	3:71747956-71798531	0.0914593	0.972069	-4.14173	0.00160121	0.0350309
ENSRNOT00000018543	Sh2d4a-201	ENSRNOG00000013541	Sh2d4a	16:23083954-23156962	2.68996	0.186601	3.20588	0.00160497	0.0350688
ENSRNOT00000022319	Slc1a3-201	ENSRNOG00000016163	Slc1a3	2:57860834-57935334	3.8347	11.5489	-2.36379	0.00160574	0.0350707
ENSRNOT00000066382	LOC108348180-202	ENSRNOG00000002100	LOC108348180	14:33448101-33543238	3.19803	0.12084	4.2558	0.00161098	0.0351555
ENSRNOT00000017834	Scd4-201	ENSRNOG00000032554	Scd4	1:264094080-264105344	0.189766	0	9.60514	0.0016187	0.035309
ENSRNOT00000004486	Caskin1-201	ENSRNOG00000003195	Caskin1	10:13854339-13874247	0.00749867	0.663697	-7.07117	0.00162158	0.0353422
ENSRNOT00000008222	Pawr-201	ENSRNOG00000005917	Pawr	7:51273771-51353068	12.7041	33.4039	-2.12463	0.00162968	0.0354942
ENSRNOT00000018564	Kcnj4-201	ENSRNOG00000013869	Kcnj4	7:120717375-120744602	5.03782	0.200895	3.63893	0.0016452	0.0357365
ENSRNOT00000060309	Ccdc136-201	ENSRNOG00000007100	Ccdc136	4:56674832-56704549	4.761	0.0796463	5.28962	0.00164747	0.0357557
ENSRNOT00000080291	Tmcc3-202	ENSRNOG00000007713	Tmcc3	7:35309265-35541344	0	0.090565	-13.5423	0.00166262	0.0360091
ENSRNOT00000030109	Colgalt2-201	ENSRNOG00000028207	Colgalt2	13:69797880-69901170	6.90533	0.427642	3.00501	0.00166779	0.0361059
ENSRNOT00000018622	Rbp1-201	ENSRNOG00000013794	Rbp1	8:106449321-106470842	33.3829	87.2461	-2.15672	0.00167781	0.0362774
ENSRNOT00000079545	Cd300a-201	ENSRNOG00000057058	Cd300a	10:103441549-103450947	0	0.810751	-11.8391	0.00168226	0.036349
ENSRNOT00000013205	Fkbp14-201	ENSRNOG00000009886	Fkbp14	4:84753633-84768249	49.4381	5.26809	2.47217	0.00168651	0.0363743
ENSRNOT00000040993	ND2-201	ENSRNOG00000031033	ND2	MT:3904-4942	12.8054	77.9273	-3.38219	0.00168969	0.0364276
ENSRNOT00000028842	RGD1565616-201	ENSRNOG00000021237	RGD1565616	3:123245481-123376455	15.2505	0.801134	3.46288	0.00169167	0.0364552
ENSRNOT00000065615	Nfatc2-201	ENSRNOG00000012175	Nfatc2	3:165245238-165360292	1.30082	0.0740047	3.57455	0.00169475	0.0365063
ENSRNOT00000077219	RGD1565355-208	ENSRNOG00000040108	RGD1565355	4:14151374-14246665	0	0.232129	-13.3676	0.00171311	0.0368404
ENSRNOT00000082161	Cacna2d1-203	ENSRNOG00000033531	Cacna2d1	4:15710802-15859132	0.00110667	0.298315	-8.65187	0.00171557	0.0368705
ENSRNOT00000065280	Osbpl9-201	ENSRNOG00000033593	Osbpl9	5:128695002-128839433	10.4171	1.15429	2.31955	0.00171719	0.0368821
ENSRNOT00000019638	Pde5a-201	ENSRNOG00000014443	Pde5a	2:226900619-227041576	2.65404	8.1519	-2.29165	0.00171849	0.0368948
ENSRNOT00000068134	Anxa3-202	ENSRNOG00000002045	Anxa3	14:14371928-14426437	1.6874	6.61123	-2.61679	0.00172119	0.0369317
ENSRNOT00000010594	Slamf9-201	ENSRNOG00000008045	Slamf9	13:90836361-90839411	0.031235	2.77089	-6.98123	0.00172164	0.0369317
ENSRNOT00000040116	MGC105567-201	ENSRNOG00000038955	MGC105567	18:55685613-55704904	0.050299	0.935722	-4.94867	0.00172928	0.0370077
ENSRNOT00000024069	Irf8-201	ENSRNOG00000017869	Irf8	19:54314865-54336640	0.0512703	0.967617	-4.89359	0.00173726	0.0371129
ENSRNOT00000009101	Msx1-201	ENSRNOG00000006876	Msx1	14:77712240-77716059	3.95214	24.4399	-3.31466	0.00176027	0.0375116
ENSRNOT00000003658	Nme1-201	ENSRNOG00000002693	Nme1	10:81657153-81666523	101.997	10.9793	2.40247	0.0017689	0.0376647
ENSRNOT00000093571	Fbxl3-204	ENSRNOG00000059334	Fbxl3	15:93647310-93667355	2.28557	0	13.927	0.00177525	0.0377686
ENSRNOT00000002075	Itga6-201	ENSRNOG00000001518	Itga6	3:58443101-58515124	50.8545	5.28022	2.38672	0.00177856	0.0378079
ENSRNOT00000007154	Lyar-201	ENSRNOG00000005374	Lyar	14:77308218-77321783	0	0.367846	-11.297	0.00178517	0.0379041
ENSRNOT00000059892	Slc13a4-201	ENSRNOG00000011184	Slc13a4	4:62797677-62840357	0.028304	1.80524	-6.4035	0.00178686	0.0379221
ENSRNOT00000012019	AABR07017902.1-201	ENSRNOG00000009074	AABR07017902.1	15:32244416-32855375	0	0.0322787	-13.4506	0.0017913	0.0380007
ENSRNOT00000085910	Otx2-201	ENSRNOG00000056186	Otx2	15:25517721-25521393	0.514499	0	9.42143	0.00179254	0.0380114
ENSRNOT00000021812	Ces1d-201	ENSRNOG00000015519	Ces1d	19:15033108-15239821	0	0.0181943	-11.6004	0.00179461	0.038024
ENSRNOT00000086792	Tbc1d31-202	ENSRNOG00000006103	Tbc1d31	7:97760134-97839663	0	0.173781	-13.6548	0.00180182	0.03813
ENSRNOT00000008153	Jph1-201	ENSRNOG00000006110	Jph1	5:1417478-1511416	0.089002	0	11.5623	0.00180269	0.0381328
ENSRNOT00000031542	Cacnb2-201	ENSRNOG00000018378	Cacnb2	17:81922329-82017682	3.21771	0.263174	2.81694	0.00181716	0.0383713
ENSRNOT00000074824	Tmem170a-201	ENSRNOG00000049019	Tmem170a	19:44088612-44095250	0.864688	0.00259833	6.64055	0.001819	0.0383713
ENSRNOT00000037499	Rps18-201	ENSRNOG00000028505	Rps18	20:5442390-5445509	812.085	101.517	2.1787	0.00182671	0.0384994
TCONS_00157483	TCONS_00157483	XLOC_122988	XLOC_122988	17:2279389-2380716	23.1624	1.04905	3.42043	0.00182964	0.038533
ENSRNOT00000045016	Ddah1-201	ENSRNOG00000014613	Ddah1	2:251634431-251766014	197.905	27.4817	2.06256	0.00183199	0.0385477
ENSRNOT00000051491	Fam13c-201	ENSRNOG00000000275	Fam13c	20:19360230-19479325	2.13952	0.166008	2.94067	0.00183326	0.0385589
ENSRNOT00000052130	Lexm-201	ENSRNOG00000030914	Lexm	5:126196071-126221916	0.074634	0	9.46448	0.00183483	0.0385761
ENSRNOT00000035485	Cd96-201	ENSRNOG00000023030	Cd96	11:57108956-57183270	0.0255367	0	9.44423	0.00184071	0.0386684
ENSRNOT00000080009	Acyp1-202	ENSRNOG00000006744	Acyp1	6:109097065-109104050	0	0.557769	-11.3999	0.00185354	0.0388905
ENSRNOT00000006403	Rock2-201	ENSRNOG00000004496	Rock2	6:42180894-42286970	0.125939	0.813204	-3.36452	0.00185772	0.0389624
ENSRNOT00000081201	Snrnp27-203	ENSRNOG00000017838	Snrnp27	4:118484788-118534266	0	0.0886073	-11.5092	0.00186172	0.0390305
ENSRNOT00000021017	Eif3f-201	ENSRNOG00000015221	Eif3f	1:173532803-173541847	184.938	23.4447	2.21129	0.00187421	0.039197
ENSRNOT00000014152	Nr2f2-201	ENSRNOG00000010308	Nr2f2	1:131448737-131454689	2.56546	18.4589	-3.42156	0.00189396	0.0395782
ENSRNOT00000086473	Creb5-202	ENSRNOG00000008622	Creb5	4:83713666-83834178	0.0737807	0	11.6482	0.00189774	0.0396206
ENSRNOT00000055398	Tp73-201	ENSRNOG00000024707	Tp73	5:171355876-171415354	0.0351837	0	9.58507	0.00189829	0.0396206
ENSRNOT00000015166	Prag1-201	ENSRNOG00000011407	Prag1	16:59666775-59721227	110.588	12.7206	2.25999	0.00190084	0.0396579
ENSRNOT00000057378	Hdx-202	ENSRNOG00000037799	Hdx	X:82875476-83151511	0.141935	0	13.8482	0.00190683	0.0397027
ENSRNOT00000078153	Kcnc3-203	ENSRNOG00000019959	Kcnc3	1:100593680-100605267	0.198024	0	9.7327	0.0019089	0.0397199
ENSRNOT00000011926	Dach1-201	ENSRNOG00000008834	Dach1	15:82099159-82482009	2.51551	0.298219	2.3303	0.00190919	0.0397199
ENSRNOT00000077526	Ehbp1l1-201	ENSRNOG00000056038	Ehbp1l1	1:221062147-221084129	4.50588	16.4191	-2.54078	0.00191187	0.0397278
ENSRNOT00000005983	Crim1-201	ENSRNOG00000004208	Crim1	6:788548-960703	37.0477	92.2211	-2.04857	0.00191393	0.0397547
ENSRNOT00000084292	Cers5-202	ENSRNOG00000052990	Cers5	7:141386391-141424343	1.40508	5.31658	-2.70969	0.00191603	0.0397573
ENSRNOT00000021537	Mgmt-201	ENSRNOG00000016038	Mgmt	1:209237233-209464190	13.3061	31.8027	-2.10663	0.00191637	0.0397573
ENSRNOT00000078505	Hnrnph1-203	ENSRNOG00000003399	Hnrnph1	10:35870232-35878775	1.20817	9.3884	-3.6147	0.00191856	0.039771
ENSRNOT00000083251	Prrx2-201	ENSRNOG00000058329	Prrx2	3:9681871-9718051	0.059757	1.53561	-5.43499	0.00192401	0.039856
ENSRNOT00000020693	Ykt6-201	ENSRNOG00000014785	Ykt6	14:86195892-86205712	112.312	12.9843	2.31757	0.0019242	0.039856
ENSRNOT00000078645	Calcrl-201	ENSRNOG00000054695	Calcrl	3:71750500-71845232	0.0374693	0.673859	-4.64284	0.00192779	0.0398983
ENSRNOT00000076705	Ptpn3-203	ENSRNOG00000011425	Ptpn3	5:74252602-74366817	0.340418	0	13.8372	0.00193034	0.0399279
ENSRNOT00000025845	Lipa-201	ENSRNOG00000019077	Lipa	1:252816538-252849756	49.8545	5.93069	2.48107	0.00193439	0.0399551
ENSRNOT00000064090	Borcs8-201	ENSRNOG00000020427	Borcs8	16:21023996-21029134	12.3681	0.123435	5.52154	0.00193626	0.0399616
ENSRNOT00000031236	Cep89-201	ENSRNOG00000012140	Cep89	1:91663774-91705976	0	0.09962	-11.342	0.00193783	0.0399692
ENSRNOT00000010898	Fam13a-201	ENSRNOG00000007947	Fam13a	4:89183768-89281222	0.0936527	0.962003	-3.89599	0.00194285	0.0400498
ENSRNOT00000086681	Plekha7-202	ENSRNOG00000024602	Plekha7	1:185356975-185538694	28.8515	2.91453	2.42445	0.00194582	0.040086
ENSRNOT00000025600	Trim33-201	ENSRNOG00000018946	Trim33	2:205783252-205858433	3.00442	0.220297	2.98606	0.00194693	0.040086
ENSRNOT00000003164	Msi2-201	ENSRNOG00000025338	Msi2	10:75681393-76039964	46.8019	6.82186	2.05477	0.00197955	0.0406425
ENSRNOT00000011573	Gabbr2-201	ENSRNOG00000008431	Gabbr2	5:62276100-62621737	0.0517093	0.322328	-3.31594	0.0019942	0.0408319
ENSRNOT00000072864	Asap3-201	ENSRNOG00000049714	Asap3	5:154552195-154594785	2.24503	7.75497	-2.50947	0.00199626	0.0408578
ENSRNOT00000050702	AC128059.1-201	ENSRNOG00000029586	AC128059.1	8:116776494-116779156	0	0.402624	-9.40024	0.00200955	0.0410973
ENSRNOT00000088441	Tec-202	ENSRNOG00000002278	Tec	14:37918652-38027920	0	0.115547	-13.5246	0.00201075	0.0411055
ENSRNOT00000002519	Sst-201	ENSRNOG00000001837	Sst	11:80358211-80359444	0.0160313	2.40247	-7.71241	0.00201499	0.0411272
ENSRNOT00000036547	Fam81b-201	ENSRNOG00000026845	Fam81b	2:3025217-3124543	0	0.0359563	-11.5108	0.00201566	0.0411272
ENSRNOT00000010927	Tmem178a-201	ENSRNOG00000007907	Tmem178a	6:3657325-3716078	2.4411	9.99299	-2.61349	0.00201862	0.0411689
ENSRNOT00000080682	Specc1-202	ENSRNOG00000002903	Specc1	10:48240127-48542292	2.09302	5.93542	-2.16489	0.00202198	0.041215
ENSRNOT00000085585	Acpp-202	ENSRNOG00000011820	Acpp	8:112834707-112884077	0	0.099883	-11.2524	0.00202652	0.0412812
ENSRNOT00000077033	Samd12-204	ENSRNOG00000043390	Samd12	7:93192354-93502571	0.0254177	0	11.4492	0.00204058	0.0415186
ENSRNOT00000001631	Trpm2-201	ENSRNOG00000001216	Trpm2	20:11436267-11482051	0	0.105377	-11.2233	0.00204526	0.0415974
ENSRNOT00000084155	Lpin1-202	ENSRNOG00000004377	Lpin1	6:41799788-41842817	0.0428493	0	9.36506	0.00206492	0.0418821
ENSRNOT00000017071	Lgals9-202	ENSRNOG00000012681	Lgals9	10:64737022-64760201	0.0238027	1.90064	-6.77101	0.0020754	0.042012
ENSRNOT00000055302	Pcbp2-201	ENSRNOG00000036852	Pcbp2	7:144078496-144101893	103.165	14.2951	2.12325	0.00207701	0.042012
ENSRNOT00000073667	Clic5-201	ENSRNOG00000047218	Clic5	9:19121677-19372673	0	0.0756177	-13.1463	0.00207925	0.042012
ENSRNOT00000056531	Cep63-202	ENSRNOG00000008410	Cep63	8:111064049-111116014	0.00110133	0.24013	-8.9072	0.00208202	0.0420148
ENSRNOT00000087081	Ptpn13-202	ENSRNOG00000002061	Ptpn13	14:7689127-7824209	1.65136	0.0988683	3.14677	0.00208957	0.0420849
ENSRNOT00000028732	Ctss-201	ENSRNOG00000021157	Ctss	2:197655786-197679458	0.0308507	3.14066	-7.13225	0.00211241	0.0424955
ENSRNOT00000047151	Cldn19-201	ENSRNOG00000007922	Cldn19	5:138300107-138305683	22.823	1.05048	3.50855	0.00211549	0.0425379
ENSRNOT00000074488	LOC100911492-201	ENSRNOG00000048322	LOC100911492	15:25502019-25505691	0.462154	0	9.27674	0.00211617	0.0425379
ENSRNOT00000031979	Rhoj-201	ENSRNOG00000021919	Rhoj	6:98284170-98367756	4.82747	14.0004	-2.20992	0.00212073	0.0425924
ENSRNOT00000087765	Mmd-203	ENSRNOG00000002436	Mmd	10:77755216-77783735	1.78932	8.99177	-2.88912	0.00212135	0.0425924
ENSRNOT00000027268	Upf1-201	ENSRNOG00000020134	Upf1	16:20825044-20845213	0	0.926462	-13.1239	0.00213104	0.0427042
ENSRNOT00000039284	Cd300lf-201	ENSRNOG00000021424	Cd300lf	10:103670028-103687425	0	0.382306	-11.6413	0.00213329	0.0427161
ENSRNOT00000016499	S100a16-201	ENSRNOG00000012053	S100a16	2:189922996-189928848	90.6902	7.39876	2.67958	0.00214094	0.0428054
ENSRNOT00000086062	Col2a1-201	ENSRNOG00000058560	Col2a1	7:139455242-139483997	3.67049	0.133262	3.9281	0.00215469	0.0429668
ENSRNOT00000041961	Fhod3-201	ENSRNOG00000027230	Fhod3	18:16650806-17332205	0.0218897	0.388623	-5.02096	0.00215649	0.0429668
ENSRNOT00000061687	RGD1565355-202	ENSRNOG00000040108	RGD1565355	4:14151343-14191498	0	0.45946	-13.1059	0.00216677	0.0430789
ENSRNOT00000007259	Odc1-201	ENSRNOG00000005424	Odc1	6:42854888-42858759	85.899	8.19542	2.70349	0.00216938	0.0431053
ENSRNOT00000092340	Wasf3-202	ENSRNOG00000048898	Wasf3	12:10315476-10391270	4.44132	0.350036	2.78916	0.00218328	0.0433148
ENSRNOT00000008138	Slc38a1-201	ENSRNOG00000005291	Slc38a1	7:137975549-138039630	18.9085	2.17621	2.46034	0.00220486	0.043654
ENSRNOT00000013182	Acod1-201	ENSRNOG00000009919	Acod1	15:93612971-93622358	0	0.161297	-9.63119	0.00221568	0.0437898
ENSRNOT00000050070	Mapt-204	ENSRNOG00000005133	Mapt	10:92289107-92382723	0.0792253	0	11.4166	0.00221992	0.0438472
ENSRNOT00000017727	Scube1-201	ENSRNOG00000010617	Scube1	7:124501988-124620703	0.632958	2.22878	-2.67676	0.0022339	0.0440191
ENSRNOT00000018494	Tnfrsf14-201	ENSRNOG00000013820	Tnfrsf14	5:172328262-172335892	0	0.178887	-9.50551	0.00223409	0.0440191
ENSRNOT00000072242	Kcne4-201	ENSRNOG00000048478	Kcne4	9:84689150-84690338	0.458304	13.3513	-5.53776	0.00224913	0.0442358
ENSRNOT00000079833	Grid1-201	ENSRNOG00000055499	Grid1	16:11599753-11932324	0.383527	0.00270733	6.47533	0.00225311	0.044259
ENSRNOT00000006350	Zeb2-201	ENSRNOG00000004677	Zeb2	3:29862473-29984201	16.9476	2.30688	2.1966	0.00225922	0.0443622
ENSRNOT00000003475	Serpinb3a-201	ENSRNOG00000002578	Serpinb3a	13:27153925-27158628	0	0.302965	-9.55477	0.00226332	0.0444258
ENSRNOT00000087113	Clec12a-201	ENSRNOG00000054860	Clec12a	4:163112301-163126864	0	0.312882	-11.2733	0.00228002	0.0447027
ENSRNOT00000085011	Rnf112-202	ENSRNOG00000002364	Rnf112	10:47719981-47724499	0.369101	0	9.2322	0.0022851	0.0447854
ENSRNOT00000090773	RGD1311703-201	ENSRNOG00000053659	RGD1311703	1:185558036-185569190	38.8077	3.91372	2.55225	0.00228861	0.0448202
ENSRNOT00000074517	Tmem120b-201	ENSRNOG00000048050	Tmem120b	12:38894847-38916237	3.34999	0.13447	3.97567	0.00229565	0.044924
ENSRNOT00000088149	Flnc-202	ENSRNOG00000007281	Flnc	4:56711275-56738100	48.9854	5.89049	2.23454	0.00230334	0.0450404
TCONS_00008537	TCONS_00008537	XLOC_006577	XLOC_006577	1:98168469-98201603	0.222588	0	11.3433	0.00230554	0.0450665
ENSRNOT00000010831	Cyp11a1-201	ENSRNOG00000008074	Cyp11a1	8:62779875-62809893	0.056181	0	9.25138	0.00232343	0.0453135
ENSRNOT00000065882	Bach2-201	ENSRNOG00000006170	Bach2	5:47546014-47807166	4.81041	0.456691	2.59154	0.00232697	0.0453317
ENSRNOT00000087764	Tmem53-202	ENSRNOG00000019186	Tmem53	5:136117858-136127626	0.671581	0.000890333	7.82432	0.00232699	0.0453317
ENSRNOT00000048498	Enox2-201	ENSRNOG00000030622	Enox2	X:135918929-136150209	0	0.0753263	-13.0232	0.00233559	0.0454821
ENSRNOT00000064572	Agfg2-201	ENSRNOG00000001404	Agfg2	12:22082065-22118220	8.2035	0.156036	4.91626	0.00234913	0.0456942
ENSRNOT00000001559	Pde9a-201	ENSRNOG00000001174	Pde9a	20:10123651-10216548	0.0399187	0.423374	-4.05513	0.00235306	0.0457388
ENSRNOT00000002814	Fras1-201	ENSRNOG00000002053	Fras1	14:14439082-14689554	0.550494	2.1401	-2.60754	0.00235319	0.0457388
ENSRNOT00000025344	Cd74-201	ENSRNOG00000018735	Cd74	18:56071478-56080849	0.308296	3.27741	-4.22443	0.00236143	0.0458644
ENSRNOT00000081247	Stat5b-202	ENSRNOG00000019075	Stat5b	10:88686208-88712309	0	0.608878	-13.1391	0.0023654	0.0459242
ENSRNOT00000058548	Larp4b-201	ENSRNOG00000015888	Larp4b	17:63265444-63313864	19.436	1.16979	2.90717	0.00238264	0.0461897
ENSRNOT00000065801	Angptl1-201	ENSRNOG00000004712	Angptl1	13:74456487-74463031	0	0.157331	-9.28386	0.00239367	0.0463514
ENSRNOT00000064168	Ildr2-202	ENSRNOG00000025151	Ildr2	13:84474362-84530031	0.129042	0	11.2986	0.00239828	0.0464059
ENSRNOT00000011499	Arpc3-201	ENSRNOG00000008673	Arpc3	12:39653953-39667849	113.505	14.2943	2.20601	0.00243377	0.0470048
ENSRNOT00000015692	Aqp1-201	ENSRNOG00000011648	Aqp1	4:85551503-85563683	18.8017	53.9121	-2.31806	0.00244406	0.0471683
ENSRNOT00000051910	Tars-201	ENSRNOG00000019023	Tars	2:61395285-61414038	1.70917	0	13.5586	0.00245388	0.0473049
ENSRNOT00000030485	Ube2k-201	ENSRNOG00000027088	Ube2k	14:44289247-44348691	8.92654	0.993587	2.47714	0.00246118	0.0474102
ENSRNOT00000026426	Smim3-201	ENSRNOG00000019536	Smim3	18:55744810-55771730	7.57115	23.4539	-2.30599	0.00247255	0.047576
ENSRNOT00000022303	Mbp-202	ENSRNOG00000016516	Mbp	18:79406381-79437310	0.00116267	0.153842	-7.49042	0.00247793	0.0476368
ENSRNOT00000089624	Plscr1-205	ENSRNOG00000008048	Plscr1	8:99713783-99725021	0.235573	3.004	-4.35053	0.00248264	0.047664
ENSRNOT00000086335	Ss18-202	ENSRNOG00000016800	Ss18	18:6021511-6082997	0.11563	0	11.3568	0.00249684	0.0478655
ENSRNOT00000084736	ST7-204	ENSRNOG00000056243	ST7	4:45000973-45247788	0.014379	0.168779	-4.51031	0.00249911	0.0478913
ENSRNOT00000075714	Tspan15-201	ENSRNOG00000046204	Tspan15	20:31813192-31857097	13.987	1.33659	2.51246	0.0025006	0.0479022
ENSRNOT00000029031	Gria3-202	ENSRNOG00000007682	Gria3	X:127562660-127829753	0.0639327	0.919458	-4.50334	0.00250891	0.0479957
ENSRNOT00000017577	Serinc2-201	ENSRNOG00000012989	Serinc2	5:148470061-148492232	63.2791	8.24411	2.1814	0.00251592	0.0480886
ENSRNOT00000011330	Decr1-201	ENSRNOG00000008236	Decr1	5:29573898-29601748	37.7444	4.3929	2.27222	0.00252022	0.0481353
ENSRNOT00000036958	Igf2bp2-201	ENSRNOG00000025946	Igf2bp2	11:82466071-82621079	0.474887	2.2461	-2.78878	0.00254143	0.0483797
ENSRNOT00000044738	Arnt-201	ENSRNOG00000031174	Arnt	2:196594303-196651179	3.1845	0.219823	3.26139	0.00255565	0.048579
ENSRNOT00000076223	Zfp37-201	ENSRNOG00000051078	Zfp37	5:77941148-77945016	0.414131	0	9.20323	0.00256164	0.048642
ENSRNOT00000005641	Pdk2-201	ENSRNOG00000004172	Pdk2	10:82839153-82852660	51.0477	5.61918	2.3835	0.00256179	0.048642
ENSRNOT00000079985	LOC103694903-201	ENSRNOG00000056485	LOC103694903	AABR07024291.1:113521-132313	29.8267	3.33455	2.42602	0.00256406	0.0486439
ENSRNOT00000074587	Setdb2-203	ENSRNOG00000021680	Setdb2	15:39712861-39742103	0.005682	0.266857	-6.38784	0.00256476	0.0486439
ENSRNOT00000023239	Prss23-201	ENSRNOG00000017307	Prss23	1:153732534-153740905	273.869	35.782	2.12427	0.00256497	0.0486439
ENSRNOT00000036392	Fam163a-201	ENSRNOG00000024825	Fam163a	13:73741679-73819896	0.02173	0	9.2664	0.00257586	0.0487483
ENSRNOT00000020182	Sfrp5-201	ENSRNOG00000014940	Sfrp5	1:261442108-261446570	0.005739	1.37776	-8.15146	0.00259002	0.0489804
ENSRNOT00000032189	Arhgef37-201	ENSRNOG00000025502	Arhgef37	18:56817988-56870839	0.0294743	0	9.13588	0.00259373	0.0489969
ENSRNOT00000086813	Stk38l-202	ENSRNOG00000001828	Stk38l	4:181055662-181089740	46.6341	6.06922	2.15777	0.00259751	0.049022
ENSRNOT00000075188	Armc3-201	ENSRNOG00000016716	Armc3	17:85914410-86009396	0	0.0414587	-11.0939	0.00260308	0.0490838
ENSRNOT00000022074	Fxyd2-201	ENSRNOG00000016469	Fxyd2	8:49713190-49716955	0	0.445109	-9.7535	0.00260648	0.0491301
ENSRNOT00000066004	Dclk2-203	ENSRNOG00000016550	Dclk2	2:186116630-186245771	0	0.115052	-13.0421	0.00260763	0.0491303
ENSRNOT00000007795	Nek10-201	ENSRNOG00000005883	Nek10	15:11635932-11812485	0.0403247	0	11.3263	0.00260869	0.0491303
ENSRNOT00000085045	Ankle2-201	ENSRNOG00000060144	Ankle2	12:52475863-52507126	0.00280967	1.07418	-9.16515	0.00261198	0.0491621
ENSRNOT00000082304	Lgals3-202	ENSRNOG00000010645	Lgals3	15:24141651-24165535	1.27247	0	13.4818	0.00261309	0.0491651
ENSRNOT00000024711	Park7-201	ENSRNOG00000018289	Park7	5:167988385-168004724	162.044	21.7701	2.08202	0.00262441	0.0493243
ENSRNOT00000009756	Ccl11-201	ENSRNOG00000007335	Ccl11	10:69434941-69439575	0	1.06359	-11.2195	0.00264136	0.0495527
TCONS_00182205	TCONS_00182205	XLOC_143213	XLOC_143213	19:55068732-55087570	2.48402	0.0293493	5.76451	0.00265092	0.0496961
ENSRNOT00000089193	Ndufa9-201	ENSRNOG00000061684	Ndufa9	4:159371259-159399634	53.5434	7.1059	2.1455	0.00265729	0.0497337
TCONS_00128700	TCONS_00128700	XLOC_099072	XLOC_099072	15:17958788-17995421	47.3447	5.3449	2.62615	0.00266266	0.0497594
ENSRNOT00000026988	Nfkbie-201	ENSRNOG00000019907	Nfkbie	9:17828408-17835240	2.7823	13.4972	-3.07573	0.00266295	0.0497594
ENSRNOT00000000767	Mdga2-201	ENSRNOG00000000618	Mdga2	6:88447749-88917070	2.09007	0.256958	2.29782	0.00266557	0.0497801
TCONS_00312701	TCONS_00312701	XLOC_248222	XLOC_248222	5:163503902-163530617	0	0.246691	-11.8687	0.0026719	0.0498407
ENSRNOT00000080934	Tbc1d9-202	ENSRNOG00000003496	Tbc1d9	19:24329544-24429909	3.07349	0.264343	2.95555	0.00268117	0.0499734
