# Supplementary material for: High-Throughput Sequencing to Investigate lncRNA-circRNA-miRNA-mRNA Networks Underlying the Effects of Beta-Amyloid Peptide and Senescence on Astrocytes
Source: Front Genet. 2022 May 12;13:868856. doi: 10.3389/fgene.2022.868856 (PMC9133720; doi:10.3389/fgene.2022.868856)
Supplement: Supplementary file 3 [file Table6.XLS]

gene	miRNA	Site Type	targetscan_score	targetscan_score_percentile	miranda_score	miranda_Energy
novel_circ_0003481	rno-miR-107-3p	6mer	-0.302	61	155	-15.71
novel_circ_0003481	rno-miR-107-3p	6mer	-0.315	61	155	-15.71
novel_circ_0003481	rno-miR-107-3p	7mer-m8	-0.97	94	155	-15.71
novel_circ_0003481	rno-miR-145-5p	7mer-m8	-0.833	93	153	-17.13
novel_circ_0003481	rno-miR-195-5p	7mer-m8	-0.763	92	152	-18.22
novel_circ_0003481	rno-miR-195-5p	7mer-m8	-0.783	93	152	-18.22
novel_circ_0003481	rno-miR-20b-5p	6mer	-0.283	59	141	-19.12
novel_circ_0003481	rno-miR-219a-1-3p	6mer	-0.286	58	151	-22.27
novel_circ_0003481	rno-miR-322-5p	7mer-m8	-0.76	94	147	-23.37
novel_circ_0003481	rno-miR-322-5p	7mer-m8	-0.769	94	147	-23.37
novel_circ_0003481	rno-miR-3588	7mer-m8	-0.929	83	147	-15.62
novel_circ_0003481	rno-miR-497-5p	7mer-m8	-0.76	95	142	-19.1
novel_circ_0003481	rno-miR-497-5p	7mer-m8	-0.758	94	142	-19.1
novel_circ_0003481	rno-miR-503-5p	6mer	-0.272	82	145	-24.52
novel_circ_0003481	rno-miR-503-5p	6mer	-0.272	82	145	-24.52
novel_circ_0003481	rno-miR-503-5p	6mer	-0.278	83	145	-24.52
novel_circ_0003481	rno-miR-582-5p	8mer-1a	-2.076	98	147	-12.25
novel_circ_0003481	rno-miR-6324	7mer-m8	-0.913	94	151	-18.14
novel_circ_0003481	rno-miR-760-3p	7mer-m8	-0.841	77	150	-22.95
novel_circ_0003481	rno-miR-7b	6mer	-0.259	58	140	-18.62
novel_circ_0003481	rno-miR-7b	6mer	-0.248	55	140	-18.62
novel_circ_0003481	rno-miR-7b	6mer	-0.249	56	140	-18.62
novel_circ_0003481	rno-miR-99b-3p	6mer	-0.295	78	151	-26.68
novel_circ_0002785	rno-miR-140-3p	7mer-m8	-0.638	74	155	-22.09
novel_circ_0002785	rno-miR-145-3p	7mer-m8	-0.631	64	151	-17.85
novel_circ_0002785	rno-miR-23a-3p	7mer-m8	-0.781	71	144	-15.39
novel_circ_0002785	rno-miR-23b-3p	7mer-m8	-0.781	71	144	-15.39
novel_circ_0002925	rno-miR-219a-1-3p	7mer-m8	-0.842	92	142	-15.01
novel_circ_0002925	rno-miR-431	8mer-1a	-1.715	98	150	-19.43
novel_circ_0002925	rno-miR-708-5p	7mer-m8	-0.645	69	152	-20.67
novel_circ_0003202	rno-miR-17-1-3p	8mer-1a	-1.78	99	148	-18.16
novel_circ_0003202	rno-miR-351-3p	8mer-1a	-1.698	95	140	-11.69
novel_circ_0003257	rno-miR-3549	8mer-1a	-1.593	92	146	-16.57
novel_circ_0004735	rno-miR-142-3p	8mer-1a	-1.675	95	142	-13.51
novel_circ_0004735	rno-miR-3588	8mer-1a	-1.515	87	141	-16.34
novel_circ_0004735	rno-miR-423-3p	7mer-m8	-0.819	85	149	-22.46
novel_circ_0003849	rno-miR-195-3p	7mer-m8	-0.752	81	144	-10.99
novel_circ_0003849	rno-miR-218a-1-3p	7mer-m8	-0.749	81	162	-19.55
novel_circ_0003849	rno-miR-3588	7mer-1a	-0.609	59	140	-11.12
novel_circ_0003849	rno-miR-3588	7mer-m8	-0.769	67	140	-11.12
novel_circ_0003849	rno-miR-455-3p	7mer-m8	-0.647	65	148	-19.87
novel_circ_0003849	rno-miR-503-3p	7mer-m8	-0.718	66	154	-21.82
novel_circ_0003849	rno-miR-6328	8mer-1a	-1.587	92	141	-16.08
novel_circ_0003849	rno-miR-674-5p	7mer-m8	-0.613	67	163	-28.88
novel_circ_0003911	rno-miR-125a-3p	7mer-m8	-0.828	92	146	-20.82
novel_circ_0003911	rno-miR-145-3p	7mer-1a	-0.54	54	149	-23.92
novel_circ_0003911	rno-miR-199a-5p	8mer-1a	-1.616	92	140	-12.87
novel_circ_0003911	rno-miR-19a-3p	8mer-1a	-1.679	91	143	-13.27
novel_circ_0003911	rno-miR-19b-3p	8mer-1a	-1.679	91	147	-16.21
novel_circ_0003911	rno-miR-219a-1-3p	7mer-m8	-0.793	90	147	-14.23
novel_circ_0003911	rno-miR-27b-3p	7mer-m8	-0.858	88	140	-15.18
novel_circ_0003911	rno-miR-30d-3p	7mer-m8	-0.841	85	148	-16.92
novel_circ_0003911	rno-miR-3587	7mer-m8	-0.763	90	158	-21.64
novel_circ_0005288	rno-miR-146a-5p	7mer-m8	-0.802	80	140	-13.96
novel_circ_0005288	rno-miR-146b-5p	7mer-m8	-0.802	80	140	-13.69
novel_circ_0005288	rno-miR-301a-5p	7mer-m8	-0.703	80	153	-21.19
novel_circ_0005288	rno-miR-3068-5p	7mer-1a	-0.601	69	147	-34.24
novel_circ_0005288	rno-miR-324-3p	7mer-m8	-0.785	82	144	-23.66
novel_circ_0005288	rno-miR-324-3p	7mer-1a	-0.593	68	144	-23.66
novel_circ_0005288	rno-miR-450b-3p	8mer-1a	-1.588	92	155	-30.37
novel_circ_0005288	rno-miR-486	7mer-m8	-0.884	91	146	-14.44
novel_circ_0005401	rno-miR-298-5p	8mer-1a	-1.311	94	142	-20.61
novel_circ_0005401	rno-miR-6321	7mer-m8	-0.773	76	165	-24.34
novel_circ_0005164	rno-miR-135a-5p	7mer-m8	-0.842	88	159	-15.09
novel_circ_0005164	rno-miR-135b-5p	7mer-m8	-0.842	88	161	-16.61
novel_circ_0005164	rno-miR-214-3p	7mer-1a	-0.569	82	141	-14.17
novel_circ_0005164	rno-miR-214-3p	8mer-1a	-1.28	97	141	-14.17
novel_circ_0005180	rno-miR-136-3p	8mer-1a	-1.797	97	154	-12.18
novel_circ_0005180	rno-miR-204-5p	7mer-m8	-0.771	66	143	-13.45
novel_circ_0005180	rno-miR-211-5p	7mer-m8	-0.782	66	151	-15.7
novel_circ_0005180	rno-miR-27b-3p	7mer-m8	-0.861	89	152	-19.49
novel_circ_0005181	rno-miR-136-3p	8mer-1a	-1.765	95	154	-12.18
novel_circ_0005181	rno-miR-187-3p	7mer-m8	-0.877	80	148	-16.83
novel_circ_0005181	rno-miR-425-5p	7mer-m8	-0.768	80	142	-13.25
novel_circ_0005181	rno-miR-674-3p	7mer-m8	-0.819	94	157	-19.47
novel_circ_0005181	rno-miR-674-5p	7mer-m8	-0.686	80	144	-19.73
novel_circ_0005182	rno-miR-136-3p	8mer-1a	-1.789	96	154	-12.18
novel_circ_0005182	rno-miR-27b-3p	8mer-1a	-1.71	96	141	-14.06
novel_circ_0005184	rno-miR-136-3p	8mer-1a	-1.82	98	154	-12.18
novel_circ_0005184	rno-miR-191a-3p	7mer-m8	-0.671	76	148	-16.42
novel_circ_0005184	rno-miR-210-3p	7mer-m8	-0.783	81	140	-14.4
novel_circ_0005184	rno-miR-3587	7mer-m8	-0.715	81	140	-10.48
novel_circ_0006489	rno-miR-6328	8mer-1a	-1.601	94	152	-43.61
novel_circ_0006492	rno-miR-145-3p	8mer-1a	-1.606	97	140	-10.72
novel_circ_0006492	rno-miR-425-5p	7mer-m8	-0.86	94	148	-22.66
novel_circ_0000507	rno-miR-17-1-3p	7mer-m8	-0.825	87	141	-15.74
novel_circ_0000507	rno-miR-214-3p	7mer-m8	-0.703	91	141	-15.03
novel_circ_0000524	rno-let-7d-5p	8mer-1a	-1.48	84	158	-20.78
novel_circ_0000524	rno-let-7e-5p	8mer-1a	-1.462	84	154	-21.7
novel_circ_0000524	rno-miR-106b-3p	7mer-m8	-0.728	85	155	-19.77
novel_circ_0000524	rno-miR-203a-3p	8mer-1a	-1.471	86	140	-10.2
novel_circ_0000524	rno-miR-214-3p	6mer	-0.197	54	147	-15.72
novel_circ_0000524	rno-miR-214-3p	8mer-1a	-1.208	95	147	-15.72
novel_circ_0000524	rno-miR-6324	7mer-m8	-0.757	81	140	-14.87
novel_circ_0000310	rno-miR-146a-5p	7mer-m8	-0.789	73	143	-15.59
novel_circ_0000310	rno-miR-146b-5p	7mer-m8	-0.789	73	141	-19.33
novel_circ_0000310	rno-miR-191a-5p	7mer-m8	-0.749	86	160	-23
novel_circ_0000310	rno-miR-204-5p	7mer-m8	-0.713	59	142	-15.93
novel_circ_0000310	rno-miR-211-5p	7mer-m8	-0.713	59	142	-15.93
novel_circ_0000310	rno-miR-3556a	7mer-m8	-0.784	80	152	-16.36
novel_circ_0000310	rno-miR-872-5p	7mer-m8	-0.79	85	151	-19.74
novel_circ_0001682	rno-miR-107-3p	7mer-m8	-0.738	85	143	-14.34
novel_circ_0001682	rno-miR-17-1-3p	7mer-m8	-0.889	91	154	-24.55
novel_circ_0001682	rno-miR-203a-3p	8mer-1a	-1.757	96	147	-11.61
novel_circ_0001682	rno-miR-384-3p	8mer-1a	-1.627	88	158	-14.1
novel_circ_0001682	rno-miR-431	7mer-m8	-0.891	92	140	-14.67
novel_circ_0001682	rno-miR-6321	8mer-1a	-1.774	98	157	-19.2
novel_circ_0002030	rno-miR-27b-3p	7mer-m8	-0.833	86	152	-12.49
novel_circ_0002030	rno-miR-324-5p	7mer-m8	-0.787	89	144	-21.26
novel_circ_0002030	rno-miR-582-5p	7mer-m8	-0.823	91	145	-13.29
novel_circ_0002136	rno-miR-499-5p	7mer-m8	-0.884	66	150	-11.56
novel_circ_0001728	rno-miR-191a-3p	7mer-m8	-0.613	67	159	-15.58
novel_circ_0001728	rno-miR-340-3p	7mer-m8	-0.76	66	140	-22.74
novel_circ_0001728	rno-miR-6328	7mer-m8	-0.748	80	161	-21.91
novel_circ_0001728	rno-miR-674-3p	7mer-m8	-0.802	93	151	-16.99
novel_circ_0001728	rno-miR-760-3p	7mer-m8	-0.687	56	147	-18.64
novel_circ_0002480	rno-miR-1-3p	8mer-1a	-1.572	92	140	-14.26
novel_circ_0002480	rno-miR-145-3p	7mer-m8	-0.767	83	158	-11.64
novel_circ_0002480	rno-miR-484	7mer-m8	-0.82	89	142	-14.86
novel_circ_0002480	rno-miR-760-3p	7mer-m8	-0.83	76	146	-22.89
novel_circ_0002521	rno-miR-107-3p	7mer-m8	-0.776	87	163	-22.59
novel_circ_0002521	rno-miR-135a-3p	7mer-m8	-0.797	79	159	-15.64
novel_circ_0002521	rno-miR-19a-3p	7mer-m8	-0.696	56	152	-10.29
novel_circ_0002521	rno-miR-19b-3p	7mer-m8	-0.696	56	156	-13
novel_circ_0002521	rno-miR-200b-3p	7mer-m8	-0.794	71	142	-11.35
novel_circ_0002521	rno-miR-23a-3p	7mer-m8	-0.749	65	146	-10.95
novel_circ_0002521	rno-miR-23b-3p	7mer-m8	-0.749	65	146	-10.95
novel_circ_0002521	rno-miR-425-5p	6mer	-0.253	55	140	-17.6
novel_circ_0002521	rno-miR-760-3p	8mer-1a	-1.515	85	152	-64.55
novel_circ_0002315	rno-miR-107-3p	7mer-1a	-0.496	62	151	-31.72
novel_circ_0002315	rno-miR-128-3p	8mer-1a	-1.273	90	165	-22.94
novel_circ_0002315	rno-miR-1306-5p	7mer-m8	-0.624	62	155	-49.24
novel_circ_0002315	rno-miR-1306-5p	7mer-m8	-0.67	71	155	-49.24
novel_circ_0002315	rno-miR-135a-5p	8mer-1a	-1.447	97	152	-13.36
novel_circ_0002315	rno-miR-135b-5p	8mer-1a	-1.447	97	144	-13.36
novel_circ_0002315	rno-miR-139-5p	7mer-m8	-0.642	75	154	-25.55
novel_circ_0002315	rno-miR-141-3p	7mer-m8	-0.77	66	151	-15.3
novel_circ_0002315	rno-miR-142-3p	8mer-1a	-1.49	91	150	-15.04
novel_circ_0002315	rno-miR-152-5p	8mer-1a	-1.461	82	155	-33.4
novel_circ_0002315	rno-miR-152-5p	8mer-1a	-1.527	85	155	-33.4
novel_circ_0002315	rno-miR-153-3p	7mer-m8	-0.875	95	154	-17.09
novel_circ_0002315	rno-miR-17-1-3p	7mer-1a	-0.58	61	163	-93.07
novel_circ_0002315	rno-miR-17-1-3p	7mer-m8	-0.746	81	163	-93.07
novel_circ_0002315	rno-miR-17-1-3p	7mer-m8	-0.733	80	163	-93.07
novel_circ_0002315	rno-miR-17-1-3p	7mer-1a	-0.569	59	163	-93.07
novel_circ_0002315	rno-miR-17-1-3p	7mer-1a	-0.567	58	163	-93.07
novel_circ_0002315	rno-miR-17-1-3p	7mer-1a	-0.556	57	163	-93.07
novel_circ_0002315	rno-miR-17-1-3p	8mer-1a	-1.476	92	163	-93.07
novel_circ_0002315	rno-miR-191a-3p	7mer-m8	-0.61	66	159	-52.43
novel_circ_0002315	rno-miR-191a-5p	7mer-m8	-0.637	65	147	-11.96
novel_circ_0002315	rno-miR-193a-5p	7mer-m8	-0.695	75	145	-17.8
novel_circ_0002315	rno-miR-200b-3p	7mer-m8	-0.728	58	161	-15.77
novel_circ_0002315	rno-miR-204-5p	8mer-1a	-1.519	79	145	-21.35
novel_circ_0002315	rno-miR-205	8mer-1a	-1.356	88	148	-20.86
novel_circ_0002315	rno-miR-210-3p	7mer-m8	-0.659	63	156	-72.55
novel_circ_0002315	rno-miR-210-3p	7mer-m8	-0.625	54	156	-72.55
novel_circ_0002315	rno-miR-211-5p	8mer-1a	-1.519	79	149	-24.45
novel_circ_0002315	rno-miR-214-3p	6mer	-0.201	56	147	-72.62
novel_circ_0002315	rno-miR-214-3p	8mer-1a	-1.14	94	147	-72.62
novel_circ_0002315	rno-miR-214-3p	7mer-m8	-0.556	81	147	-72.62
novel_circ_0002315	rno-miR-214-3p	7mer-m8	-0.495	73	147	-72.62
novel_circ_0002315	rno-miR-214-3p	6mer	-0.218	60	147	-72.62
novel_circ_0002315	rno-miR-223-3p	7mer-m8	-0.678	75	148	-10.53
novel_circ_0002315	rno-miR-27b-3p	7mer-m8	-0.546	56	151	-32.27
novel_circ_0002315	rno-miR-27b-3p	7mer-m8	-0.604	64	151	-32.27
novel_circ_0002315	rno-miR-29a-3p	8mer-1a	-1.222	97	147	-21.41
novel_circ_0002315	rno-miR-29b-3p	8mer-1a	-1.222	97	146	-19.46
novel_circ_0002315	rno-miR-301a-5p	7mer-1a	-0.421	58	142	-16.67
novel_circ_0002315	rno-miR-3571	7mer-m8	-0.608	61	140	-14.85
novel_circ_0002315	rno-miR-3587	6mer	-0.311	63	142	-11.15
novel_circ_0002315	rno-miR-3587	6mer	-0.29	62	142	-11.15
novel_circ_0002315	rno-miR-3587	8mer-1a	-1.346	97	142	-11.15
novel_circ_0002315	rno-miR-3587	7mer-1a	-0.622	74	142	-11.15
novel_circ_0002315	rno-miR-3587	6mer	-0.289	59	142	-11.15
novel_circ_0002315	rno-miR-374-3p	7mer-m8	-0.667	80	144	-13.29
novel_circ_0002315	rno-miR-411-5p	7mer-m8	-0.756	88	144	-13.9
novel_circ_0002315	rno-miR-450b-3p	7mer-m8	-0.795	78	150	-35.02
novel_circ_0002315	rno-miR-450b-3p	8mer-1a	-1.31	91	150	-35.02
novel_circ_0002315	rno-miR-490-3p	7mer-m8	-0.719	70	158	-20.2
novel_circ_0002315	rno-miR-497-5p	7mer-m8	-0.418	51	145	-20.23
novel_circ_0002315	rno-miR-6324	7mer-m8	-0.712	75	146	-14.11
novel_circ_0002315	rno-miR-674-3p	7mer-m8	-0.71	79	145	-32.33
novel_circ_0002315	rno-miR-674-3p	8mer-1a	-1.29	96	145	-32.33
novel_circ_0002315	rno-miR-674-5p	7mer-m8	-0.647	76	155	-40.42
novel_circ_0002315	rno-miR-674-5p	7mer-m8	-0.623	69	155	-40.42
novel_circ_0002315	rno-miR-708-5p	7mer-m8	-0.689	73	148	-15.75
novel_circ_0002315	rno-miR-760-3p	8mer-1a	-1.428	82	145	-42.25
novel_circ_0002315	rno-miR-874-3p	8mer-1a	-1.325	88	151	-49.8
novel_circ_0002315	rno-miR-874-3p	7mer-m8	-0.625	74	151	-49.8
novel_circ_0002369	rno-miR-212-3p	7mer-m8	-0.76	82	144	-15.92
novel_circ_0002369	rno-miR-423-3p	7mer-1a	-0.603	73	148	-29.87
novel_circ_0002369	rno-miR-455-3p	7mer-m8	-0.669	75	147	-19.74
novel_circ_0002369	rno-miR-484	7mer-m8	-0.703	73	150	-18.75
novel_circ_0002369	rno-miR-760-3p	7mer-m8	-0.819	74	151	-42.79
novel_circ_0002369	rno-miR-760-3p	7mer-m8	-0.807	72	151	-42.79
novel_circ_0002383	rno-miR-1-3p	7mer-m8	-0.89	85	151	-15.8
novel_circ_0002383	rno-miR-145-5p	7mer-m8	-0.776	87	142	-13.92
novel_circ_0002383	rno-miR-17-1-3p	7mer-m8	-0.693	77	140	-16.45
novel_circ_0002383	rno-miR-199a-5p	8mer-1a	-1.595	87	150	-16.38
novel_circ_0002383	rno-miR-223-5p	7mer-m8	-0.815	68	152	-11.4
novel_circ_0002383	rno-miR-3571	7mer-m8	-0.719	72	148	-10.79
novel_circ_0002383	rno-miR-450b-3p	7mer-m8	-0.824	84	146	-11.51
