# Supplementary material for: High-Throughput Sequencing to Investigate lncRNA-circRNA-miRNA-mRNA Networks Underlying the Effects of Beta-Amyloid Peptide and Senescence on Astrocytes
Source: Front Genet. 2022 May 12;13:868856. doi: 10.3389/fgene.2022.868856 (PMC9133720; doi:10.3389/fgene.2022.868856)
Supplement: Supplementary file 5 [file Table1.XLSX]

## Sheet: circRNA
ID	x12_readcount	x12A_readcount	log2FoldChange	pval	padj
novel_circ_0002690	0	97.7238	-9.0404	1.3601e-11	1.6403e-08
novel_circ_0006118	0	80.4209	-8.7604	4.5756e-11	2.7591e-08
novel_circ_0005182	87.4425	1.42652	6.0884	1.8479e-10	7.4285e-08
novel_circ_0005703	0	64.5466	-8.4446	3.4465e-10	1.0391e-07
novel_circ_0003911	36.8191	0	7.7414	4.8997e-08	1.1818e-05
novel_circ_0001350	31.5546	0	7.5206	1.792e-07	3.2492e-05
novel_circ_0001515	295.607	53.2382	2.4798	1.8859e-07	3.2492e-05
novel_circ_0004793	28.4885	0	7.3699	4.6709e-07	7.0414e-05
novel_circ_0006108	6.20817	60.1543	-3.2991	2.1276e-06	0.00028509
novel_circ_0005415	69.4084	7.45621	3.2246	4.8111e-06	0.00058022
novel_circ_0003577	20.8234	0	6.9167	6.2262e-06	0.00068262
novel_circ_0002521	19.6007	0	6.8287	1.0361e-05	0.00093155
novel_circ_0005181	37.0087	1.42652	4.8199	9.6132e-06	0.00093155
novel_circ_0006636	63.2451	8.29513	2.9327	1.0814e-05	0.00093155
novel_circ_0002092	3.79852	40.1583	-3.3729	2.623e-05	0.0021089
novel_circ_0003960	16.7107	0	6.6068	3.4879e-05	0.0024744
novel_circ_0004010	0	17.2879	-6.543	3.4734e-05	0.0024744
novel_circ_0006590	16.117	0	6.5506	4.1276e-05	0.0027655
novel_circ_0001782	0	17.9437	-6.5905	4.3693e-05	0.0027733
novel_circ_0002172	0	16.43	-6.4648	6.4446e-05	0.0035328
novel_circ_0002383	15.36	0	6.4801	6.2278e-05	0.0035328
novel_circ_0002388	15.4375	0	6.4861	6.1088e-05	0.0035328
novel_circ_0003979	33.8187	130.435	-1.9448	7.5926e-05	0.003972
novel_circ_0005187	37.7683	3.92403	3.3034	7.9046e-05	0.003972
novel_circ_0003704	14.5144	0	6.3968	9.0372e-05	0.0043595
novel_circ_0004064	14.8672	0	6.4324	9.4681e-05	0.0043917
novel_circ_0003314	13.6867	0	6.3152	0.00014851	0.0066335
novel_circ_0002396	0	13.9413	-6.2305	0.00015829	0.0068177
novel_circ_0003370	13.5055	0	6.2901	0.00016539	0.0068781
novel_circ_0004737	30.2245	1.78315	4.1789	0.00018852	0.0075784
novel_circ_0001677	44.3061	5.06621	3.1194	0.00021627	0.0081505
novel_circ_0002925	12.814	0	6.2171	0.00021016	0.0081505
novel_circ_0003933	20.9897	0.464134	5.2149	0.00025014	0.0088725
novel_circ_0006314	3.00611	30.229	-3.3354	0.00024974	0.0088725
novel_circ_0001508	0	13.3086	-6.1615	0.00025882	0.0089182
novel_circ_0000933	0	12.4614	-6.0722	0.00032246	0.010462
novel_circ_0003481	11.8406	0	6.1059	0.00034505	0.010462
novel_circ_0004331	0.528269	21.4159	-5.1038	0.00034088	0.010462
novel_circ_0005164	12.7158	0	6.1999	0.00033557	0.010462
novel_circ_0005895	11.9863	0	6.1244	0.0003528	0.010462
novel_circ_0006358	0	12.3107	-6.0579	0.00035568	0.010462
novel_circ_0006345	0	12.7188	-6.0939	0.00036692	0.010536
novel_circ_0002030	11.5588	0	6.0704	0.00040397	0.011066
novel_circ_0002429	12.0896	0	6.1289	0.00040644	0.011066
novel_circ_0006126	6.30909	40.5037	-2.657	0.00041291	0.011066
novel_circ_0003731	49.4812	9.72383	2.3372	0.00046327	0.011695
novel_circ_0005041	89.3097	22.9587	1.9689	0.00044835	0.011695
novel_circ_0006109	0	11.8095	-5.9904	0.00046547	0.011695
novel_circ_0001418	63.1444	14.96	2.0724	0.00048652	0.011974
novel_circ_0005320	34.3321	5.09344	2.7479	0.00050202	0.012109
novel_circ_0000479	3.66501	29.304	-3.009	0.00053659	0.012689
novel_circ_0003161	0	12.2587	-6.0515	0.00054836	0.012718
novel_circ_0002845	47.4989	9.60725	2.3022	0.00061827	0.013557
novel_circ_0003763	11.0634	0	6.0146	0.00060688	0.013557
novel_circ_0005184	10.8644	0	5.9812	0.00060814	0.013557
novel_circ_0001075	29.658	2.96055	3.3608	0.00073202	0.014547
novel_circ_0001332	0	10.9183	-5.8817	0.00072502	0.014547
novel_circ_0001955	1.58481	25.3237	-3.8423	0.00073579	0.014547
novel_circ_0002146	44.3208	5.76962	2.9955	0.00072228	0.014547
novel_circ_0002171	0	11.4902	-5.9531	0.00073142	0.014547
novel_circ_0002315	10.6861	0	5.9535	0.00073205	0.014547
novel_circ_0002745	1.04154	20.4543	-4.3272	0.00075226	0.014633
novel_circ_0002785	10.5528	0	5.9458	0.00078525	0.015032
novel_circ_0002789	0	10.3387	-5.8027	0.0009789	0.018076
novel_circ_0005189	10.1879	0	5.8952	0.00097448	0.018076
novel_circ_0006700	10.2234	0	5.9004	0.00098922	0.018076
novel_circ_0005913	10.1049	0	5.8841	0.0010673	0.019212
novel_circ_0000524	10.1103	0	5.8797	0.0011112	0.019574
novel_circ_0003113	9.80787	0	5.8309	0.0011199	0.019574
novel_circ_0001445	5.25255	31.9333	-2.5967	0.001225	0.020978
novel_circ_0001766	0	9.99002	-5.7509	0.001235	0.020978
novel_circ_0000190	0	9.75904	-5.7191	0.0013724	0.022987
novel_circ_0000080	23.3517	1.78315	3.7956	0.0013927	0.023008
novel_circ_0002705	9.48129	0	5.7865	0.0014281	0.023274
novel_circ_0003111	9.27974	0	5.7569	0.0015317	0.023682
novel_circ_0003202	9.36265	0	5.7615	0.001511	0.023682
novel_circ_0005288	9.97382	0	5.8478	0.001522	0.023682
novel_circ_0006489	9.26474	0	5.7514	0.0015092	0.023682
novel_circ_0003849	9.21429	0	5.7401	0.0015958	0.024362
novel_circ_0003936	28.0735	3.05208	3.1164	0.0016496	0.024868
novel_circ_0006492	9.21716	0	5.7451	0.0016794	0.025004
novel_circ_0003371	9.08366	0	5.7214	0.0017291	0.025124
novel_circ_0004861	0	9.6265	-5.7032	0.0017234	0.025124
novel_circ_0000420	9.32992	0	5.7535	0.0017588	0.025251
novel_circ_0000310	8.93256	0	5.702	0.0019252	0.026927
novel_circ_0001979	151.575	384.58	-1.3429	0.0019425	0.026927
novel_circ_0003257	16.0189	0.696202	4.2886	0.0019291	0.026927
novel_circ_0000507	9.11652	0	5.737	0.0019886	0.027253
novel_circ_0002136	19.4377	1.8013	3.5333	0.0020533	0.027515
novel_circ_0002369	8.81679	0	5.6807	0.0020417	0.027515
novel_circ_0001134	0	9.33121	-5.6526	0.0021186	0.027773
novel_circ_0002480	17.3246	0.928269	4.0112	0.0021173	0.027773
novel_circ_0005401	9.03033	0	5.7051	0.0021566	0.027967
novel_circ_0001682	8.6357	0	5.6491	0.0022312	0.028625
novel_circ_0000103	8.60311	0	5.6482	0.0023037	0.029245
novel_circ_0002361	83.8128	27.2507	1.6234	0.0024416	0.030605
novel_circ_0005180	19.209	1.42652	3.8465	0.0024616	0.030605
novel_circ_0000197	0	8.83876	-5.5701	0.0025887	0.031857
novel_circ_0004569	8.61783	0	5.6382	0.0026705	0.032531
novel_circ_0000191	0	8.7422	-5.5647	0.0027555	0.033127
novel_circ_0006057	8.40416	0	5.6044	0.0027743	0.033127
novel_circ_0006245	8.25593	0	5.589	0.0028965	0.034247
novel_circ_0005011	26.7022	3.31718	3.0425	0.00293	0.034307
novel_circ_0005413	2.21371	20.8916	-3.2975	0.0029864	0.034631
novel_circ_0005356	8.19062	0	5.5787	0.0030184	0.034668
novel_circ_0003492	8.17275	0	5.5668	0.0030862	0.035113
novel_circ_0004454	0.528269	15.0417	-4.6229	0.0031942	0.036001
novel_circ_0003211	9.61493	52.2845	-2.4144	0.0032725	0.036543
novel_circ_0000287	7.9768	0	5.5351	0.0033714	0.037302
novel_circ_0005188	27.3611	2.85304	3.3214	0.0034498	0.037482
novel_circ_0005654	1.04154	16.1737	-3.9861	0.0034397	0.037482
novel_circ_0001308	0	8.39278	-5.4934	0.0036353	0.038123
novel_circ_0001728	13.3421	0.464134	4.5827	0.0035993	0.038123
novel_circ_0005552	45.048	11.8466	1.9194	0.0035526	0.038123
novel_circ_0005559	4.89037	29.3687	-2.6088	0.0036248	0.038123
novel_circ_0000661	7.90875	0	5.5273	0.0036813	0.038273
novel_circ_0003278	8.01226	0	5.5418	0.00373	0.038447
novel_circ_0004211	0	8.1967	-5.4647	0.0038049	0.038888
novel_circ_0004191	7.87876	0	5.5145	0.0038576	0.039095
novel_circ_0007458	59.1678	16.9298	1.8044	0.004219	0.0424
novel_circ_0007019	1.05654	16.3403	-3.7807	0.0043515	0.043371
novel_circ_0005102	7.64448	0	5.4684	0.0044063	0.043558
novel_circ_0007003	0	7.89452	-5.41	0.0045227	0.044345
novel_circ_0002607	0	7.75181	-5.3854	0.0046631	0.0446
novel_circ_0003883	7.49612	0	5.4422	0.0046967	0.0446
novel_circ_0005153	35.608	8.28714	2.0967	0.0046445	0.0446
novel_circ_0005245	21.5477	3.36256	2.7259	0.0046147	0.0446
novel_circ_0005330	0	8.06337	-5.4356	0.0047965	0.045192
novel_circ_0000139	7.41594	0	5.4334	0.0049673	0.045878
novel_circ_0001534	12.3213	0.464134	4.4804	0.0049391	0.045878
novel_circ_0003291	0	7.60909	-5.3603	0.0049834	0.045878
novel_circ_0000112	41.2906	11.0701	1.9033	0.0050463	0.045916
novel_circ_0001956	0	7.7878	-5.3988	0.0050637	0.045916
novel_circ_0004657	7.63249	0	5.4767	0.0051424	0.046282
novel_circ_0000587	7.48112	0	5.4355	0.0052801	0.046969
novel_circ_0005514	7.41321	0	5.4364	0.0052966	0.046969
novel_circ_0001673	13.2592	0.696202	4.0293	0.0054503	0.047933
novel_circ_0004735	16.0516	1.16034	3.6086	0.0054848	0.047933
novel_circ_0001698	7.23212	0	5.3991	0.0056418	0.04895
novel_circ_0001714	12.4519	0.731412	4.2356	0.0058642	0.050158
novel_circ_0004369	71.4478	24.1092	1.5776	0.0058618	0.050158
novel_circ_0000709	7.18167	0	5.3846	0.0059232	0.050306
novel_circ_0000556	7.03604	0	5.3534	0.0063388	0.053119
novel_circ_0000618	20.0137	2.62316	2.9166	0.0063533	0.053119
novel_circ_0005185	7.08376	0	5.3715	0.0063866	0.053119
novel_circ_0007098	5.68278	27.6617	-2.2837	0.0064691	0.053436
novel_circ_0004005	0	7.14496	-5.2676	0.0067426	0.055317
novel_circ_0007245	18.0518	2.17608	3.1432	0.0068223	0.055592
novel_circ_0007279	11.9919	0.713261	4.1934	0.0074074	0.059955
novel_circ_0000073	1.22263	13.674	-3.421	0.0078864	0.063343
novel_circ_0005305	0	6.88676	-5.218	0.007931	0.063343
novel_circ_0003315	15.6066	1.42652	3.5407	0.0080758	0.064075
novel_circ_0000821	3.91142	24.228	-2.6285	0.0082732	0.064789
novel_circ_0002379	6.60581	0	5.2636	0.0082327	0.064789
novel_circ_0000884	62.536	20.8139	1.5733	0.0083314	0.064824
novel_circ_0003779	6.62081	0	5.2713	0.0085382	0.066007
novel_circ_0005405	6.62067	0	5.2605	0.0086328	0.066313
novel_circ_0001499	0	6.82354	-5.1972	0.008807	0.067099
novel_circ_0005100	6.88754	0	5.3153	0.0088463	0.067099
novel_circ_0003016	71.159	25.7446	1.4605	0.0092064	0.068787
novel_circ_0005099	6.43972	0	5.2292	0.009297	0.068787
novel_circ_0006779	6.43972	0	5.2292	0.009297	0.068787
novel_circ_0007277	6.59081	0	5.2559	0.0092445	0.068787
novel_circ_0006353	3.33556	18.7867	-2.5004	0.0095434	0.070179
novel_circ_0000613	6.25863	0	5.1858	0.0104	0.075294
novel_circ_0000708	6.25863	0	5.1858	0.0104	0.075294
novel_circ_0002777	6.35654	0	5.2005	0.010489	0.075294
novel_circ_0002920	6.42185	0	5.214	0.01045	0.075294
novel_circ_0002418	180.364	377.196	-1.0641	0.010827	0.077262
novel_circ_0006110	4.27633	22.186	-2.381	0.010905	0.07736
novel_circ_0005097	18.8888	2.81893	2.7066	0.010974	0.077397
novel_circ_0004595	3.84897	24.6772	-2.635	0.011432	0.079693
novel_circ_0006371	23.3785	2.92565	3.0578	0.011418	0.079693
novel_circ_0003817	0	6.33327	-5.0918	0.011796	0.081757
novel_circ_0001520	15.2414	1.92696	3.0069	0.012402	0.08547
novel_circ_0000784	0	6.19056	-5.0611	0.012589	0.085895
novel_circ_0003344	6.15772	0	5.152	0.012772	0.085895
novel_circ_0003650	5.97677	0	5.1179	0.012945	0.085895
novel_circ_0003963	5.97677	0	5.1179	0.012945	0.085895
novel_circ_0005630	3.56984	22.3783	-2.6288	0.012785	0.085895
novel_circ_0005819	5.97677	0	5.1179	0.012945	0.085895
novel_circ_0006466	14.9922	1.3924	3.2678	0.012963	0.085895
novel_circ_0000504	6.02709	0	5.1236	0.013132	0.086065
novel_circ_0001890	1.91699	15.8019	-3.0291	0.013345	0.086065
novel_circ_0004800	5.91145	0	5.1036	0.013256	0.086065
novel_circ_0005393	12.4313	1.06989	3.6301	0.013281	0.086065
novel_circ_0006129	36.7063	91.0076	-1.3052	0.013167	0.086065
novel_circ_0002669	12.1878	1.09712	3.5867	0.013771	0.088339
novel_circ_0002959	11.2087	0.696202	3.8013	0.013914	0.088783
novel_circ_0000991	5.86386	0	5.0937	0.014227	0.089834
novel_circ_0006146	28.2245	7.48344	1.9222	0.014176	0.089834
novel_circ_0006508	5.86113	0	5.0978	0.014747	0.092631
novel_circ_0001387	17.3749	2.13978	3.0829	0.016063	0.097365
novel_circ_0001624	5.68004	0	5.0503	0.015926	0.097365
novel_circ_0001719	0	5.82485	-4.9742	0.016092	0.097365
novel_circ_0002234	5.82827	0	5.0724	0.015945	0.097365
novel_circ_0005156	11.7426	1.06989	3.548	0.016147	0.097365
novel_circ_0005432	0.792403	11.3907	-3.6723	0.0161	0.097365
novel_circ_0006244	5.82827	0	5.0724	0.015945	0.097365
novel_circ_0006295	0	6.12843	-5.0429	0.015924	0.097365
novel_circ_0005265	5.7155	0	5.0596	0.016472	0.098833
novel_circ_0005918	5.61473	0	5.0353	0.016762	0.099658
novel_circ_0006920	0	5.85208	-4.9803	0.016775	0.099658
novel_circ_0000611	15.0932	43.7127	-1.535	0.01712	0.10088
novel_circ_0002348	5.59973	0	5.0261	0.017152	0.10088
novel_circ_0004134	21.9331	62.1021	-1.5075	0.017231	0.10088
novel_circ_0006856	5.53154	0	5.0022	0.017755	0.10344
novel_circ_0000311	5.54941	0	5.0199	0.018298	0.10558
novel_circ_0006121	22.5623	60.9064	-1.4267	0.018284	0.10558
novel_circ_0000096	17.1259	2.85523	2.5594	0.019035	0.10744
novel_circ_0001394	5.65005	0	5.0324	0.019147	0.10744
novel_circ_0002082	5.41591	0	4.9806	0.019002	0.10744
novel_circ_0002253	0	5.72751	-4.9512	0.019134	0.10744
novel_circ_0002882	0	5.77071	-4.9518	0.019154	0.10744
novel_circ_0004037	5.65005	0	5.0324	0.019147	0.10744
novel_circ_0007101	5.38318	0	4.966	0.019281	0.10765
novel_circ_0001740	37.1186	92.7834	-1.3219	0.019543	0.10861
novel_circ_0000923	5.45137	0	4.9904	0.019704	0.10877
novel_circ_0005085	18.182	2.98887	2.5906	0.019751	0.10877
novel_circ_0000606	15.1051	1.62447	3.0738	0.020231	0.1109
novel_circ_0002445	5.49882	0	4.9883	0.020666	0.11118
novel_circ_0002732	5.33287	0	4.9598	0.020743	0.11118
novel_circ_0003428	5.41577	0	4.9673	0.020623	0.11118
novel_circ_0005934	5.33287	0	4.9598	0.020743	0.11118
novel_circ_0006315	0	5.54051	-4.9118	0.020663	0.11118
novel_circ_0005812	5.38332	0	4.979	0.021035	0.11225
novel_circ_0005203	12.2205	1.16034	3.2359	0.021251	0.1129
novel_circ_0005157	30.2845	6.90163	2.1663	0.021415	0.11327
novel_circ_0003542	0	5.36979	-4.8539	0.022248	0.11717
novel_circ_0004753	14.8736	1.78315	3.1205	0.022574	0.11807
novel_circ_0005321	5.18437	0	4.9085	0.022807	0.11807
novel_circ_0005596	0	5.35164	-4.8495	0.022812	0.11807
novel_circ_0006205	0	5.35164	-4.8495	0.022812	0.11807
novel_circ_0002991	5.11905	0	4.8919	0.023456	0.12089
novel_circ_0000441	5.13678	0	4.8972	0.023751	0.12189
novel_circ_0002562	1.56981	12.391	-2.9514	0.023985	0.12257
novel_circ_0000387	0	5.3266	-4.8536	0.02459	0.1247
novel_circ_0003986	5.036	0	4.8698	0.024816	0.1247
novel_circ_0005635	5.13405	0	4.902	0.024737	0.1247
novel_circ_0007055	5.06873	0	4.8854	0.024748	0.1247
novel_circ_0000490	0	5.28044	-4.8258	0.025219	0.1262
novel_circ_0001726	4.97069	0	4.8528	0.025759	0.12784
novel_circ_0002782	4.97069	0	4.8528	0.025759	0.12784
novel_circ_0006378	5.02114	0	4.8739	0.026016	0.12859
novel_circ_0005319	26.8627	7.34104	1.8958	0.026858	0.13167
novel_circ_0007443	4.95296	0	4.8474	0.026751	0.13167
novel_circ_0001777	4.98569	0	4.8631	0.027512	0.13272
novel_circ_0003331	16.4763	2.94349	2.4692	0.027293	0.13272
novel_circ_0003742	4.88764	0	4.8301	0.027416	0.13272
novel_circ_0007184	4.98569	0	4.8631	0.027512	0.13272
novel_circ_0000062	4.92037	0	4.846	0.027919	0.1332
novel_circ_0000259	9.54087	0.696202	3.5781	0.027944	0.1332
novel_circ_0006119	18.8385	48.8642	-1.3713	0.027878	0.1332
novel_circ_0007038	2.44239	14.5329	-2.6122	0.028282	0.13428
novel_circ_0004902	17.1558	3.19261	2.4442	0.028528	0.13492
novel_circ_0002095	4.82233	0	4.8126	0.028832	0.1353
novel_circ_0004981	4.82233	0	4.8126	0.028832	0.1353
novel_circ_0000157	0	5.0393	-4.7569	0.03003	0.13742
novel_circ_0001519	4.83719	0	4.8083	0.029641	0.13742
novel_circ_0001821	4.7896	0	4.7961	0.030072	0.13742
novel_circ_0002800	4.83719	0	4.8083	0.029641	0.13742
novel_circ_0005392	23.1803	6.11826	1.9591	0.030063	0.13742
novel_circ_0006199	4.9025	0	4.826	0.029907	0.13742
novel_circ_0006417	17.82	4.17425	2.107	0.030082	0.13742
novel_circ_0006646	19.9332	5.218	1.9376	0.030244	0.13764
novel_circ_0004892	3.68274	17.5556	-2.2647	0.030635	0.13817
novel_circ_0005444	1.04154	10.6238	-3.374	0.030819	0.13817
novel_circ_0005955	1.7509	13.0653	-2.8197	0.030568	0.13817
novel_circ_0006093	4.73928	0	4.7893	0.030792	0.13817
novel_circ_0001975	34.0529	10.8853	1.6227	0.031399	0.14025
novel_circ_0005447	0.528269	8.09029	-3.7472	0.03155	0.1404
novel_circ_0000469	7.68008	0.464134	3.8314	0.032435	0.14276
novel_circ_0003857	4.68882	0	4.7668	0.032306	0.14276
novel_circ_0006722	4.75414	0	4.7849	0.032363	0.14276
novel_circ_0001958	4.64124	0	4.7543	0.03319	0.14398
novel_circ_0002720	19.3396	5.03022	1.9778	0.033143	0.14398
novel_circ_0003593	4.67396	0	4.7712	0.033067	0.14398
novel_circ_0007314	4.64124	0	4.7543	0.03319	0.14398
novel_circ_0000949	3.5997	16.21	-2.1692	0.034066	0.14584
novel_circ_0002407	4.73914	0	4.774	0.033874	0.14584
novel_circ_0004132	0	4.74588	-4.6818	0.033992	0.14584
novel_circ_0005520	0	4.76294	-4.6805	0.034223	0.14584
novel_circ_0006048	9.81074	0.928269	3.2326	0.034197	0.14584
novel_circ_0006088	4.6561	0	4.7498	0.03443	0.14621
novel_circ_0000368	0	4.73681	-4.6793	0.034573	0.1463
novel_circ_0001683	4.59078	0	4.7313	0.035536	0.14649
novel_circ_0001756	1.05654	10.7483	-3.2124	0.03587	0.14649
novel_circ_0001944	4.65897	0	4.7601	0.034831	0.14649
novel_circ_0002013	4.67383	0	4.7558	0.035149	0.14649
novel_circ_0002067	17.8827	44.3163	-1.311	0.035103	0.14649
novel_circ_0002781	5.38045	0	4.9698	0.035608	0.14649
novel_circ_0002945	0	4.65653	-4.6499	0.037065	0.14649
novel_circ_0003418	4.47515	0	4.7053	0.03709	0.14649
novel_circ_0003594	0	4.8163	-4.6898	0.037147	0.14649
novel_circ_0003901	4.52546	0	4.7125	0.037168	0.14649
novel_circ_0004395	0	4.65653	-4.6499	0.037065	0.14649
novel_circ_0004805	9.7127	0.928269	3.2181	0.036761	0.14649
novel_circ_0005101	4.47515	0	4.7053	0.03709	0.14649
novel_circ_0005264	4.59078	0	4.7313	0.035536	0.14649
novel_circ_0005322	12.9801	1.82853	2.9023	0.036134	0.14649
novel_circ_0005628	4.59078	0	4.7313	0.035536	0.14649
novel_circ_0006774	4.57592	0	4.7359	0.035997	0.14649
novel_circ_0006826	0	4.78908	-4.6822	0.037157	0.14649
novel_circ_0006833	4.63837	0	4.7442	0.036323	0.14649
novel_circ_0007169	7.54931	0.464134	3.8026	0.036431	0.14649
novel_circ_0007218	4.59092	0	4.7471	0.035358	0.14649
novel_circ_0000837	0	5.47839	-4.8901	0.037292	0.1465
novel_circ_0001453	4.49288	0	4.7112	0.037661	0.14707
novel_circ_0007202	5.23769	0	4.9358	0.037681	0.14707
novel_circ_0001061	0.792403	9.13295	-3.371	0.03866	0.15017
novel_circ_0002851	0	4.65544	-4.6436	0.038849	0.15017
novel_circ_0005993	19.6662	50.1103	-1.3518	0.038795	0.15017
novel_circ_0002436	0.694359	8.24317	-3.5945	0.039141	0.15048
novel_circ_0003180	4.45742	0	4.6992	0.039216	0.15048
novel_circ_0004732	5.15465	0	4.914	0.039306	0.15048
novel_circ_0002648	27.0791	6.92275	1.9389	0.040381	0.15411
novel_circ_0005151	7.21426	0.464134	3.7366	0.041248	0.15684
novel_circ_0005261	5.11632	0	4.8963	0.041357	0.15684
novel_circ_0000474	4.45728	0	4.6831	0.042389	0.15997
novel_circ_0001233	0	5.24632	-4.8269	0.042446	0.15997
novel_circ_0002141	0	5.21111	-4.8219	0.043206	0.16233
novel_circ_0004163	7.00058	0.464134	3.697	0.043455	0.16275
novel_circ_0001940	8.02726	0.696202	3.3474	0.045319	0.16822
novel_circ_0005172	7.1638	0.464134	3.726	0.04536	0.16822
novel_circ_0006542	3.91142	18.2398	-2.22	0.045472	0.16822
novel_circ_0007085	18.1438	3.75549	2.3028	0.045415	0.16822
novel_circ_0002733	5.03586	0	4.8594	0.045948	0.16946
novel_circ_0006253	7.49612	0.713261	3.4885	0.046111	0.16954
novel_circ_0002582	4.97055	0	4.8417	0.047169	0.17083
novel_circ_0003232	4.97055	0	4.8417	0.047169	0.17083
novel_circ_0003788	16.4137	4.25561	1.9174	0.047034	0.17083
novel_circ_0004254	12.2355	33.2663	-1.4335	0.046898	0.17083
novel_circ_0004731	4.97055	0	4.8417	0.047169	0.17083
novel_circ_0002395	0	5.03209	-4.7746	0.04787	0.17182
novel_circ_0002729	16.1198	43.2468	-1.4139	0.047774	0.17182
novel_circ_0007145	8.33884	24.9703	-1.602	0.047786	0.17182
novel_circ_0002904	10.2561	1.16034	3.0082	0.048205	0.17251
novel_circ_0002712	83.9231	5.80168	3.8319	0.048726	0.17334
novel_circ_0004438	1.04154	9.14203	-3.1504	0.04864	0.17334
novel_circ_0002399	0	4.97904	-4.7555	0.049128	0.17426
novel_circ_0001681	7.79571	0.696202	3.3001	0.049778	0.17605
novel_circ_0001761	0.824992	7.76887	-3.3826	0.049979	0.17624
novel_circ_0000644	4.12797	0	4.5893	0.048193	NA
novel_circ_0000737	4.2436	0	4.6173	0.045553	NA
novel_circ_0001277	4.35937	0	4.662	0.040341	NA
novel_circ_0002168	4.35937	0	4.662	0.040341	NA
novel_circ_0003293	4.19328	0	4.6096	0.047131	NA
novel_circ_0003372	4.42469	0	4.6813	0.039222	NA
novel_circ_0004728	4.09524	0	4.5699	0.049358	NA
novel_circ_0004994	4.19601	0	4.6037	0.049286	NA
novel_circ_0005904	4.44242	0	4.6874	0.038368	NA
novel_circ_0006076	4.12797	0	4.5893	0.048193	NA
novel_circ_0006354	0	4.39724	-4.5663	0.044589	NA
novel_circ_0006979	4.24374	0	4.6345	0.045666	NA
novel_circ_0007007	4.42469	0	4.6813	0.039222	NA
novel_circ_0007127	0	4.25561	-4.529	0.048999	NA
novel_circ_0007159	4.09524	0	4.5699	0.049358	NA
novel_circ_0007243	4.29406	0	4.6423	0.042392	NA
novel_circ_0007364	4.32678	0	4.6606	0.04238	NA

## Sheet: lncRNA
gene_id	gene_name	gene_locus	x12_FPKM	x12A_FPKM	log2FoldChange	pvalue	padj
XLOC_133271	XLOC_133271	18:60095154-60153653	0	1.30661	-15.4828	4.56435e-41	1.3547e-37
XLOC_214975	XLOC_214975	4:151123315-151176750	0.103576	6.60026	-6.45986	3.79979e-38	8.67521e-35
ENSRNOG00000056128	AABR07064719.1	6:91456907-91680528	11076.2	163787	-4.87227	7.7359e-31	7.65338e-28
XLOC_240446	XLOC_240446	5:27284598-27386182	0	0.500722	-14.9772	9.63699e-31	9.22664e-28
ENSRNOG00000015383	Asxl3	18:13386133-13491735	0.076613	2.01052	-5.58387	1.3376e-30	1.24063e-27
XLOC_209137	XLOC_209137	4:65911195-65962719	0	0.937469	-14.8244	1.3278e-28	9.38315e-26
XLOC_260463	XLOC_260463	6:30627932-30638534	533.177	4342.19	-3.94292	5.19736e-28	3.50585e-25
ENSRNOG00000054360	Tspan11	4:160455986-160522906	25.6953	1.44031	3.78931	9.25164e-28	5.96932e-25
XLOC_086465	XLOC_086465	14:14703606-14853410	0.245075	7.57215	-5.70397	4.30699e-27	2.66315e-24
XLOC_113811	XLOC_113811	16:27399146-27428119	0.472767	6.96416	-4.60595	5.73393e-26	3.211e-23
XLOC_119516	XLOC_119516	17:35908419-35958107	0	0.867213	-14.6453	1.91621e-25	9.63951e-23
ENSRNOG00000056656	AABR07044049.1	19:53800188-53931496	0.0863307	1.42908	-4.88752	1.37851e-24	5.92958e-22
ENSRNOG00000011151	Tenm4	1:161183604-161880923	0.0369103	1.13494	-4.95445	2.34859e-24	9.95804e-22
ENSRNOG00000023720	Ntm	8:30039081-30479887	0.0685513	2.96536	-5.92651	3.13719e-24	1.29322e-21
ENSRNOG00000011321	Rftn1	9:12740788-12942358	1.39342	16.8277	-3.87757	8.10323e-23	2.86314e-20
XLOC_122447	XLOC_122447	17:85627692-85749028	0.147159	1.58795	-4.2538	9.01217e-23	3.14684e-20
XLOC_065508	XLOC_065508	12:10037510-10068853	0	1.02069	-14.2796	4.02177e-22	1.32193e-19
XLOC_008880	XLOC_008880	1:143723669-143752104	0.674269	7.57168	-4.32415	9.6358e-22	2.97907e-19
ENSRNOG00000019578	Rps16	1:85405512-85408444	671.543	38.4306	3.21359	1.37041e-21	4.19319e-19
XLOC_266074	XLOC_266074	6:119519027-119609983	0.0883973	2.39483	-5.50471	1.98322e-21	5.82792e-19
ENSRNOG00000012874	Rgma	1:134699299-134742514	58.6431	4.92429	2.74815	3.86155e-20	9.88024e-18
ENSRNOG00000010522	Tlr4	5:82587378-82793747	0.248656	1.67798	-3.97663	6.08587e-20	1.53075e-17
XLOC_178974	XLOC_178974	20:114747-118747	2.211	29.6907	-4.67118	9.11151e-20	2.21664e-17
XLOC_319896	XLOC_319896	KL568159.1:1295463-1373030	0	0.494261	-14.4576	1.72391e-19	3.90577e-17
ENSRNOG00000031090	RT1-CE7	20:4673843-4896970	2.83907	13.1194	-3.02774	2.25288e-19	5.02748e-17
ENSRNOG00000016483	Myo16	16:84575150-84939323	5.51333	0.205961	3.7541	2.34199e-19	5.18734e-17
ENSRNOG00000013481	Cdh11	19:2391053-2551245	2.87875	15.9057	-3.16445	3.58334e-19	7.70678e-17
ENSRNOG00000016103	Nkd2	1:32058044-32084877	0.81509	20.8584	-5.11452	4.48772e-19	9.31436e-17
XLOC_202012	XLOC_202012	3:122976066-123017850	1.35849	8.36001	-3.36553	1.06074e-18	2.14169e-16
ENSRNOG00000053728	AABR07006724.1	1:250090710-250301226	0.830842	3.46306	-3.62389	1.24687e-18	2.46713e-16
XLOC_078545	XLOC_078545	13:98231045-98275169	0.665367	5.09958	-3.73877	1.2597e-18	2.47601e-16
XLOC_310579	XLOC_310579	9:113845948-113872741	0	1.0715	-14.258	5.49531e-18	9.94517e-16
XLOC_161686	XLOC_161686	2:9665966-9716944	0	0.722116	-14.4174	1.40231e-17	2.46276e-15
XLOC_066045	XLOC_066045	12:16084038-16095268	1.3206	13.7771	-4.09578	1.60598e-17	2.75524e-15
XLOC_246810	XLOC_246810	5:142986546-143003853	0	1.80891	-14.1078	5.32057e-17	8.35527e-15
XLOC_011217	XLOC_011217	1:180808310-180809642	0.246675	58.9779	-8.71797	1.22746e-16	1.88761e-14
XLOC_196881	XLOC_196881	3:32654357-32776500	0.323113	0	13.7448	2.13519e-16	3.15286e-14
ENSRNOG00000004863	Mpped2	3:97721237-97896422	27.7408	2.41468	2.66949	4.51571e-16	6.17633e-14
XLOC_075055	XLOC_075055	13:42897937-42966964	3.71766	27.7565	-3.83179	8.68921e-16	1.15132e-13
ENSRNOG00000001724	Atp13a3	11:73936391-73963852	7.34261	34.0585	-2.87478	1.26567e-15	1.6404e-13
ENSRNOG00000024264	Amz1	12:15890078-16002788	3.69142	16.0561	-2.93512	2.45562e-15	3.0623e-13
ENSRNOG00000010266	Cd180	2:32820315-32886906	0	0.944659	-14.0409	6.45181e-15	7.65959e-13
XLOC_048293	XLOC_048293	10:81693725-81755767	0.465424	3.21799	-3.52027	1.05469e-14	1.23241e-12
ENSRNOG00000000723	RT1-CE5	20:4788978-4940258	5.27697	16.4626	-2.37788	1.14e-14	1.31654e-12
ENSRNOG00000060365	AABR07016845.1	15:1269471-1807388	0.020173	0.555973	-5.4879	1.46752e-14	1.67523e-12
ENSRNOG00000012739	Brf2	16:69089955-69133149	6.00903	9.09678	-2.67332	4.65582e-14	4.88285e-12
ENSRNOG00000053550	Itga1	2:47127219-47281421	78.467	7.89004	2.48319	1.08696e-13	1.0899e-11
XLOC_176132	XLOC_176132	20:4638561-4893603	0.412458	1.96762	-3.41093	1.1305e-13	1.12974e-11
ENSRNOG00000008837	Ass1	3:10327414-10375826	8.81672	29.932	-2.65967	1.29283e-13	1.27904e-11
XLOC_324469	XLOC_324469	X:59464873-59513732	0	0.351063	-13.4047	1.62435e-13	1.57039e-11
ENSRNOG00000061835	AABR07044980.1	20:30041461-30263742	0	0.133547	-14.1671	1.80067e-13	1.724e-11
ENSRNOG00000058921	AABR07047054.2	5:17550793-17592877	0.0332053	1.54341	-6.14566	1.95094e-13	1.86186e-11
XLOC_166420	XLOC_166420	2:96408552-96469010	0.0724167	2.27173	-6.02782	2.28945e-13	2.14356e-11
XLOC_309283	XLOC_309283	9:91838541-91883265	0.81313	3.53077	-2.92285	2.63158e-13	2.43319e-11
XLOC_278110	XLOC_278110	7:20382114-20485707	0.371386	0	13.2923	3.81118e-13	3.4592e-11
XLOC_150230	XLOC_150230	2:52672373-52710832	0	1.20541	-13.9732	4.5913e-13	4.07994e-11
XLOC_277435	XLOC_277435	7:11929896-11937991	1.12267	9.69428	-3.9276	5.076e-13	4.43105e-11
ENSRNOG00000012681	Lgals9	10:64737022-64760201	0.026835	4.81511	-7.74841	5.52037e-13	4.80483e-11
ENSRNOG00000018673	Sec22b	2:200076054-200098076	63.967	8.92141	2.0622	8.96532e-13	7.66832e-11
XLOC_181591	XLOC_181591	20:42409420-42501996	0.325105	0	13.395	1.014e-12	8.52566e-11
ENSRNOG00000012442	Cemip	1:146069771-146226462	17.7456	92.5027	-3.00417	1.18785e-12	9.90318e-11
XLOC_028439	XLOC_028439	1:180742403-181295140	0.591568	28.7144	-6.32517	1.22993e-12	1.01967e-10
XLOC_162265	XLOC_162265	2:18574390-18587812	0.161904	4.88819	-5.56692	2.59625e-12	2.05484e-10
ENSRNOG00000061612	Zfp184	17:44522129-44815995	21.7405	171.128	-3.83089	2.97643e-12	2.33088e-10
ENSRNOG00000016874	Zfp521	18:5031676-5314585	21.3158	2.00887	2.52351	3.18931e-12	2.49072e-10
ENSRNOG00000061928	Myo1e	8:76754492-76839593	43.2253	5.90647	2.21411	3.75909e-12	2.89041e-10
XLOC_005077	XLOC_005077	1:78546546-78573596	0	0.51858	-13.3241	4.092e-12	3.13017e-10
ENSRNOG00000037687	Rspo2	7:81924050-82059789	0.0366823	1.21507	-5.48027	6.89446e-12	5.0776e-10
XLOC_017291	XLOC_017291	1:1522833-1558784	0	0.424598	-13.4956	8.61989e-12	6.27055e-10
XLOC_008307	XLOC_008307	1:131506146-131561065	0	0.240479	-12.9252	1.21312e-11	8.51192e-10
XLOC_239220	XLOC_239220	5:4366334-4394353	0	0.530369	-13.006	1.2169e-11	8.51831e-10
ENSRNOG00000054296	Hist1h2bo	17:44742229-44834745	212.904	757.682	-2.97703	1.27698e-11	8.8969e-10
XLOC_143967	XLOC_143967	19:10305415-10318171	1.07499	6.96725	-3.58703	1.40554e-11	9.74682e-10
XLOC_143252	XLOC_143252	19:55756611-55865051	0.536915	1.61954	-2.43919	2.85128e-11	1.85991e-09
XLOC_106722	XLOC_106722	16:27360186-27371774	0	0.866833	-12.7654	3.03007e-11	1.9722e-09
ENSRNOG00000012868	Uaca	8:65686622-65774989	3.05762	9.06547	-2.34768	3.07974e-11	1.99663e-09
XLOC_133324	XLOC_133324	18:61788796-62013139	0.238445	1.18335	-2.96859	3.18723e-11	2.06094e-09
ENSRNOG00000056714	Sla	7:107584118-107634335	0	0.954186	-13.6554	3.48303e-11	2.24731e-09
XLOC_218950	XLOC_218950	4:28525512-28580423	0	0.241403	-12.882	6.675e-11	4.05038e-09
ENSRNOG00000003732	Flrt2	6:119518484-119609296	1.20364	9.97364	-3.52232	7.3407e-11	4.39258e-09
XLOC_032003	XLOC_032003	1:239397842-239417710	0.561688	3.93167	-3.54391	9.45718e-11	5.56923e-09
ENSRNOG00000016469	Fxyd2	8:49710374-49717489	0	24.734	-13.9327	1.2913e-10	7.4131e-09
ENSRNOG00000001828	Stk38l	4:181027212-181089740	51.1067	7.00273	2.0745	1.3859e-10	7.94083e-09
ENSRNOG00000014202	Snx20	19:19395655-19410038	0.121381	3.89702	-5.77791	1.48978e-10	8.50318e-09
XLOC_307545	XLOC_307545	9:60186029-60227393	0	0.234371	-12.5372	1.53459e-10	8.69211e-09
ENSRNOG00000014871	Zic4	8:98745310-98863787	0.274198	1.41865	-3.3514	1.87459e-10	1.03224e-08
XLOC_213066	XLOC_213066	4:122508543-122620593	0.403151	2.93994	-3.86527	1.90701e-10	1.04815e-08
ENSRNOG00000005971	Gpr176	3:110042853-110141192	5.29892	30.4213	-2.87972	2.87379e-10	1.5211e-08
ENSRNOG00000059601	AC127076.2	5:5055765-5065181	3.25906	11.6146	-2.66916	3.38273e-10	1.77071e-08
XLOC_290810	XLOC_290810	8:67700418-67708681	1.30155	8.27189	-3.46775	3.60066e-10	1.87159e-08
ENSRNOG00000054017	Hist1h4b	17:44519444-44527825	18.8042	99.2076	-3.30847	3.82245e-10	1.96962e-08
ENSRNOG00000008237	Unc13b	5:58505500-58715576	6.84067	0.427964	3.07773	4.1307e-10	2.11014e-08
ENSRNOG00000046434	Hist1h2ail1	17:43808632-43817640	114.128	419.555	-2.96634	4.19492e-10	2.1356e-08
ENSRNOG00000029049	Zdhhc14	1:46378807-46649292	1.47871	5.7716	-1.94564	4.31565e-10	2.1933e-08
XLOC_252651	XLOC_252651	6:54914301-55001963	0.407483	2.70917	-3.36666	4.59853e-10	2.31045e-08
ENSRNOG00000060536	AABR07070078.1	8:48088104-48157276	0.153187	1.30964	-3.7547	5.5149e-10	2.73259e-08
XLOC_062506	XLOC_062506	12:10142538-10210801	8.51145	21.2498	-2.14309	6.24488e-10	3.0636e-08
ENSRNOG00000030712	RT1-A2	20:5354221-5421098	17.9311	30.9508	-1.82572	6.58669e-10	3.21534e-08
ENSRNOG00000055512	Hist1h2bk	17:44520523-44528513	95.4961	276.067	-2.55665	7.11015e-10	3.44257e-08
ENSRNOG00000043377	Fdps	2:188384508-188413219	246.519	35.942	1.86892	8.7163e-10	4.16586e-08
ENSRNOG00000030118	Msn	X:65226748-65295810	258.314	44.4872	1.73691	1.05951e-09	4.98357e-08
XLOC_011216	XLOC_011216	1:180733521-181349518	76.4169	232.62	-2.39797	1.5037e-09	6.79511e-08
XLOC_299040	XLOC_299040	8:59711235-59736527	0.497353	2.95392	-3.39022	1.54348e-09	6.96207e-08
XLOC_247621	XLOC_247621	5:154831641-154894595	0.0957527	0.971878	-4.1252	1.80756e-09	8.00355e-08
XLOC_025200	XLOC_025200	1:122029648-122269175	0	0.152962	-12.6265	1.90902e-09	8.40648e-08
XLOC_069259	XLOC_069259	13:43049020-43172915	0.190883	0	13.0394	2.01553e-09	8.82312e-08
XLOC_298554	XLOC_298554	8:53966258-54134839	7.40882	0.94237	2.08175	2.23825e-09	9.74067e-08
XLOC_264108	XLOC_264108	6:89155179-89205488	0.327855	0	12.5183	2.30225e-09	1.00045e-07
XLOC_145343	XLOC_145343	19:32188046-32289686	0.306428	1.15605	-2.75185	2.54448e-09	1.09768e-07
XLOC_273265	XLOC_273265	7:98606944-98709363	0.467113	1.63958	-2.5975	2.63295e-09	1.1342e-07
XLOC_054655	XLOC_054655	11:78170034-78178984	1.59594	0	12.3125	3.00788e-09	1.28637e-07
ENSRNOG00000029377	AABR07070275.1	8:63067080-63130118	14.0157	8.1909	-1.8993	3.14875e-09	1.33507e-07
XLOC_275714	XLOC_275714	7:134765992-134800893	0.068705	3.58693	-6.37824	3.55231e-09	1.49762e-07
XLOC_212788	XLOC_212788	4:118912140-119002533	1.0521	0.0247713	4.5042	3.73368e-09	1.56519e-07
XLOC_163022	XLOC_163022	2:33923443-33983235	3.62889	7.99079	-1.98251	4.83053e-09	1.99125e-07
ENSRNOG00000056359	AABR07035722.1	12:21412538-21420169	0	2.55266	-13.2616	5.17988e-09	2.1147e-07
ENSRNOG00000033045	H2afj	4:170763480-170800959	33.5319	148.692	-3.06189	5.37093e-09	2.18668e-07
ENSRNOG00000062158	AC134224.3	1:221158098-221158792	0.0524943	31.552	-10.3181	6.0887e-09	2.44537e-07
ENSRNOG00000062132	AABR07041239.2	X:123603242-123662414	0	0.136067	-12.1615	7.11929e-09	2.81734e-07
ENSRNOG00000038943	RGD1560034	7:27620458-27786999	0.140066	0	12.2804	8.06125e-09	3.16898e-07
XLOC_045877	XLOC_045877	10:46017257-46032234	1.94137	7.22236	-2.70487	8.42725e-09	3.2954e-07
XLOC_157073	XLOC_157073	2:187115241-187135099	0.78984	3.54939	-3.9641	9.45273e-09	3.65309e-07
XLOC_156830	XLOC_156830	2:180857192-180866503	1.82977	9.11096	-3.04923	9.51386e-09	3.66741e-07
ENSRNOG00000000853	Aif1	20:5161333-5166448	0	5.1897	-12.3713	1.14811e-08	4.37994e-07
ENSRNOG00000009694	Bmp4	15:20776054-20823707	4.45481	13.3957	-2.29419	1.25668e-08	4.75136e-07
XLOC_220177	XLOC_220177	4:58572898-58633906	0	0.122024	-12.1095	1.37773e-08	5.17609e-07
ENSRNOG00000057291	AABR07019088.1	15:87493000-87561581	0.605868	3.31033	-3.2695	1.38624e-08	5.20145e-07
XLOC_186471	XLOC_186471	3:82200245-82236989	0.234063	2.06126	-3.93003	1.54122e-08	5.72508e-07
ENSRNOG00000020514	Sox6	1:185673177-186182829	30.0307	2.44502	3.03129	1.60353e-08	5.91836e-07
ENSRNOG00000004158	Hdac9	6:53488883-54059119	1.31	0.125477	2.20948	1.69761e-08	6.22806e-07
XLOC_120376	XLOC_120376	17:49676115-49677020	3.72166	37.1077	-4.13762	2.18627e-08	7.85577e-07
ENSRNOG00000057141	RGD1561730	12:20592216-20660304	0.0117807	3.26889	-8.4146	2.21365e-08	7.93493e-07
XLOC_079847	XLOC_079847	14:4251414-4268124	0	0.44915	-12.0316	2.23008e-08	7.98416e-07
XLOC_187141	XLOC_187141	3:92518093-92556183	0.013706	3.21799	-8.60993	2.28444e-08	8.15911e-07
XLOC_049258	XLOC_049258	10:94864430-94968671	0.118278	0	12.0975	2.47904e-08	8.80467e-07
ENSRNOG00000002052	Ccdc80	11:60645086-60679555	347.21	70.2643	1.57068	2.52014e-08	8.9364e-07
XLOC_094101	XLOC_094101	15:41976833-42020552	0.338365	1.55313	-3.4248	2.58985e-08	9.12908e-07
XLOC_270699	XLOC_270699	7:54379127-54458541	0.175641	0	12.1042	2.93919e-08	1.02269e-06
ENSRNOG00000000479	Kifc1	20:5509059-5526175	7.06715	15.0257	-2.01114	3.18096e-08	1.10422e-06
ENSRNOG00000010392	Nrg1	16:63815560-64057434	41.858	3.79541	2.5262	3.80233e-08	1.28681e-06
ENSRNOG00000002001	Itsn1	11:31893489-32069249	21.8996	4.39006	1.61477	3.96979e-08	1.33587e-06
ENSRNOG00000019953	Ube2f	9:98398128-98428128	31.3651	5.64786	1.77439	4.25335e-08	1.42161e-06
XLOC_187274	XLOC_187274	3:94176110-94334953	0.0542043	0.802253	-4.73262	4.31641e-08	1.43784e-06
XLOC_290841	XLOC_290841	8:68591447-68678672	1.31538	2.91114	-1.91221	4.56339e-08	1.50994e-06
XLOC_024138	XLOC_024138	1:102872081-102891628	0.547676	0	11.8951	4.74227e-08	1.56224e-06
ENSRNOG00000046663	LOC498276	13:91146876-91237259	0.185168	7.94706	-7.14705	4.74701e-08	1.56224e-06
ENSRNOG00000009636	Scrn1	4:84678571-84740909	50.521	8.28452	1.80819	4.88519e-08	1.60213e-06
ENSRNOG00000005621	Gxylt2	4:133178949-133262841	0.376748	3.90711	-3.81944	5.02882e-08	1.64392e-06
XLOC_325590	XLOC_325590	X:75540967-75566562	0	0.19562	-11.8516	5.37699e-08	1.74988e-06
ENSRNOG00000010941	Tifa	2:232016962-232220880	1.95107	11.1763	-2.66722	6.2469e-08	2.01093e-06
ENSRNOG00000013940	RGD1565989	2:127844575-127947952	1.56499	3.00182	-1.76412	6.81656e-08	2.16149e-06
XLOC_308291	XLOC_308291	9:72957244-73034942	0	0.558356	-14.5552	7.04633e-08	2.22484e-06
ENSRNOG00000027271	RGD1359290	10:95547257-95697629	68.4763	4.61411	2.73556	7.0768e-08	2.23144e-06
XLOC_246464	XLOC_246464	5:139085758-139112207	0.353575	0	11.6969	7.08228e-08	2.23144e-06
ENSRNOG00000001352	Hectd4	12:40689798-40822159	22.5113	4.74904	1.52625	7.3537e-08	2.30717e-06
ENSRNOG00000060349	Fam3c	4:49387989-49439867	17.032	1.96162	2.25308	7.6529e-08	2.39093e-06
ENSRNOG00000008586	Aldh1l2	7:26375767-26425108	13.8834	2.90113	1.75074	9.21925e-08	2.83846e-06
XLOC_045164	XLOC_045164	10:34516793-34537111	1.32878	6.42589	-3.01165	9.54922e-08	2.92488e-06
ENSRNOG00000055567	Fmnl2	3:38559914-38678304	14.6547	2.72437	1.63201	9.59979e-08	2.93734e-06
ENSRNOG00000060513	AC107174.2	8:48235878-48379819	0.104142	0.931574	-4.26184	1.017e-07	3.09586e-06
XLOC_092242	XLOC_092242	15:13454256-13634542	0.187934	0.819086	-2.81514	1.02866e-07	3.12173e-06
ENSRNOG00000033235	Relb	1:80517017-80545030	3.5909	15.7655	-2.86679	1.0403e-07	3.15061e-06
XLOC_243631	XLOC_243631	5:80302997-80326338	0	0.223344	-11.5972	1.05061e-07	3.17859e-06
XLOC_148395	XLOC_148395	2:18576122-18587333	0.186832	11.5548	-6.5971	1.24711e-07	3.69402e-06
XLOC_166820	XLOC_166820	2:103294496-103332383	0.0143223	5.97893	-9.09222	1.25375e-07	3.70631e-06
XLOC_133058	XLOC_133058	18:56506041-56534195	0.380809	0	11.892	1.26127e-07	3.72482e-06
ENSRNOG00000062134	AABR07043986.2	19:50848658-51971916	0.406303	0.875633	-1.93939	1.43172e-07	4.18655e-06
ENSRNOG00000001297	Prmt2	20:13156241-13212606	25.8471	5.08367	1.63651	1.55559e-07	4.50437e-06
ENSRNOG00000014248	Erbb4	9:75021790-75528644	1.52378	0.0557867	3.89976	1.5578e-07	4.50638e-06
XLOC_138391	XLOC_138391	18:61231627-61258691	0.343816	0	11.6984	1.92572e-07	5.49572e-06
XLOC_250965	XLOC_250965	6:34017050-34024408	0	0.580621	-11.6451	2.03794e-07	5.77709e-06
XLOC_039708	XLOC_039708	10:77091309-77147066	0.159992	0	11.6411	2.09508e-07	5.91646e-06
XLOC_061925	XLOC_061925	12:263489-268939	1.4146	0	11.4224	2.16598e-07	6.08772e-06
XLOC_315195	XLOC_315195	9:76226806-76325080	0.101487	3.47943	-6.09303	2.19685e-07	6.16281e-06
ENSRNOG00000014797	Tmbim1	9:81569289-81586553	127.564	24.6073	1.49658	2.21129e-07	6.19162e-06
XLOC_306494	XLOC_306494	9:44234460-44310152	0	0.385343	-13.8964	2.37119e-07	6.60196e-06
ENSRNOG00000042848	Jam2	11:24266345-24285320	15.2225	0.81354	2.97077	2.49797e-07	6.93543e-06
ENSRNOG00000014956	Slc11a1	9:81655629-81666706	0.054429	3.52645	-6.4821	2.563e-07	7.09606e-06
XLOC_267633	XLOC_267633	6:147202287-147306021	0.208124	0	12.6176	2.74797e-07	7.56952e-06
XLOC_166645	XLOC_166645	2:99760746-99813816	0.0645937	0.677717	-4.3302	2.8625e-07	7.83755e-06
ENSRNOG00000012199	Sox2	2:121062000-121195065	75.5363	8.01393	2.3173	2.90614e-07	7.93508e-06
ENSRNOG00000028505	Rps18	20:5441876-5445553	1174.21	185.774	1.68985	3.03331e-07	8.2293e-06
ENSRNOG00000008048	Plscr1	8:99625459-99725217	0.951805	6.13367	-3.09411	3.11491e-07	8.4199e-06
ENSRNOG00000061369	AABR07005508.1	1:183884015-184077383	0.249553	1.09893	-2.85291	3.21946e-07	8.64738e-06
ENSRNOG00000005359	Csrnp3	3:51883559-52120290	0.0568667	0	11.637	3.23221e-07	8.67377e-06
ENSRNOG00000004560	Cacna1b	3:1740024-1924827	0.104497	0.803753	-3.43316	3.30347e-07	8.84899e-06
ENSRNOG00000016561	Pclaf	8:71514281-71526608	6.22229	22.926	-2.74757	3.3661e-07	8.97135e-06
XLOC_220538	XLOC_220538	4:65535069-65598538	0.485501	3.66836	-3.85283	3.36636e-07	8.97135e-06
ENSRNOG00000029876	Gucy1a2	8:408001-899974	0.719321	4.79914	-4.16646	3.46896e-07	9.21744e-06
XLOC_028432	XLOC_028432	1:180568389-180706239	0.0689073	3.4014	-6.34801	3.53541e-07	9.3772e-06
ENSRNOG00000011823	Tfap2b	9:25410669-25440909	0.175419	2.47232	-4.05488	3.62008e-07	9.58464e-06
XLOC_120037	XLOC_120037	17:44736373-44738386	2.15214	15.8083	-3.82181	3.6252e-07	9.58965e-06
XLOC_209116	XLOC_209116	4:65535069-65576689	1.49731	8.69674	-3.32302	3.79146e-07	9.96728e-06
XLOC_152067	XLOC_152067	2:96408961-96431244	0	0.19721	-11.4267	3.80369e-07	9.99059e-06
ENSRNOG00000014021	Matn4	3:160838632-160853680	15.0484	1.20664	2.59433	3.87764e-07	1.01489e-05
XLOC_132536	XLOC_132536	18:49329557-49348805	0	0.333929	-11.4119	4.16522e-07	1.08157e-05
ENSRNOG00000007202	Sema3d	4:19224310-19413490	1.42593	4.49475	-2.27354	5.24409e-07	1.33456e-05
XLOC_096728	XLOC_096728	15:95230413-95291350	0.770578	0	11.2251	5.46973e-07	1.38635e-05
XLOC_020847	XLOC_020847	1:50886754-51006181	0	0.176433	-14.1565	5.5283e-07	1.4e-05
XLOC_317585	XLOC_317585	9:118276827-118399633	0	0.167634	-13.8791	5.84504e-07	1.47769e-05
XLOC_005301	XLOC_005301	1:80444604-80471403	1.14225	3.36088	-2.36786	6.01572e-07	1.51182e-05
XLOC_028437	XLOC_028437	1:180703338-180770113	0	0.515155	-14.2688	6.21454e-07	1.55783e-05
XLOC_293868	XLOC_293868	8:117082381-117094485	35.7093	6.61889	1.58194	6.22061e-07	1.55804e-05
ENSRNOG00000010308	Nr2f2	1:131448447-131460872	3.57822	23.5276	-3.37081	6.49247e-07	1.61948e-05
ENSRNOG00000003407	Ptpn14	13:108696336-108841585	27.8647	4.70183	1.68703	6.54946e-07	1.63064e-05
XLOC_124582	XLOC_124582	17:26479017-26483628	0	0.766882	-11.352	6.71967e-07	1.662e-05
XLOC_148663	XLOC_148663	2:23705489-23762930	0.459525	1.95355	-2.95405	7.3131e-07	1.7968e-05
ENSRNOG00000053766	Ramp3	14:86922223-86939719	1.94764	27.8795	-4.34767	7.90226e-07	1.92088e-05
ENSRNOG00000016696	Angpt2	16:75917745-76085328	0.26538	5.27735	-4.96029	7.96709e-07	1.93189e-05
XLOC_074401	XLOC_074401	13:31466548-31520113	0	0.401313	-13.4348	8.87774e-07	2.13699e-05
XLOC_062465	XLOC_062465	12:9960910-9974842	0	0.285945	-11.3091	9.09119e-07	2.18306e-05
ENSRNOG00000006170	Bach2	5:47546014-47807166	5.66457	0.523617	2.51493	9.135e-07	2.19181e-05
XLOC_316128	XLOC_316128	9:88607337-88610540	0.866019	8.57848	-4.09372	9.51666e-07	2.27419e-05
ENSRNOG00000001525	Igsf11	11:64211519-64421248	25.7297	2.79077	2.8264	9.57794e-07	2.28699e-05
ENSRNOG00000003895	Rgs1	13:61066153-61070599	0	2.00931	-11.5589	9.7225e-07	2.31778e-05
XLOC_304815	XLOC_304815	9:9463420-9522430	0	0.319702	-13.3092	1.05969e-06	2.49534e-05
ENSRNOG00000016213	Ssbp2	2:20431243-20702515	26.1133	5.32939	1.46587	1.10462e-06	2.59171e-05
XLOC_080440	XLOC_080440	14:14703761-14852968	0.00952467	2.85533	-8.93417	1.12339e-06	2.6316e-05
ENSRNOG00000011439	Grk5	1:282265370-282462605	3.07052	10.8322	-2.48471	1.17146e-06	2.7377e-05
XLOC_316677	XLOC_316677	9:98139328-98231405	0.302532	0.959037	-2.51183	1.25981e-06	2.92117e-05
XLOC_032478	XLOC_032478	1:248916944-249091177	0.486951	2.10087	-2.65644	1.28237e-06	2.96607e-05
XLOC_210102	XLOC_210102	4:80495393-80562034	0.272565	0	11.2275	1.29141e-06	2.9828e-05
XLOC_039633	XLOC_039633	10:76040527-76067076	0.177032	1.23057	-3.78746	1.33098e-06	3.06465e-05
XLOC_255937	XLOC_255937	6:106309876-106339504	0.360721	1.97937	-3.23167	1.43319e-06	3.27711e-05
XLOC_035578	XLOC_035578	10:4870783-4910333	0	0.464345	-13.2204	1.44396e-06	3.29922e-05
ENSRNOG00000009957	Slc25a13	4:31608269-31755351	13.0615	2.51661	1.61715	1.47136e-06	3.34636e-05
XLOC_225423	XLOC_225423	4:150923496-150936194	0.078044	1.44743	-4.94447	1.49896e-06	3.40132e-05
ENSRNOG00000021682	Dcakd	10:91095545-91126742	63.1576	12.4786	1.48071	1.55676e-06	3.52171e-05
XLOC_092970	XLOC_092970	15:19157272-19190306	0.196649	0	11.1807	1.56103e-06	3.52866e-05
XLOC_152430	XLOC_152430	2:101829751-101885782	0	0.305453	-13.3586	1.61226e-06	3.63064e-05
ENSRNOG00000013451	Drosha	2:62887200-62999572	12.4214	2.20551	1.45836	1.62742e-06	3.65924e-05
ENSRNOG00000055187	AABR07026002.2	16:58774176-58791809	0	0.386394	-11.3733	1.69121e-06	3.78546e-05
XLOC_134883	XLOC_134883	18:2830111-2847367	0	0.33454	-11.5722	1.73154e-06	3.87281e-05
XLOC_075049	XLOC_075049	13:42969468-43172851	5.31974	0.414638	2.73801	1.91064e-06	4.23193e-05
ENSRNOG00000039744	RT1-CE4	20:4673658-4940259	8.91459	16.0808	-1.82431	2.24378e-06	4.88236e-05
ENSRNOG00000003160	RragB	X:19090749-19134869	0.620234	0	10.9536	2.28658e-06	4.96458e-05
XLOC_312063	XLOC_312063	9:16267375-16286964	0.414294	2.09668	-3.1826	2.3375e-06	5.05664e-05
XLOC_263000	XLOC_263000	6:73616823-73678861	0	0.211745	-13.2071	2.467e-06	5.30584e-05
ENSRNOG00000022807	Pced1b	7:138706467-138846123	1.27354	3.3588	-1.53982	2.63784e-06	5.63245e-05
XLOC_135964	XLOC_135964	18:27632633-27639528	0	0.460713	-11.3051	2.68556e-06	5.73023e-05
XLOC_218676	XLOC_218676	4:22701500-22859701	0.179518	0	13.2957	2.96849e-06	6.27975e-05
XLOC_028440	XLOC_028440	1:180808312-180809642	19.2985	67.2921	-2.60062	3.01745e-06	6.37876e-05
XLOC_192716	XLOC_192716	3:152492732-152514142	0.259036	0	10.9449	3.37653e-06	7.07313e-05
XLOC_210071	XLOC_210071	4:80187130-80202550	0.284397	2.26087	-3.72975	3.37689e-06	7.07313e-05
XLOC_247201	XLOC_247201	5:150075101-150080682	0.078717	1.90252	-5.29253	3.56997e-06	7.446e-05
XLOC_106343	XLOC_106343	16:22704351-22787385	0.0099	0.993239	-7.65845	3.68538e-06	7.67055e-05
XLOC_004301	XLOC_004301	1:63497834-63542653	0	0.301549	-12.7993	3.70159e-06	7.69888e-05
XLOC_146345	XLOC_146345	19:49301135-49332515	0	0.431777	-12.8758	3.9985e-06	8.27006e-05
ENSRNOG00000024602	Plekha7	1:185356975-185538694	34.5305	3.7919	2.33318	4.06205e-06	8.37233e-05
XLOC_219334	XLOC_219334	4:38338282-38420041	0	0.149429	-13.0933	4.18926e-06	8.59871e-05
XLOC_269116	XLOC_269116	7:22290914-22338046	0.0805277	4.46786	-6.37992	4.22869e-06	8.66764e-05
XLOC_331430	XLOC_331430	X:26015888-26048818	0.003712	0.632747	-8.0236	4.34789e-06	8.8813e-05
ENSRNOG00000038960	RGD1309362	18:55493027-55562201	0.113447	2.43965	-4.97405	4.37314e-06	8.90752e-05
XLOC_087880	XLOC_087880	14:43374908-43461544	0.313387	0.976109	-2.48746	4.53925e-06	9.18301e-05
ENSRNOG00000053968	AABR07019086.1	15:87453035-87540653	2.70912	7.06074	-1.52507	4.58183e-06	9.24231e-05
XLOC_255247	XLOC_255247	6:100930812-100991535	0.0849527	0	10.6859	4.60788e-06	9.28459e-05
XLOC_061798	XLOC_061798	11:88996281-89009009	5.53814	11.3469	-1.79366	4.70766e-06	9.45353e-05
XLOC_000999	XLOC_000999	1:13985928-14075341	0.05384	0	10.746	4.9697e-06	9.9461e-05
XLOC_285929	XLOC_285929	7:135211497-135229727	0.042647	1.11085	-5.33906	5.0912e-06	0.000101687
XLOC_117157	XLOC_117157	17:81241-357118	0	0.114492	-12.6527	5.12161e-06	0.000102226
ENSRNOG00000012240	Supt6h	10:65470471-65517789	29.6051	7.8304	1.3309	5.18034e-06	0.00010319
XLOC_323384	XLOC_323384	X:32394743-32407282	0.38073	0	10.7307	5.235e-06	0.000104208
ENSRNOG00000056874	AABR07026565.1	16:83772954-83848588	2.64985	3.74239	-1.54372	5.31521e-06	0.000105593
XLOC_071487	XLOC_071487	13:86179249-86349219	0.00875667	1.54641	-7.33039	5.34839e-06	0.000106181
ENSRNOG00000015088	AABR07006476.1	1:236680098-236729412	13.529	1.75994	1.91863	5.35318e-06	0.000106205
XLOC_009726	XLOC_009726	1:156397248-156440529	0.391465	1.43976	-2.81745	5.36088e-06	0.000106247
ENSRNOG00000011420	Mtmr7	16:54765325-54856225	6.44853	0.7172	2.08932	5.383e-06	0.000106528
ENSRNOG00000057626	Kif1b	5:165938576-166133491	111.257	26.963	1.29804	5.38382e-06	0.000106528
XLOC_058128	XLOC_058128	11:42895587-42936161	0.061122	1.68335	-5.55584	5.59888e-06	0.000110342
XLOC_176230	XLOC_176230	20:5864583-5895218	0.169086	0	10.8461	5.75179e-06	0.000112974
XLOC_270264	XLOC_270264	7:44771577-44773327	0.0114953	2.68498	-8.29219	5.75526e-06	0.000112974
XLOC_008285	XLOC_008285	1:131481395-131514504	0.0368157	1.23665	-5.61348	5.76273e-06	0.000113045
XLOC_077616	XLOC_077616	13:87996014-88041287	0	0.311683	-13.1202	5.89216e-06	0.000115356
XLOC_123949	XLOC_123949	17:13860835-13948962	0.488271	10.7014	-5.33637	6.1504e-06	0.000119466
XLOC_159689	XLOC_159689	2:233972191-233982697	0	0.280256	-10.7306	6.19203e-06	0.000120196
ENSRNOG00000023257	Adamts9	4:124660262-125105964	4.83951	0.943649	1.52296	6.2231e-06	0.00012072
ENSRNOG00000011677	Slc39a10	9:60021534-60070552	10.9805	2.52913	1.49907	6.83051e-06	0.000131132
XLOC_031218	XLOC_031218	1:225976068-225995105	0	0.658054	-12.6377	7.16039e-06	0.000136669
ENSRNOG00000019154	Zmynd8	3:162480804-162581610	14.5583	3.64155	1.40819	7.22003e-06	0.000137719
ENSRNOG00000019697	Ankrd28	16:7818667-7929304	23.975	4.85062	1.53944	7.32492e-06	0.000139361
ENSRNOG00000053537	AABR07070131.1	8:53831526-54135170	4.459	0.239144	4.1116	7.40984e-06	0.000140587
ENSRNOG00000018381	AABR07027567.1	17:36451058-37295069	4.86925	1.97422	1.57835	7.41305e-06	0.000140587
XLOC_153782	XLOC_153782	2:122630294-122650360	0	0.498908	-12.6889	7.4385e-06	0.000140884
XLOC_114603	XLOC_114603	16:47685662-47717732	0.196069	0.976443	-3.30284	7.65545e-06	0.000144354
ENSRNOG00000019799	Pcdhgc3	18:30867271-30971162	133.573	26.6182	1.45443	7.81572e-06	0.000146817
XLOC_119308	XLOC_119308	17:32852695-32856715	0	1.201	-11.2931	8.18485e-06	0.000152688
XLOC_074466	XLOC_074466	13:33502400-33508775	0.0745113	3.3787	-5.93184	8.27526e-06	0.000153985
XLOC_211764	XLOC_211764	4:96528307-96561740	7.10027	1.04707	2.10254	8.3237e-06	0.000154598
ENSRNOG00000045941	Susd6	6:104374730-104544707	15.7629	27.4316	-1.57276	8.4705e-06	0.00015703
XLOC_119368	XLOC_119368	17:34156599-34294844	0.00793533	1.51613	-7.85448	8.49319e-06	0.000157352
ENSRNOG00000019005	Pde8a	1:143035131-143159433	3.92595	7.62892	-1.4602	8.78239e-06	0.000162204
ENSRNOG00000002407	Pdxdc1	10:3229531-3321412	25.9711	6.34251	1.43578	8.99335e-06	0.00016579
XLOC_120181	XLOC_120181	17:45808836-45859154	0	0.273067	-12.8504	9.05098e-06	0.000166749
ENSRNOG00000006557	Cyfip2	10:31278746-31419235	5.706	1.18211	1.41058	9.61898e-06	0.000175903
XLOC_275942	XLOC_275942	7:139771698-139808883	0	0.237752	-12.7137	9.73664e-06	0.000177776
ENSRNOG00000021916	Slc16a12	1:252976644-253054131	3.1524	0.526393	2.25983	9.85138e-06	0.00017938
ENSRNOG00000020173	Tie1	5:137294544-137321121	0	0.217319	-11.3271	9.87803e-06	0.000179656
ENSRNOG00000009037	Sulf1	5:5999298-6186329	17.414	32.3324	-1.7522	9.95938e-06	0.000180879
ENSRNOG00000057161	AABR07027407.1	17:28825009-28829441	14.3304	0.776047	3.26338	1.02855e-05	0.00018569
XLOC_019439	XLOC_019439	1:32053095-32071862	0.00199033	0.44874	-8.40078	1.0353e-05	0.000186794
ENSRNOG00000027697	Nmnat2	13:70379346-70559458	3.56506	0.293461	2.33201	1.046e-05	0.000188381
ENSRNOG00000001414	Serpine1	12:22639167-22651482	637.17	153.24	1.2416	1.05502e-05	0.000189892
ENSRNOG00000012175	Nfatc2	3:165245238-165360292	1.43763	0.0740047	3.56627	1.06484e-05	0.000191194
XLOC_181563	XLOC_181563	20:42265064-42276835	0.346862	0	10.5111	1.07895e-05	0.000193376
XLOC_308710	XLOC_308710	9:80830357-81041439	2.04884	0.137062	2.93175	1.08287e-05	0.000193846
ENSRNOG00000008075	Ift74	5:113592919-113682484	1.5265	2.77232	-1.60641	1.11392e-05	0.000198208
ENSRNOG00000015894	Dock8	1:242959488-243153465	7.60259	1.50313	1.63485	1.13597e-05	0.000201528
XLOC_170895	XLOC_170895	2:176015551-176041029	0	0.081103	-10.4607	1.1927e-05	0.000210084
ENSRNOG00000000524	RGD735065	20:6869767-6908555	30.5932	8.23793	1.42971	1.20947e-05	0.000212535
XLOC_073963	XLOC_073963	13:21142028-21170065	0	0.341015	-12.3031	1.23214e-05	0.000215625
ENSRNOG00000006966	Nfia	5:116420690-116757578	23.7929	6.18078	1.45876	1.30894e-05	0.000227455
XLOC_178444	XLOC_178444	20:45053714-45078138	0	0.423203	-12.6881	1.341e-05	0.000232347
XLOC_004527	XLOC_004527	1:68065461-68100381	0	0.283871	-12.3135	1.41858e-05	0.000243372
XLOC_071257	XLOC_071257	13:81676327-81680571	0	0.498971	-10.3787	1.43115e-05	0.000245245
XLOC_262170	XLOC_262170	6:58585664-58627512	0	0.211868	-12.2173	1.48141e-05	0.000253274
XLOC_099138	XLOC_099138	15:18396041-18469429	0.244795	0	12.6566	1.49521e-05	0.000255485
ENSRNOG00000014075	Clybl	15:108608204-108838235	3.24516	0.813955	1.71361	1.51108e-05	0.000257901
ENSRNOG00000022421	Crtc1	16:20740826-20794039	8.91661	1.34742	1.99773	1.53263e-05	0.000261127
ENSRNOG00000007437	Irf5	4:56805132-56897329	3.36732	5.71023	-1.63198	1.56768e-05	0.00026664
XLOC_131565	XLOC_131565	18:37934700-37975411	0.11937	0	10.7728	1.57161e-05	0.000267002
XLOC_076524	XLOC_076524	13:70928245-70936464	0	0.279478	-10.6608	1.57251e-05	0.000267002
ENSRNOG00000001227	Adarb1	20:11972372-12101047	6.82728	11.1253	-1.62503	1.58231e-05	0.000268514
ENSRNOG00000007916	Ptk2	7:114437361-114590119	31.3598	7.87644	1.24518	1.60752e-05	0.00027217
XLOC_081868	XLOC_081868	14:47531827-47573335	0	0.209806	-12.1729	1.61002e-05	0.000272436
ENSRNOG00000005130	Ogdh	14:86414949-86613327	38.3717	9.82284	1.22207	1.65866e-05	0.000279551
ENSRNOG00000018067	Smn1	2:30360100-30371147	15.554	2.2021	2.19431	1.72544e-05	0.000289492
XLOC_307556	XLOC_307556	9:60672054-60843777	0.180636	0.571307	-2.57707	1.74431e-05	0.000292327
XLOC_278336	XLOC_278336	7:25039162-25042531	3.42336	14.092	-2.76442	1.76936e-05	0.00029569
ENSRNOG00000051551	AABR07064867.2	6:98676615-98717896	0.317046	1.21256	-2.74677	1.9741e-05	0.000325327
ENSRNOG00000000826	Flot1	20:3427880-3438396	71.6086	17.2568	1.30947	2.0626e-05	0.000338407
ENSRNOG00000038572	Ncapg	14:69818132-69927938	2.35143	3.39143	-1.42049	2.15307e-05	0.000351889
XLOC_082003	XLOC_082003	14:54652621-55084127	0.479248	1.65579	-2.54713	2.30531e-05	0.000372571
ENSRNOG00000016653	Ngef	9:94569286-94615616	3.33835	0.205377	3.01154	2.32362e-05	0.000375013
ENSRNOG00000062284	AABR07026015.1	16:59116709-59124402	0.0880957	3.51002	-5.96633	2.38919e-05	0.000384134
ENSRNOG00000038330	RGD1359508	2:128642801-128737988	1.20449	2.33905	-2.21682	2.4054e-05	0.000386322
ENSRNOG00000059381	Mrps6	11:32211115-32263999	51.6519	11.3187	1.22617	2.44501e-05	0.000391835
XLOC_203725	XLOC_203725	3:148115182-148118665	0	0.6107	-10.3209	2.44944e-05	0.000392334
XLOC_182531	XLOC_182531	3:1530993-1572938	0	0.210863	-12.2772	2.48652e-05	0.0003972
XLOC_065415	XLOC_065415	12:7340534-7350192	0.396451	0	10.2201	2.59359e-05	0.00041297
XLOC_020974	XLOC_020974	1:52544667-52807115	0.129458	5.62517	-5.92254	2.62551e-05	0.000417382
XLOC_319531	XLOC_319531	KL568156.1:693020-733041	0	0.182761	-11.9524	2.6346e-05	0.000418603
XLOC_255296	XLOC_255296	6:101375412-101382566	0	0.271382	-10.2224	2.67851e-05	0.000424896
XLOC_282932	XLOC_282932	7:94612349-94687072	0	0.113278	-12.2297	2.71275e-05	0.000429411
XLOC_085129	XLOC_085129	14:109891123-109902050	0.296006	0	10.1729	2.74774e-05	0.000434253
XLOC_175720	XLOC_175720	2:265557965-265576872	0	0.381502	-11.938	2.75795e-05	0.000435636
ENSRNOG00000000488	Hmga1	20:7133003-7142878	1.96974	6.73208	-2.56711	2.79654e-05	0.000441027
XLOC_064361	XLOC_064361	12:42492467-42552482	0.0439593	0.518788	-4.13899	2.88866e-05	0.000453867
XLOC_043989	XLOC_043989	10:16142244-16163545	0	0.336795	-11.9444	2.89115e-05	0.000454018
XLOC_281657	XLOC_281657	7:74118261-74158583	0.160231	0.843513	-3.19275	2.9161e-05	0.000457113
ENSRNOG00000046482	Znf750	10:110643607-110747712	0	0.294789	-10.3294	2.91794e-05	0.000457113
ENSRNOG00000002301	Uso1	14:17344195-17436897	43.8635	12.2355	1.27565	3.01335e-05	0.00047047
ENSRNOG00000058658	Mtch2	3:79678096-79699587	28.1553	6.0023	1.6053	3.02137e-05	0.000471474
XLOC_306149	XLOC_306149	9:35454982-35484132	0.129788	0	10.3909	3.03115e-05	0.000472131
ENSRNOG00000008298	Dock7	5:117596136-117780777	20.2365	6.47818	1.15891	3.05345e-05	0.000475063
ENSRNOG00000000042	Xpr1	13:72918229-73056875	16.2374	3.93808	1.18852	3.0769e-05	0.000477627
XLOC_010743	XLOC_010743	1:170410503-170428664	0.176814	0	10.1669	3.10467e-05	0.00048107
XLOC_226760	XLOC_226760	4:173833585-173847493	0.249307	0	10.2702	3.11233e-05	0.000481867
ENSRNOG00000016678	Angptl2	3:12202116-12415061	44.5204	9.56802	1.35891	3.18751e-05	0.000492223
XLOC_301048	XLOC_301048	8:91001096-91009355	0	0.213638	-10.4735	3.19328e-05	0.000492858
ENSRNOG00000046428	Lrrc75b	20:14050465-14060264	25.1829	4.8829	1.52687	3.22752e-05	0.000497108
XLOC_077524	XLOC_077524	13:86179291-86211374	0	0.44139	-12.1328	3.3226e-05	0.000510693
ENSRNOG00000046308	LOC100910308	14:33696877-34040873	17.4312	1.8283	2.42733	3.33246e-05	0.000511943
XLOC_043500	XLOC_043500	10:11772019-11785466	0.241063	0	10.1782	3.38491e-05	0.000519674
XLOC_073520	XLOC_073520	13:865387-922211	0	0.119149	-11.8373	3.38629e-05	0.000519674
XLOC_221203	XLOC_221203	4:79846923-79879651	0	0.245737	-12.3102	3.41964e-05	0.00052398
XLOC_077545	XLOC_077545	13:86594437-86626673	1.39992	3.67609	-2.21978	3.42342e-05	0.000524288
XLOC_086866	XLOC_086866	14:22710995-22744590	0	0.201333	-11.8469	3.44635e-05	0.000527256
XLOC_318994	XLOC_318994	KL568143.1:183939-212373	0	0.0577627	-10.2581	3.50411e-05	0.000534989
XLOC_000419	XLOC_000419	1:8146950-8168386	0.069369	0.723503	-4.10567	3.56459e-05	0.000543105
XLOC_192393	XLOC_192393	3:148406571-148408165	0.041399	2.25167	-6.43859	3.70113e-05	0.000560461
XLOC_299611	XLOC_299611	8:66493999-66509498	0.202034	0	10.1313	3.70116e-05	0.000560461
ENSRNOG00000017879	Gab1	19:30793690-30902008	56.9772	14.4311	1.60214	3.71483e-05	0.000562244
ENSRNOG00000033119	Plcb4	3:128601324-128971867	7.2955	13.1976	-1.3551	3.87539e-05	0.000584163
XLOC_137481	XLOC_137481	18:44468309-44470969	0.937578	6.69915	-3.68889	3.95209e-05	0.000593013
ENSRNOG00000017922	Tpbgl	1:164502124-164591829	0.211699	1.28821	-3.28768	3.98844e-05	0.000597562
XLOC_148251	XLOC_148251	2:13463490-13487083	0	0.30685	-12.0014	4.02757e-05	0.000602207
ENSRNOG00000012297	2021-03-08	4:148286853-148398148	32.7249	14.905	1.16766	4.03284e-05	0.000602692
XLOC_070668	XLOC_070668	13:71044846-71079743	0	0.184791	-11.7354	4.13839e-05	0.000616294
XLOC_038932	XLOC_038932	10:64549170-64551203	0.905358	7.6351	-3.85424	4.15408e-05	0.00061801
ENSRNOG00000032034	Supt5h	1:85437780-85466854	69.0365	14.2209	1.22964	4.21396e-05	0.000625664
XLOC_249823	XLOC_249823	6:11395918-11494562	0.235759	0.845751	-2.58175	4.25536e-05	0.000631225
XLOC_328211	XLOC_328211	X:119148542-119170504	1.236	4.09951	-2.53439	4.28312e-05	0.000634663
XLOC_141098	XLOC_141098	19:23584880-23608667	0	0.272076	-11.7283	4.30927e-05	0.000638219
XLOC_201471	XLOC_201471	3:115273301-115275868	0	0.709873	-10.1588	4.31723e-05	0.000638761
XLOC_260657	XLOC_260657	6:35313306-35321460	0.0824297	7.20413	-7.02159	4.34427e-05	0.000642121
XLOC_333809	XLOC_333809	X:72730765-72753247	0.563319	0	12.1262	4.35608e-05	0.000643226
XLOC_132619	XLOC_132619	18:49995265-50018651	0.183764	0	9.99998	4.37037e-05	0.000645016
XLOC_255183	XLOC_255183	6:99613120-99625243	2.72212	6.77958	-2.18012	4.41065e-05	0.000650313
ENSRNOG00000051046	AC114233.1	10:70869647-70871090	0	2.69844	-10.3135	4.46422e-05	0.000655932
ENSRNOG00000002208	Shroom3	14:16622760-16903242	26.052	5.96014	1.5911	4.58978e-05	0.000672714
ENSRNOG00000049537	AABR07021544.1	13:77784808-77822333	38.5158	6.99852	1.83803	4.61848e-05	0.000676586
ENSRNOG00000061539	LOC102550577	10:21-5228	0.650228	0	10.231	4.63034e-05	0.00067799
ENSRNOG00000060723	AABR07071244.1	8:106582293-106602837	70.7842	16.7862	1.21328	4.64932e-05	0.000680163
ENSRNOG00000017260	Cdr2	1:190889701-190914610	19.5683	4.00165	1.5292	4.68567e-05	0.000684067
XLOC_033149	XLOC_033149	1:250237531-250243291	0	0.281187	-10.3352	4.74565e-05	0.00068977
XLOC_000409	XLOC_000409	1:8126670-8178840	0.136081	2.83427	-4.74182	5.05656e-05	0.000729246
ENSRNOG00000001793	Heg1	11:70180211-70322690	28.7002	6.77001	1.24561	5.08792e-05	0.000733412
XLOC_046296	XLOC_046296	10:55165171-55183776	0	0.307731	-11.8275	5.10841e-05	0.000735294
ENSRNOG00000023278	Sec61a2	17:76358944-76385103	20.6498	5.05846	1.23737	5.20903e-05	0.00074724
XLOC_065066	XLOC_065066	12:1341540-1377592	0	0.203554	-11.9592	5.3656e-05	0.000765262
XLOC_307599	XLOC_307599	9:61874868-61903939	0	0.201322	-11.6511	5.46167e-05	0.00077859
ENSRNOG00000029606	AABR07024964.1	16:22704351-23030072	0.137335	1.40106	-4.09153	5.49739e-05	0.000782179
XLOC_173759	XLOC_173759	2:224270633-224299639	0.101798	0	10.0348	5.51465e-05	0.000784259
XLOC_173306	XLOC_173306	2:216845570-216862326	0.191468	0	10.1528	5.66247e-05	0.000801823
ENSRNOG00000029459	AABR07021591.1	13:80125083-80130828	0.046277	1.93053	-5.33764	6.06737e-05	0.000853457
XLOC_177036	XLOC_177036	20:19461293-19468978	0.351249	0	9.91488	6.08184e-05	0.000855087
ENSRNOG00000003951	Psmc1	6:124123228-124135658	61.031	14.27	1.27272	6.12598e-05	0.000860478
XLOC_027519	XLOC_027519	1:165295820-165300920	0.969398	5.16009	-3.25236	6.20855e-05	0.00087084
XLOC_004303	XLOC_004303	1:63502114-63506975	0	0.45061	-10.2097	6.23611e-05	0.000873056
XLOC_325326	XLOC_325326	X:72624538-72633053	0.45908	2.86474	-3.52725	6.53507e-05	0.000911042
XLOC_171243	XLOC_171243	2:182115147-182217686	0	0.0609733	-11.7961	6.68323e-05	0.000930385
XLOC_202454	XLOC_202454	3:130009541-130012774	0	0.445932	-9.99648	6.86532e-05	0.000952162
XLOC_285757	XLOC_285757	7:130188585-130222085	0.318318	1.32531	-2.81612	7.04047e-05	0.000971912
ENSRNOG00000014289	Arpc2	9:81518176-81548871	149.991	41.3023	1.13008	7.15765e-05	0.000985796
XLOC_003633	XLOC_003633	1:53802364-53841201	0.14285	0.670282	-3.09481	7.2228e-05	0.000992466
ENSRNOG00000022772	Prickle1	7:134688006-134799716	4.66354	13.9789	-1.91623	7.27815e-05	0.000997762
ENSRNOG00000060561	Gdpd1	10:74334975-74376507	6.2131	0.5927	2.32813	7.55234e-05	0.00103059
XLOC_052831	XLOC_052831	11:47027009-47044852	0.13719	0	9.77033	7.99046e-05	0.0010817
XLOC_160415	XLOC_160415	2:250235951-250242294	0	0.388176	-10.8782	8.02842e-05	0.00108508
XLOC_029561	XLOC_029561	1:199094275-199103049	0.287195	0	9.80636	8.51034e-05	0.00114086
XLOC_195650	XLOC_195650	3:12993628-12999690	0.395168	0	9.74646	8.65682e-05	0.00115736
ENSRNOG00000013946	Rnf149	9:46248474-46309451	10.9364	22.1856	-1.71635	8.80184e-05	0.00117463
ENSRNOG00000061419	AABR07008485.1	2:61038505-61338099	0.0389883	0.822548	-5.01589	9.05849e-05	0.00120347
XLOC_155599	XLOC_155599	2:157114728-157124551	0.510335	0	9.78761	9.14206e-05	0.00121349
ENSRNOG00000019090	Cct3	2:187668796-187693610	78.8076	20.5611	1.11939	9.20436e-05	0.00122012
XLOC_002495	XLOC_002495	1:39074804-39082707	0	0.613576	-11.3283	9.28397e-05	0.00122784
XLOC_158236	XLOC_158236	2:205375946-205410801	0	0.190403	-12.6619	9.28743e-05	0.00122784
ENSRNOG00000015941	Fkbp10	10:88326080-88338207	222.711	60.6367	1.08341	9.29642e-05	0.00122849
XLOC_225427	XLOC_225427	4:151090602-151095405	0.0766213	1.53676	-4.97096	9.32882e-05	0.00123222
ENSRNOG00000001156	Msi1	12:46854088-46920952	26.2561	6.89253	1.1094	9.59473e-05	0.00126509
XLOC_119979	XLOC_119979	17:44231892-44293089	0	0.076178	-11.2909	0.000100799	0.00132026
XLOC_265392	XLOC_265392	6:107328969-107365791	0.0678963	0	9.79472	0.000100964	0.00132126
XLOC_056817	XLOC_056817	11:16423527-16458234	0	0.139506	-11.3997	0.000102137	0.00133498
XLOC_187042	XLOC_187042	3:91349072-91370062	0	0.271918	-11.7942	0.000102413	0.00133727
XLOC_317962	XLOC_317962	AABR07024203.1:59499-95967	17.4019	3.31099	1.22098	0.000104974	0.00136591
ENSRNOG00000042519	Peak1	8:60867819-61157515	7.94576	12.0645	-1.24197	0.000105102	0.00136697
XLOC_252593	XLOC_252593	6:54723745-54853183	0	0.214514	-13.735	0.000105512	0.0013717
XLOC_010197	XLOC_010197	1:163126278-163144045	0	0.25442	-11.2725	0.000110207	0.0014287
XLOC_009085	XLOC_009085	1:147900286-147903833	0	0.401667	-9.72253	0.000110427	0.00143059
XLOC_324092	XLOC_324092	X:47561296-47604141	0.239643	0	11.8245	0.000111831	0.00144688
ENSRNOG00000056268	AC099449.1	1:215902909-215989897	116.911	29.8662	1.18394	0.00011312	0.00146126
ENSRNOG00000042460	Hmga2	7:65159919-65275408	0.216446	2.29494	-4.42406	0.000113303	0.00146273
XLOC_052201	XLOC_052201	11:32498535-32507982	0.246524	0	9.70661	0.000114197	0.00147236
ENSRNOG00000051624	Hspe1	9:61680557-61694599	10.8483	1.43714	2.12658	0.000115695	0.00148973
XLOC_032090	XLOC_032090	1:241594616-241699415	0	0.249711	-13.6494	0.000116711	0.00150216
XLOC_279631	XLOC_279631	7:49574257-49627635	0	0.365701	-14.2263	0.000118275	0.00151835
ENSRNOG00000017930	Lpcat1	1:32379432-32429917	24.8752	6.60409	1.15781	0.000123256	0.00157208
XLOC_074396	XLOC_074396	13:31374120-31469893	0	0.260376	-13.8174	0.000123629	0.00157616
XLOC_315825	XLOC_315825	9:84689018-84690754	0.00859267	1.28757	-7.65227	0.000125195	0.00159202
XLOC_203060	XLOC_203060	3:140763922-140783568	0	0.235424	-11.2209	0.00012585	0.00159829
XLOC_178771	XLOC_178771	20:49301701-49304402	0.798423	0	9.59308	0.000126838	0.00160878
ENSRNOG00000023778	Gcnt2	17:21634551-21739821	11.3774	2.56541	1.45872	0.000127619	0.001618
XLOC_264816	XLOC_264816	6:99612485-99624527	0.36259	1.79254	-3.21408	0.000128872	0.00163249
ENSRNOG00000061888	AABR07016856.1	15:2338415-2346171	0	0.243721	-9.97951	0.00013182	0.00165991
XLOC_080248	XLOC_080248	14:11499811-11682422	0	0.145555	-13.7386	0.00013217	0.00166291
XLOC_280809	XLOC_280809	7:63218191-63247227	0	0.164031	-11.2456	0.000132637	0.00166738
ENSRNOG00000023589	Gpr107	3:10632896-10694649	44.2859	11.8916	1.06231	0.000133675	0.00167829
ENSRNOG00000060190	AABR07021823.2	13:93917397-93937120	0.109538	0	9.55447	0.000134818	0.00169193
XLOC_121295	XLOC_121295	17:60963462-60975707	0	0.12791	-10.0113	0.000136012	0.00170474
ENSRNOG00000000893	Tmem248	12:29933906-29958050	55.6212	12.3356	1.41483	0.00013607	0.00170475
XLOC_265310	XLOC_265310	6:106309644-106339474	0.0294483	0.742555	-5.37066	0.000136132	0.00170481
XLOC_233558	XLOC_233558	5:103789542-104084999	0	0.058656	-14.055	0.000138068	0.00172687
ENSRNOG00000008912	Aqr	3:105570292-105640463	13.0972	3.77816	1.12321	0.000138605	0.00173213
ENSRNOG00000056421	AABR07052897.2	3:83052724-83152803	0.0418707	0	9.55729	0.00014129	0.00175975
XLOC_133091	XLOC_133091	18:56956533-56989023	0.200368	2.90273	-3.91698	0.000143873	0.00178565
XLOC_041852	XLOC_041852	10:106654575-106707794	2.11869	7.27256	-1.83527	0.000145079	0.00179724
ENSRNOG00000051471	AABR07063346.1	6:29180927-29590073	1.11307	2.12537	-1.91065	0.00014733	0.00182046
ENSRNOG00000017536	Cdc16	16:81493355-81516493	28.4133	7.58522	1.1919	0.000149449	0.00184204
XLOC_268211	XLOC_268211	7:10699440-10734346	0.00393733	0.305807	-6.92646	0.000151388	0.00186362
ENSRNOG00000004192	Arhgap30	13:89774764-89796113	0.0138827	0.819081	-5.43029	0.000153581	0.00188827
ENSRNOG00000027194	Sgsm2	10:61703839-61745097	9.4195	2.31207	1.21634	0.000153684	0.00188876
XLOC_028169	XLOC_028169	1:174702349-174712056	0.0124283	0.774385	-6.85071	0.000155383	0.00190727
XLOC_147385	XLOC_147385	2:3325165-3380121	0	0.0733083	-11.059	0.000156373	0.00191862
XLOC_058622	XLOC_058622	11:57384726-57405945	0.592041	1.84197	-2.51773	0.000158866	0.0019476
XLOC_172954	XLOC_172954	2:210026677-210072612	0	0.154803	-11.3712	0.000159532	0.00195496
XLOC_331029	XLOC_331029	X:21367226-21500995	0.139659	0	11.4391	0.000160935	0.00196809
XLOC_054926	XLOC_054926	11:84800625-84817483	0.196148	0	9.57658	0.000161149	0.00196989
ENSRNOG00000011077	Tjp1	1:126146489-126227680	31.4637	10.2914	1.07514	0.000161341	0.00197094
XLOC_304779	XLOC_304779	9:8567062-8571082	0	0.353449	-10.002	0.000162169	0.00197912
ENSRNOG00000058114	AABR07063581.1	6:36078811-36091368	0	0.260032	-10.4579	0.00016217	0.00197912
ENSRNOG00000003533	Clcn4	X:25016401-25082886	12.4223	1.95638	1.75323	0.00016562	0.00201537
XLOC_028587	XLOC_028587	1:185478476-185516920	0.0650763	0.776765	-4.42755	0.000166798	0.00202809
XLOC_066662	XLOC_066662	12:27155516-27380325	0.261063	0	14.3488	0.000167452	0.00203437
ENSRNOG00000008846	Plag1	5:16791523-16842781	0.201813	1.21224	-2.94206	0.000169018	0.00205088
XLOC_282218	XLOC_282218	7:81099627-81142917	0.181046	0	11.4514	0.000170324	0.00206419
XLOC_094877	XLOC_094877	15:56271447-56284904	0.193397	0	9.86697	0.000172154	0.00207959
ENSRNOG00000017642	Acbd5	17:89878989-89923423	6.29382	1.50851	1.54576	0.000174935	0.00210803
ENSRNOG00000010103	Eif4b	7:143679617-143701452	74.2219	20.3407	1.07873	0.000178431	0.0021458
XLOC_017050	XLOC_017050	1:280599742-280610566	0.19707	0	9.58303	0.000178966	0.00215049
XLOC_180948	XLOC_180948	20:29738775-29769233	1.08254	3.20637	-2.52868	0.000179081	0.00215049
XLOC_015833	XLOC_015833	1:253407522-253478795	0.10456	0	11.3632	0.000180487	0.00216264
XLOC_210079	XLOC_210079	4:80337317-80374826	0.126392	0	9.62861	0.00018334	0.00219409
ENSRNOG00000055290	AABR07013686.1	2:250349516-250352466	0.66547	0	9.45144	0.000183408	0.00219409
XLOC_101030	XLOC_101030	15:54558488-54577563	0	0.258345	-11.3582	0.000184468	0.00220589
XLOC_261376	XLOC_261376	6:46788112-46906362	0	0.163374	-13.4494	0.000185701	0.00221706
XLOC_317042	XLOC_317042	9:106112487-106156761	0	0.0791087	-11.273	0.000190762	0.00226563
XLOC_266001	XLOC_266001	6:119360813-119518309	0.008681	0.588162	-6.60815	0.000192201	0.00227908
XLOC_324994	XLOC_324994	X:69322165-69387752	0	0.287388	-13.4135	0.000192426	0.00227992
ENSRNOG00000018651	Agtpbp1	17:5511385-5614435	6.52054	1.64059	1.36759	0.000192706	0.00228232
XLOC_171382	XLOC_171382	2:183811540-183860252	0.200997	0.886665	-2.82474	0.000192856	0.00228319
ENSRNOG00000058389	AABR07006475.1	1:236547584-236579222	0.0699203	0	9.61947	0.000195106	0.00230616
ENSRNOG00000008074	Cyp11a1	8:62779875-62809893	0.11536	0	9.45162	0.000202099	0.00238123
ENSRNOG00000054057	AABR07058955.2	7:145375147-145379002	0	0.813029	-11.2501	0.000203569	0.00239664
XLOC_028459	XLOC_028459	1:183848811-183858482	0.194689	0	9.39529	0.000204212	0.00240228
XLOC_282148	XLOC_282148	7:79002925-79019069	0	0.185383	-11.1719	0.000208091	0.00244213
ENSRNOG00000058370	AABR07053481.1	3:109563875-109605573	0.103341	0.905791	-4.00806	0.000210358	0.00246736
XLOC_159991	XLOC_159991	2:240273640-240346882	0	0.252442	-13.1483	0.000210931	0.00247253
XLOC_292015	XLOC_292015	8:86478957-86854106	0.127235	0	14.0711	0.000215783	0.00251845
XLOC_003022	XLOC_003022	1:47569000-47582296	0	0.224144	-11.3777	0.000216016	0.0025192
XLOC_131033	XLOC_131033	18:30261488-30269123	0	0.45907	-10.9139	0.000217934	0.00253827
XLOC_021870	XLOC_021870	1:63724803-63791367	0.119198	0	11.4489	0.000217994	0.00253827
ENSRNOG00000025551	Rgs22	7:74781783-74902001	2.80189	0.2296	2.23377	0.000218874	0.00254661
XLOC_035414	XLOC_035414	10:1797229-1808861	0	0.31595	-11.0054	0.000220303	0.00256014
XLOC_281714	XLOC_281714	7:74541638-74561331	0.113158	0	9.62566	0.000222462	0.00257715
XLOC_129165	XLOC_129165	18:613462-633705	0	0.173203	-11.2107	0.000225925	0.00260912
XLOC_108105	XLOC_108105	16:58964829-58970754	0.0150063	0.80503	-6.27795	0.000228246	0.00263184
ENSRNOG00000018901	Rab14	3:14334351-14395362	50.5079	10.5602	1.15287	0.000228505	0.0026338
ENSRNOG00000004660	Fzd6	7:77899322-77931029	11.5063	3.15407	1.17812	0.000229662	0.00264405
XLOC_161196	XLOC_161196	2:265195973-265401473	0	0.082809	-13.2662	0.000229953	0.00264579
XLOC_261204	XLOC_261204	6:44009872-44097830	0	0.191976	-13.2551	0.000232479	0.0026713
ENSRNOG00000005515	Rhbdl3	10:67677071-67731670	2.80868	4.31533	-1.57469	0.000233958	0.00268622
ENSRNOG00000007462	2021-09-08	10:38809870-38906482	66.33	16.6617	1.09696	0.000235964	0.00270507
XLOC_119998	XLOC_119998	17:44321447-44408753	0.0493247	1.3931	-5.77405	0.000236893	0.00271466
XLOC_254201	XLOC_254201	6:78789329-78867748	0.0994943	0	11.4548	0.000243033	0.00277219
XLOC_008461	XLOC_008461	1:134848179-134871232	0.113489	0.845865	-3.74362	0.000243765	0.00277946
XLOC_273586	XLOC_273586	7:102945363-103040998	0.0900047	0	11.1785	0.000245735	0.0027987
ENSRNOG00000002652	Rap1gap2	10:61177936-61361250	0.846293	1.70808	-1.56877	0.000247418	0.00281463
XLOC_286428	XLOC_286428	7:142514503-142575925	0	0.270951	-12.9966	0.00024924	0.00283101
XLOC_164580	XLOC_164580	2:61019489-61034646	0.0557613	1.08795	-5.17466	0.00024942	0.00283198
ENSRNOG00000018023	Bin3	15:51779839-51818699	12.0921	3.22042	1.22552	0.000250087	0.00283846
XLOC_233701	XLOC_233701	5:105595926-105634624	0	0.417809	-13.1923	0.000250853	0.00284498
XLOC_328888	XLOC_328888	X:142435529-142570296	0	0.121072	-12.968	0.000255353	0.0028938
ENSRNOG00000015425	Ssx2ip	2:252263386-252296051	10.4456	2.57579	1.73276	0.000255817	0.00289685
XLOC_019024	XLOC_019024	1:21980800-21987950	0.265611	0	9.41675	0.000256252	0.00290067
ENSRNOG00000016000	LOC100911417	2:208408890-208420163	38.8875	10.0897	1.26399	0.000263045	0.00296415
XLOC_087300	XLOC_087300	14:33678825-34040822	2.36397	0.351175	1.7466	0.000265958	0.00299038
XLOC_165371	XLOC_165371	2:80741436-80769072	2.17609	7.86062	-2.33005	0.000270452	0.00302912
ENSRNOG00000003063	Phka1	X:72377021-72515366	6.07388	1.466	1.13453	0.000276157	0.00308481
ENSRNOG00000057865	Prss16	17:44519835-44758087	6.76604	36.6322	-3.48134	0.000277394	0.00309513
XLOC_036347	XLOC_036347	10:17018455-17046880	0	0.0965583	-11.1455	0.000277625	0.00309654
XLOC_177040	XLOC_177040	20:19529409-19533519	0.407127	0	9.23066	0.000279988	0.00311822
XLOC_175265	XLOC_175265	2:255896135-255906500	0.179806	0	9.37295	0.000282795	0.00314293
XLOC_213283	XLOC_213283	4:124855154-125143714	0.132155	0	13.7473	0.000282842	0.00314293
ENSRNOG00000057849	AABR07012023.1	2:182702461-182717418	0	0.207785	-9.2626	0.000285277	0.0031688
ENSRNOG00000000924	Slc7a1	12:8032436-8108972	14.1296	3.52129	1.11559	0.00028759	0.00319091
XLOC_101481	XLOC_101481	15:58522023-58532725	0.170667	0	9.35047	0.000289282	0.00320488
ENSRNOG00000019618	Hdac3	18:31073058-31094303	23.9515	4.46734	1.59967	0.000293694	0.00324528
ENSRNOG00000061442	AABR07068214.1	9:91001828-91010848	0.039092	1.38768	-5.73591	0.00029382	0.00324547
ENSRNOG00000061273	AABR07021972.1	13:101364742-101379360	0.191822	0	9.21413	0.000294087	0.003246
XLOC_238875	XLOC_238875	5:2072555-2103973	0.128461	0.593954	-3.05913	0.00029439	0.00324814
XLOC_225430	XLOC_225430	4:151111366-151114292	0.076858	1.43211	-4.92803	0.000296399	0.00326182
ENSRNOG00000061889	AABR07004428.1	1:142407110-142511760	0.332357	0.926643	-2.06647	0.000305318	0.00334756
XLOC_330522	XLOC_330522	X:15598596-15606974	0.0488077	2.27324	-6.2738	0.000309068	0.00338114
ENSRNOG00000050410	Snrpd3	20:14077174-14095697	36.4519	4.509	1.98723	0.000309292	0.00338114
XLOC_293278	XLOC_293278	8:108854925-108881332	0.0667963	0	9.30048	0.000309292	0.00338114
XLOC_152682	XLOC_152682	2:106703937-106718059	0.00645167	0.357677	-6.62068	0.000315817	0.00344233
XLOC_242700	XLOC_242700	5:63666609-63780022	0.242917	1.30321	-3.13302	0.000322959	0.00350966
XLOC_318851	XLOC_318851	KL568140.1:144069-166624	0.27055	0	11.0736	0.000323777	0.00351617
XLOC_262007	XLOC_262007	6:54908316-54956007	0	0.0647623	-10.6537	0.000327771	0.00355304
ENSRNOG00000002618	Ivns1abp	13:68702820-68722472	62.6113	22.6963	1.21415	0.00032963	0.00357125
XLOC_132486	XLOC_132486	18:49202901-49208204	0	0.227838	-9.38978	0.000330238	0.0035742
XLOC_225656	XLOC_225656	4:154945590-154989647	0.135723	0	11.0515	0.000334628	0.00361417
ENSRNOG00000016924	Acly	10:88392248-88442845	69.3637	20.3921	1.07723	0.000337729	0.00364502
ENSRNOG00000013393	Eif2a	2:148718288-148755520	10.3754	10.8793	-1.10673	0.000340785	0.00366999
ENSRNOG00000054613	AABR07061902.2	4:151981486-152041146	0.4467	0.992561	-1.90986	0.000341317	0.00367439
ENSRNOG00000004345	Daam1	6:94636222-94742500	6.68998	1.51357	1.47019	0.000342872	0.00368712
ENSRNOG00000001686	Hlcs	11:34352287-34526931	7.27581	13.8764	-1.18002	0.000349087	0.00374445
XLOC_281588	XLOC_281588	7:72826965-73054509	0	0.078952	-12.8706	0.000350792	0.00375867
ENSRNOG00000058096	AABR07021704.1	13:86636280-86671515	4.07673	7.65775	-1.66611	0.000353166	0.00377729
ENSRNOG00000013820	Tnfrsf14	5:172328262-172335892	0	0.178887	-9.39175	0.000354472	0.00378716
XLOC_289930	XLOC_289930	8:52768481-52811283	0	0.299212	-12.856	0.000356286	0.00380244
XLOC_243317	XLOC_243317	5:75357671-75385405	0.315004	0	9.29307	0.000362428	0.00385412
XLOC_319827	XLOC_319827	KL568158.1:333280-338820	0	0.205076	-9.54759	0.000369866	0.00391918
XLOC_162862	XLOC_162862	2:31533725-31549670	0.0978643	0	9.13044	0.00037226	0.00394032
ENSRNOG00000007110	Ankrd6	5:48052401-48194294	5.19249	1.28577	1.15821	0.000372455	0.00394099
XLOC_076555	XLOC_076555	13:71541187-71554413	0.137211	0	9.35302	0.000373226	0.00394633
XLOC_212597	XLOC_212597	4:115935106-115948459	0	0.21836	-10.5706	0.000378259	0.00399102
XLOC_160109	XLOC_160109	2:242824357-242830622	0.249264	0	9.13026	0.000379125	0.00399873
ENSRNOG00000016374	Fgfr2	1:200590953-200696955	48.7108	12.9292	1.10536	0.000382575	0.00402643
ENSRNOG00000008065	Wwc1	10:20663541-20818576	32.3906	8.65318	1.6964	0.000382701	0.00402643
XLOC_247774	XLOC_247774	5:156187535-156214731	0	0.301629	-10.5436	0.000384469	0.00404241
XLOC_140811	XLOC_140811	19:19314891-19323822	0.0755037	1.46034	-4.72248	0.000384492	0.00404241
XLOC_312424	XLOC_312424	9:25411575-25415633	0	0.20725	-9.11535	0.000390415	0.00409019
XLOC_071839	XLOC_071839	13:91189067-91228935	0	0.699274	-12.5738	0.000391476	0.00409986
XLOC_227426	XLOC_227426	4:183571274-183604950	1.37619	5.93575	-2.94485	0.000391969	0.00410213
ENSRNOG00000019504	AABR07026536.1	16:81616642-81706686	9.12531	12.1548	-1.1782	0.00039598	0.00413536
XLOC_165069	XLOC_165069	2:76269507-76306320	0	0.231903	-13.0339	0.000397589	0.00414791
ENSRNOG00000011617	Dguok	4:115180433-115208061	11.6596	2.19713	1.63984	0.000407339	0.00423462
XLOC_078845	XLOC_078845	13:103026979-103050123	0	0.118176	-10.5038	0.000407715	0.00423607
XLOC_295533	XLOC_295533	8:13531885-13542146	0	1.18492	-12.5443	0.000408093	0.004238
ENSRNOG00000023661	Celf2	17:75319115-75654951	53.271	6.63022	1.59747	0.000409376	0.00424984
XLOC_226578	XLOC_226578	4:168657028-168665593	0.181202	0	9.11896	0.000411727	0.00426827
ENSRNOG00000051672	AABR07008030.1	2:39579748-39630099	0	0.0578957	-10.4904	0.000415463	0.00430249
XLOC_264884	XLOC_264884	6:101323331-101532652	0.559623	1.00331	-1.54734	0.000415822	0.0043047
ENSRNOG00000052038	Haus8	16:19654798-19755210	6.60371	9.41463	-1.13754	0.000417317	0.00431716
ENSRNOG00000004337	Fam20b	13:74280173-74333236	20.8912	5.7924	1.07078	0.000422694	0.00436348
ENSRNOG00000061262	Huwe1	X:21499934-21598876	24.358	7.8545	1.00297	0.000423331	0.00436569
XLOC_289565	XLOC_289565	8:46679416-46691374	0.129656	0	9.10993	0.000423787	0.00436736
XLOC_115364	XLOC_115364	16:64211351-64257946	0.121597	0	10.8436	0.000426696	0.0043882
XLOC_290742	XLOC_290742	8:66623208-66631887	0.176301	0	9.09948	0.000427381	0.00439372
ENSRNOG00000016566	Arhgap39	7:117788716-117880289	8.69225	2.82969	1.07031	0.000431685	0.00443064
XLOC_120008	XLOC_120008	17:44411759-44424939	0	0.216541	-10.523	0.000434238	0.00445138
XLOC_071214	XLOC_071214	13:81210489-81228710	0.0239657	0.381551	-4.63344	0.00043434	0.00445138
XLOC_068498	XLOC_068498	13:20664609-20667510	0	0.426617	-9.44437	0.000434543	0.00445193
XLOC_263005	XLOC_263005	6:74046474-74059495	0.158744	0	9.11465	0.000443305	0.00452608
XLOC_041092	XLOC_041092	10:95067240-95118107	0.15719	1.17479	-3.75651	0.00044583	0.0045456
ENSRNOG00000017235	Atp6v0d1	19:37481782-37525762	152.153	43.9475	0.995795	0.00045143	0.00459638
ENSRNOG00000026962	Osbpl8	7:53878610-54027892	6.90483	11.2627	-0.992187	0.000452277	0.00460027
XLOC_168694	XLOC_168694	2:133601354-133645690	0	0.175684	-12.9014	0.000453075	0.0046068
ENSRNOG00000005580	Itgb4	10:104523996-104564530	3.86924	8.51856	-1.60272	0.000459082	0.00465831
XLOC_247059	XLOC_247059	5:147448004-147456084	0	0.275899	-10.9934	0.000459369	0.00465834
ENSRNOG00000000048	Gak	14:2097187-2243335	24.4767	7.768	0.991926	0.000459399	0.00465834
XLOC_304772	XLOC_304772	9:8281647-8343720	0	0.174087	-12.6112	0.000459653	0.00465933
XLOC_200297	XLOC_200297	3:100787845-100816199	0.024114	0.945884	-6.07707	0.000462795	0.00468637
XLOC_313865	XLOC_313865	9:52601234-52609534	0.189158	0	9.12966	0.000463458	0.00468853
XLOC_200804	XLOC_200804	3:109590957-109605613	0	0.0597587	-9.06455	0.000474014	0.00478366
ENSRNOG00000030266	Plekhg2	1:85386470-85399699	47.0267	12.7583	1.24182	0.000477413	0.00481633
XLOC_269760	XLOC_269760	7:33010791-33070621	0	0.1753	-12.5686	0.000485137	0.00488594
XLOC_218937	XLOC_218937	4:28184979-28192191	0	0.349373	-10.4092	0.00048887	0.0049202
XLOC_032747	XLOC_032747	1:249559890-249565919	0	0.222165	-9.51464	0.000491503	0.00494166
XLOC_207913	XLOC_207913	4:42876716-42881703	0	0.506754	-10.3923	0.000496549	0.00498902
XLOC_131584	XLOC_131584	18:38545795-38570514	0.232359	0	10.9855	0.000498929	0.00500447
XLOC_294158	XLOC_294158	8:122849608-122857525	0.18078	0	9.00375	0.000500917	0.00501762
XLOC_068819	XLOC_068819	13:31466628-31520119	0	0.199208	-12.3538	0.000510912	0.00511259
ENSRNOG00000056146	AABR07033925.1	11:44594963-44753245	0	0.251938	-10.3872	0.000513022	0.00513195
XLOC_022243	XLOC_022243	1:71244258-71251653	0	0.381618	-10.6555	0.000514708	0.00514708
XLOC_009012	XLOC_009012	1:146823414-146833709	0	0.26339	-10.4437	0.000515806	0.00515585
XLOC_249553	XLOC_249553	6:8956732-8964222	0.112189	1.33251	-4.10623	0.000515933	0.00515585
ENSRNOG00000051160	AABR07044017.1	19:52992736-53010716	0	0.352395	-10.402	0.000518972	0.00517931
XLOC_122996	XLOC_122996	17:2441430-2443481	0.696413	0	8.99691	0.000526604	0.00523956
ENSRNOG00000042905	RT1-T24-4	20:3189473-3231583	1.27669	2.13272	-1.72842	0.000542772	0.00537879
XLOC_189659	XLOC_189659	3:120369997-120374762	0.471168	2.62708	-3.46207	0.000546948	0.00541294
XLOC_028511	XLOC_028511	1:184823530-184829167	0.255433	0	9.01456	0.000555374	0.00548535
ENSRNOG00000017613	Tent4a	1:36400443-36433702	11.5416	2.81563	1.19195	0.000560744	0.00553655
ENSRNOG00000059906	AABR07010121.1	2:124696796-124702737	0	0.127913	-8.95595	0.000562888	0.00555519
XLOC_138464	XLOC_138464	18:61844323-61915626	0.159373	0.631156	-2.6397	0.000563813	0.0055613
XLOC_328758	XLOC_328758	X:137257495-137328980	0	0.140322	-12.2664	0.000566689	0.00558782
XLOC_040125	XLOC_040125	10:83747155-83750449	0.461312	0	9.09138	0.000569163	0.00560663
XLOC_318609	XLOC_318609	KL568139.1:8465800-8486352	0	0.107401	-10.6216	0.000571357	0.00562187
XLOC_164659	XLOC_164659	2:61870322-61876700	0	0.180592	-9.28949	0.000571431	0.00562187
XLOC_166508	XLOC_166508	2:97742640-97757298	0	0.200983	-10.8251	0.000572186	0.00562706
ENSRNOG00000029859	AABR07021384.1	13:69135340-69195437	1.09897	2.25372	-1.77426	0.000580302	0.00568969
ENSRNOG00000058086	AABR07037607.1	X:25121869-25250596	0.036608	0	10.7023	0.000581956	0.00569927
XLOC_121106	XLOC_121106	17:57758972-57803470	0.100951	0	10.6523	0.000584761	0.00571635
XLOC_303334	XLOC_303334	8:116319845-116322928	0	0.254164	-8.92472	0.000586298	0.00572412
XLOC_058787	XLOC_058787	11:59429092-59442772	4.46915	0.437326	2.37383	0.000595583	0.00580713
XLOC_244209	XLOC_244209	5:99241829-99306316	0	0.143847	-12.3919	0.000598358	0.00582844
XLOC_149120	XLOC_149120	2:31062826-31096396	0.145819	0	10.7805	0.000603118	0.00586326
ENSRNOG00000055499	Grid1	16:11599753-11932324	0.383527	0.00270733	6.26731	0.000616626	0.00597111
XLOC_087581	XLOC_087581	14:37109910-37113028	0.409795	0	8.84678	0.000617751	0.00598005
ENSRNOG00000009919	Acod1	15:93612971-93622358	0	0.171913	-9.25764	0.000619884	0.00599484
XLOC_078287	XLOC_078287	13:96111840-96117145	0.307869	2.12548	-3.54349	0.000624073	0.00602946
ENSRNOG00000004133	Slc7a3	X:70972765-70978952	9.22769	0.598124	2.86956	0.000625436	0.00603869
XLOC_075080	XLOC_075080	13:42994511-43044013	2.19197	0.201949	2.42649	0.000626911	0.006049
ENSRNOG00000046299	Atp5pb	2:208566385-208577146	34.7549	9.03066	1.24358	0.000627497	0.00605269
ENSRNOG00000007646	Sipa1l1	6:105947978-106163302	16.3182	5.21566	1.09606	0.000629207	0.0060672
XLOC_323096	XLOC_323096	X:28704131-28902937	0.00351367	0.324559	-6.77833	0.000629979	0.0060707
XLOC_274652	XLOC_274652	7:117829860-117940007	0.282663	0.661677	-2.12747	0.000632392	0.00608802
ENSRNOG00000024501	Rgs3	5:78428669-78570320	22.5279	5.7456	1.07934	0.000634087	0.00610039
XLOC_125405	XLOC_125405	17:39330598-39395493	0.0174527	0.599183	-5.94781	0.000652699	0.00626119
ENSRNOG00000006139	Stx18	14:77402953-77492910	13.5977	3.47978	1.15174	0.00065309	0.00626291
XLOC_031718	XLOC_031718	1:233112516-233121674	0.139311	0	8.83525	0.000663287	0.00634021
XLOC_093292	XLOC_093292	15:27856218-27860700	0.279977	0	8.8174	0.000664302	0.00634582
ENSRNOG00000008802	Dnajc11	5:169109907-169154720	13.4422	3.68145	1.13894	0.000665511	0.00635328
ENSRNOG00000002896	Prdx6	13:79074910-79088127	94.6063	21.2575	1.39984	0.000665908	0.00635503
XLOC_313019	XLOC_313019	9:37574624-37619882	0	0.134133	-12.5412	0.000667725	0.00636827
XLOC_289631	XLOC_289631	8:48298405-48314124	0	0.286268	-9.02172	0.000669477	0.00638293
XLOC_038090	XLOC_038090	10:50570542-50577984	0	0.300151	-10.2643	0.000672907	0.00641151
XLOC_015938	XLOC_015938	1:255728371-255774566	0	0.186825	-12.287	0.000677026	0.00644456
XLOC_128030	XLOC_128030	17:77893601-77946543	0	0.161169	-12.2703	0.000690142	0.00654647
XLOC_120041	XLOC_120041	17:44833171-44834913	1.50222	7.17952	-3.24587	0.000696374	0.00659068
ENSRNOG00000007975	Ncoa2	5:5616483-5698421	11.2733	3.32739	1.06667	0.000697153	0.00659494
XLOC_071169	XLOC_071169	13:80576679-80614957	0.520646	1.3901	-2.08331	0.000699531	0.00661213
ENSRNOG00000053029	AABR07060560.1	4:80442664-80644849	0.396225	0	8.98049	0.000705277	0.00665796
XLOC_316578	XLOC_316578	9:96403805-96488532	0	0.146856	-12.056	0.000711398	0.0067072
XLOC_177054	XLOC_177054	20:19664905-19675458	0	0.191243	-10.372	0.000716439	0.00674436
ENSRNOG00000020623	Aldh16a1	1:101138248-101151320	13.2632	16.9201	-1.17734	0.000721895	0.00679108
ENSRNOG00000054049	Prelid2	18:36193838-36285444	0.406543	1.87279	-2.72728	0.000727516	0.00682912
ENSRNOG00000015972	Ano5	1:106896790-106968885	24.0936	3.77323	1.97869	0.000727638	0.00682912
ENSRNOG00000061347	AABR07054490.1	3:156556481-156618546	0.00653967	0.898963	-6.93347	0.000727672	0.00682912
XLOC_057246	XLOC_057246	11:30513465-30521284	0.178256	0	8.9634	0.000730387	0.00684709
XLOC_250450	XLOC_250450	6:26201361-26205300	0.405024	0	8.76122	0.000735827	0.00689156
XLOC_280626	XLOC_280626	7:62072589-62109791	0.0330323	0	8.7873	0.000746916	0.0069778
ENSRNOG00000010161	Myo10	2:77868412-78071309	31.8354	10.8529	0.937548	0.000748552	0.00699088
XLOC_117442	XLOC_117442	17:3066316-3144761	0	0.102131	-12.1795	0.000757422	0.00706261
ENSRNOG00000031779	Ltf	8:119290416-119342974	0.244986	0	8.94476	0.000766029	0.00712496
XLOC_128027	XLOC_128027	17:77744432-77745627	0	0.667201	-8.88505	0.000771124	0.00715923
XLOC_058445	XLOC_058445	11:51953513-51975547	0	0.0812793	-10.4577	0.000776337	0.00720277
XLOC_100415	XLOC_100415	15:44102550-44133233	0	0.255499	-12.1488	0.000782159	0.00724321
XLOC_296460	XLOC_296460	8:30368562-30370229	0	0.453553	-8.81358	0.000784875	0.00726607
XLOC_005635	XLOC_005635	1:84481359-84491697	0.865747	2.58511	-2.50846	0.000790068	0.0073062
ENSRNOG00000015354	Aox1	9:64929721-65007870	4.41793	1.13904	1.26736	0.000801177	0.00739313
XLOC_328524	XLOC_328524	X:129091788-129117460	0.155141	0	10.4663	0.000812971	0.00747258
XLOC_119837	XLOC_119837	17:42030935-42064048	0	0.517946	-8.97122	0.000818655	0.00752018
ENSRNOG00000013459	Ints9	15:48327461-48508008	6.8372	2.03146	0.967673	0.000823263	0.00755549
XLOC_040328	XLOC_040328	10:86144160-86145245	0	1.8718	-10.0776	0.000827352	0.00758595
ENSRNOG00000019203	Eya2	3:162346490-162470065	0.112033	1.5517	-4.04864	0.000830874	0.00761122
XLOC_232000	XLOC_232000	5:71095771-71153924	0	0.129308	-12.0884	0.000839226	0.00767824
ENSRNOG00000006947	Pdhx	3:92909725-92969050	6.29941	1.21556	1.66074	0.000839643	0.00767969
XLOC_014622	XLOC_014622	1:238942055-238951925	0	0.202461	-10.0638	0.000839951	0.00768014
XLOC_188769	XLOC_188769	3:113746760-113809375	0	0.121627	-11.8701	0.000861548	0.00785101
ENSRNOG00000059378	AABR07068066.3	9:80687382-80697363	0.137537	0	8.7969	0.000867012	0.00789838
XLOC_143002	XLOC_143002	19:53968685-53982615	0.0288683	0.52137	-4.97522	0.00086963	0.00791736
ENSRNOG00000047924	Zbtb7c	18:72005307-72462292	1.8984	3.07612	-1.47174	0.000870815	0.00792062
ENSRNOG00000019105	Dpp8	8:70522092-70573424	32.2937	10.2467	0.956688	0.000870816	0.00792062
ENSRNOG00000001765	Slc51a	11:71533078-71547678	0	0.0869073	-9.18391	0.000876665	0.00796676
ENSRNOG00000055755	AABR07030086.1	10:66631473-66674166	0	0.191978	-12.2916	0.000885915	0.00803364
ENSRNOG00000028668	Slc28a2	3:114333477-114652214	0.109895	1.86679	-5.1075	0.000885919	0.00803364
ENSRNOG00000002708	Phf8	X:21063562-21168750	7.63525	1.98135	1.36741	0.000887856	0.0080453
XLOC_300704	XLOC_300704	8:82560235-82565070	0.160775	1.34783	-3.94868	0.000888019	0.0080453
XLOC_011214	XLOC_011214	1:180645713-180646540	0.0429537	2.41504	-6.16896	0.000893843	0.00808326
XLOC_268467	XLOC_268467	7:12692669-12764643	16.0297	17.4467	-0.937057	0.000894929	0.00809061
XLOC_239901	XLOC_239901	5:16806115-16842788	0.0493813	0.327935	-3.64801	0.000900946	0.0081351
ENSRNOG00000029939	Gypc	18:25312387-25344614	15.3038	4.34424	1.0537	0.00090477	0.00816218
XLOC_275911	XLOC_275911	7:139479913-139483938	0.290105	0	8.70865	0.000907989	0.00818625
XLOC_329303	XLOC_329303	X:152544064-152583011	0	0.179965	-11.9881	0.0009259	0.0083222
XLOC_147852	XLOC_147852	2:7620344-7679705	0	0.122866	-11.8069	0.000931308	0.00836093
XLOC_277229	XLOC_277229	7:10784003-10799585	0.179844	1.0852	-3.61859	0.000935355	0.00839218
ENSRNOG00000008297	Oser1	3:159784128-159802952	13.2303	2.5282	1.58616	0.000941726	0.00842134
XLOC_248009	XLOC_248009	5:159670716-159672017	0	0.503444	-8.68967	0.000947551	0.00846323
ENSRNOG00000055024	AABR07016674.1	14:110076278-110234568	0	0.0913317	-11.961	0.000949643	0.00847682
ENSRNOG00000062183	LOC102550479	9:91965972-92290914	0.339815	0.622747	-1.70073	0.000953052	0.00850213
ENSRNOG00000034007	Nr3c2	19:34442962-34752695	4.25792	0.738378	1.8526	0.000954196	0.00850722
XLOC_237232	XLOC_237232	5:151703191-151710206	0.141026	1.09782	-3.73537	0.000957334	0.00852751
ENSRNOG00000058649	AABR07031166.1	18:2857155-2862416	0	0.37502	-10.1904	0.000962843	0.00856887
XLOC_068889	XLOC_068889	13:33477054-33515306	0.338981	1.00215	-2.25755	0.000964337	0.00857937
ENSRNOG00000013196	Dok5	3:168345152-168482441	11.2936	2.90575	1.20617	0.000967453	0.00859959
XLOC_147204	XLOC_147204	2:131636-138811	0.166516	0	8.74851	0.000973839	0.00865117
XLOC_233347	XLOC_233347	5:100650518-100688763	11.2956	1.42874	2.05575	0.00100299	0.00887031
XLOC_117722	XLOC_117722	17:8447772-8453177	0.199912	0	8.59961	0.00100969	0.00891298
XLOC_008803	XLOC_008803	1:142552859-142595631	0	0.161874	-11.7323	0.00100998	0.00891298
XLOC_148220	XLOC_148220	2:13067646-13077388	0.220357	0	9.01156	0.00101022	0.00891298
ENSRNOG00000022769	Sp100	9:92681078-92718760	0.01581	0.585212	-5.93541	0.00101368	0.0089349
XLOC_015745	XLOC_015745	1:251679708-251798885	0.140377	0	12.5226	0.00101481	0.0089349
XLOC_150612	XLOC_150612	2:59370897-59413060	0	0.155732	-11.8937	0.00101969	0.0089705
XLOC_006374	XLOC_006374	1:93692014-93851897	0	0.0410617	-11.8937	0.00101976	0.0089705
XLOC_137948	XLOC_137948	18:55498334-55507307	0	0.206374	-9.92995	0.00102165	0.00898447
ENSRNOG00000008039	Cul5	8:58202821-58254147	8.64762	10.8297	-1.15452	0.00102207	0.00898549
XLOC_260576	XLOC_260576	6:33580950-33602055	0.169008	0	10.3127	0.00102532	0.00900877
ENSRNOG00000011478	Ackr4	8:112594768-112675354	0.10126	0.873879	-3.6656	0.0010281	0.00902514
XLOC_008063	XLOC_008063	1:126226404-126228326	0.340622	3.11113	-3.96039	0.00103235	0.0090571
ENSRNOG00000048898	Wasf3	12:10298555-10391270	10.1749	0.944428	2.47774	0.00103484	0.00907356
XLOC_157661	XLOC_157661	2:197144575-197151713	0.0317913	0.731589	-5.25159	0.00104171	0.00912306
ENSRNOG00000057231	Ddx3	Y:1217800-1238420	3.02376	6.27419	-1.85166	0.00104396	0.00914001
ENSRNOG00000012325	Adk	15:3033495-3435888	23.2423	5.8877	1.17662	0.00104731	0.00915854
XLOC_233719	XLOC_233719	5:105760183-105766753	0	0.283204	-10.2932	0.00104771	0.00915933
ENSRNOG00000017067	Haus1	18:74109239-74165098	2.42487	0.0331593	6.1435	0.001049	0.00916796
XLOC_100917	XLOC_100917	15:52233137-52244906	0.174589	0	8.74111	0.00105096	0.00917965
ENSRNOG00000006426	Syt1	7:50084060-50639005	0.186695	0.649974	-1.60424	0.00105762	0.00923508
XLOC_008766	XLOC_008766	1:142020732-142022283	0.671193	0	8.5457	0.001062	0.00925975
XLOC_121103	XLOC_121103	17:57702359-57815985	0	0.0399027	-12.1204	0.00106441	0.00927526
ENSRNOG00000013704	Cps1	9:74124016-74236274	0.023692	0	8.60922	0.00107806	0.00936949
XLOC_168966	XLOC_168966	2:140544705-140549799	0.218354	0	8.64447	0.00107985	0.00937956
ENSRNOG00000008167	Abhd6	15:18647429-18695133	9.5518	2.62475	1.02778	0.00108236	0.00939308
ENSRNOG00000009756	Pacsin2	7:124223633-124317379	14.8795	3.52217	1.30138	0.00108409	0.00940265
XLOC_021855	XLOC_021855	1:63574357-63592219	0	0.09921	-9.94474	0.00108703	0.00942266
XLOC_312350	XLOC_312350	9:22272704-22282697	0	0.201063	-10.1599	0.00109508	0.00948346
XLOC_096510	XLOC_096510	15:88669702-88688320	0	0.112067	-10.0476	0.0011019	0.00952649
XLOC_304786	XLOC_304786	9:8883167-8899710	0.30831	0	10.5149	0.00112142	0.00966711
XLOC_332228	XLOC_332228	X:42173797-42225787	0	0.124209	-11.6326	0.00112584	0.00969956
XLOC_198735	XLOC_198735	3:67223857-67228699	0	0.139455	-8.71319	0.0011271	0.00970762
XLOC_309031	XLOC_309031	9:86599235-86614062	0	0.10345	-10.2261	0.00114105	0.00981629
XLOC_231020	XLOC_231020	5:48880312-48910807	0	0.201575	-11.7982	0.00114142	0.00981667
XLOC_316433	XLOC_316433	9:94289817-94313588	0	0.257907	-11.7946	0.00114294	0.00982404
ENSRNOG00000011310	Pde10a	1:52360296-52544603	1.01969	5.02261	-2.38045	0.00114836	0.0098645
XLOC_321926	XLOC_321926	X:11869562-11872270	0.382159	0	8.54057	0.00115284	0.00989196
XLOC_064303	XLOC_064303	12:40761497-40802524	0	0.154886	-11.6096	0.00116062	0.00994435
XLOC_083535	XLOC_083535	14:79022480-79049215	0	0.0663413	-9.96324	0.00117416	0.0100502
XLOC_077960	XLOC_077960	13:92807510-92886109	0	0.0764613	-11.7655	0.00117433	0.0100502
ENSRNOG00000053708	AABR07063613.1	6:37188670-37206037	1.04472	0	10.3144	0.0011839	0.0101146
ENSRNOG00000060041	AABR07002677.2	1:80372505-80382703	0	0.184295	-9.90689	0.00120467	0.0102773
XLOC_228130	XLOC_228130	5:5467107-5480014	0.391903	1.42904	-2.7423	0.00120637	0.0102888
XLOC_156932	XLOC_156932	2:183213045-183313148	0.805578	2.00285	-2.17293	0.00121001	0.0103169
XLOC_295733	XLOC_295733	8:19867614-19877167	0	0.149589	-10.0537	0.00121158	0.0103243
XLOC_254942	XLOC_254942	6:95500522-95542162	0.145596	0.531219	-2.8231	0.00121746	0.0103655
XLOC_094702	XLOC_094702	15:54528377-54566791	0.0167007	0.524196	-5.73461	0.00122222	0.010403
ENSRNOG00000015205	Cyb5a	18:81694808-81726821	26.5186	7.31142	1.0512	0.00123335	0.0104797
XLOC_331808	XLOC_331808	X:29973447-30006292	0	0.178132	-11.7264	0.0012361	0.0105002
XLOC_000427	XLOC_000427	1:8162707-8181897	0.0472957	0.498247	-4.1184	0.00124593	0.0105702
ENSRNOG00000000275	Fam13c	20:19208805-19479939	4.7344	0.737163	1.53874	0.00124682	0.0105731
XLOC_168500	XLOC_168500	2:127449732-127611437	0.11999	0.266761	-2.20214	0.00124726	0.0105738
XLOC_223467	XLOC_223467	4:122363856-122379669	0.280805	1.06076	-2.77716	0.00126247	0.0106844
XLOC_329888	XLOC_329888	X:2435279-2491132	0.018455	0.734052	-5.90617	0.00127107	0.0107476
XLOC_170999	XLOC_170999	2:178816982-178821862	0.229462	0	8.65911	0.00129369	0.0109113
XLOC_311805	XLOC_311805	9:12240200-12387616	0.0973283	0	12.3007	0.00129929	0.0109461
XLOC_054612	XLOC_054612	11:76421136-76423885	0	0.213777	-8.77902	0.00130878	0.0110135
XLOC_096304	XLOC_096304	15:83493133-83494047	0	0.620761	-8.55365	0.00131271	0.0110433
XLOC_332999	XLOC_332999	X:59464655-59513775	0.116438	0.476578	-2.86334	0.00131344	0.0110433
XLOC_062404	XLOC_062404	12:9275684-9317966	0	0.131499	-11.6528	0.00132503	0.011125
ENSRNOG00000060138	AABR07015846.1	14:80605796-80625363	0.16436	0	10.1537	0.00133038	0.0111605
ENSRNOG00000004099	R3hdm1	13:44812567-44950762	6.94465	1.94372	0.994492	0.00133086	0.0111614
XLOC_129598	XLOC_129598	18:6745841-6764596	0	0.205051	-11.8839	0.00133528	0.0111846
XLOC_286959	XLOC_286959	8:4990113-5046799	0	0.102027	-11.4738	0.00133552	0.0111846
XLOC_000380	XLOC_000380	1:7219586-7243755	0.67604	2.04785	-2.26575	0.00134311	0.0112305
XLOC_116904	XLOC_116904	16:84465156-84474303	1.58551	0.0446473	3.91838	0.00134911	0.011273
XLOC_296254	XLOC_296254	8:28830135-29080231	0	0.024189	-11.6328	0.00135974	0.0113458
XLOC_275114	XLOC_275114	7:124492439-124499523	0.132842	0	8.4015	0.00136012	0.0113458
XLOC_298581	XLOC_298581	8:54215082-54609351	8.73587	12.3067	-1.43417	0.00136625	0.0113905
XLOC_191890	XLOC_191890	3:141442569-141462285	0.0510007	0	8.49851	0.00137702	0.0114568
XLOC_155570	XLOC_155570	2:156781192-156782237	0.917044	0	8.42453	0.00138129	0.0114772
XLOC_086060	XLOC_086060	14:10581129-10583894	0.579438	3.35771	-3.31675	0.00142224	0.0117714
ENSRNOG00000054841	AABR07035008.2	12:3216326-3252460	0	0.089931	-9.69872	0.00142445	0.0117765
ENSRNOG00000060168	Prkx	X:45080963-45124270	5.9809	1.62817	1.17028	0.00142781	0.0117977
XLOC_236879	XLOC_236879	5:147026759-147031115	0	0.420664	-10.0401	0.00143338	0.0118372
XLOC_047639	XLOC_047639	10:72951364-73014712	0.222708	0.723065	-2.36867	0.00143532	0.0118499
XLOC_121785	XLOC_121785	17:72490910-72522461	0.10549	0	10.2255	0.00144034	0.0118814
XLOC_235968	XLOC_235968	5:134993004-135001794	0	0.191408	-9.75685	0.00145099	0.0119564
XLOC_215027	XLOC_215027	4:151088682-151090124	0	0.418703	-8.56856	0.00145104	0.0119564
ENSRNOG00000018677	Akt2	1:84400951-84450162	56.4023	15.4054	0.99542	0.00145168	0.0119583
XLOC_021842	XLOC_021842	1:63472698-63503132	0	0.046546	-9.87477	0.00145367	0.011969
XLOC_079938	XLOC_079938	14:5914596-5921501	0	0.200299	-10.3523	0.00145871	0.0120063
XLOC_154501	XLOC_154501	2:142235125-142255214	0	0.261002	-11.569	0.00146146	0.0120189
XLOC_305033	XLOC_305033	9:11791894-11817734	0.130332	0	10.2168	0.00146642	0.0120497
ENSRNOG00000024402	Focad	5:106409453-106730684	8.95619	3.77605	0.879419	0.00148399	0.0121772
ENSRNOG00000003201	Rps4x	X:72074108-72078551	596.474	138.987	1.11891	0.00148518	0.0121821
ENSRNOG00000020595	Rps11	1:101116635-101118825	486.943	124.625	1.07912	0.00148541	0.0121821
XLOC_192843	XLOC_192843	3:153548040-153564230	3.40646	4.98629	-1.42412	0.00149384	0.0122411
ENSRNOG00000058973	Atad2b	6:29011921-29163134	3.36854	10.6891	-1.03593	0.00149574	0.0122476
XLOC_164275	XLOC_164275	2:52673596-52678725	0	0.362258	-9.98566	0.00151838	0.0123977
XLOC_054979	XLOC_054979	11:85740271-85775493	0	0.148588	-11.3294	0.00153796	0.0125403
ENSRNOG00000014034	Olfml2a	3:23223479-23259321	9.5853	2.07129	1.51782	0.00153879	0.0125436
XLOC_232308	XLOC_232308	5:73457892-73462497	0.201932	0	8.3873	0.00154582	0.012594
ENSRNOG00000004011	Nedd1	7:33543828-33584564	5.8274	1.4	1.19705	0.00154976	0.0126123
XLOC_242475	XLOC_242475	5:60734709-60779168	0.118875	0.536657	-3.1906	0.00155192	0.0126229
XLOC_132416	XLOC_132416	18:49084609-49218388	0.145544	1.95782	-4.49585	0.00155462	0.0126414
XLOC_241225	XLOC_241225	5:47396604-47410068	1.27497	0.0113987	5.32964	0.0015673	0.0127225
XLOC_174770	XLOC_174770	2:247561102-247566176	0.190327	0	8.43389	0.00157262	0.0127424
XLOC_106903	XLOC_106903	16:34615373-34670329	0.0535913	0	10.0243	0.00157979	0.012797
XLOC_308960	XLOC_308960	9:84959904-84979043	0	0.259656	-11.4911	0.00158397	0.0128239
ENSRNOG00000001738	Eif4g1	11:83908109-83927692	102.311	34.4162	0.905707	0.001593	0.0128864
XLOC_169991	XLOC_169991	2:154555750-154558723	0	0.168333	-8.54781	0.00159525	0.0129011
XLOC_262186	XLOC_262186	6:59095157-59113050	0	0.286159	-11.2972	0.00159663	0.0129088
XLOC_301962	XLOC_301962	8:99363413-99436234	0	0.421981	-11.4822	0.00159803	0.0129165
XLOC_165294	XLOC_165294	2:79323111-79344064	0.124337	0.640574	-3.07203	0.0016183	0.0130579
XLOC_164675	XLOC_164675	2:61968745-61978564	0	0.192471	-9.98354	0.0016186	0.0130579
ENSRNOG00000056410	AABR07033184.1	11:9372624-9416742	0	0.0345737	-9.63614	0.0016235	0.0130868
XLOC_309992	XLOC_309992	9:105120949-105227870	0.462512	1.13968	-2.01159	0.00162515	0.0130946
XLOC_152041	XLOC_152041	2:95707571-95717674	0	0.159702	-9.69258	0.00163126	0.013132
ENSRNOG00000017829	Ssu72	5:173116694-173182719	56.1159	14.485	1.13951	0.00163213	0.013132
XLOC_332608	XLOC_332608	X:46961048-46969047	0	0.194107	-9.83113	0.00163358	0.0131395
XLOC_216362	XLOC_216362	4:175313178-175329963	0	0.2012	-11.6954	0.00163559	0.0131521
XLOC_046962	XLOC_046962	10:63084560-63107476	0	0.147415	-11.6954	0.00163745	0.0131635
ENSRNOG00000005788	Cdk5rap2	5:86387078-86554212	6.65846	1.84996	0.958629	0.00164035	0.0131832
XLOC_083722	XLOC_083722	14:82472642-82497035	0	0.138021	-11.6923	0.00164372	0.0132031
XLOC_114848	XLOC_114848	16:53196929-53329671	0.088247	0	12.0449	0.00166618	0.0133618
XLOC_313864	XLOC_313864	9:52600482-52608906	0.384933	0.000869333	6.51037	0.00166947	0.013381
ENSRNOG00000025160	Tmem56	2:224768041-224802997	14.8425	2.17324	1.79939	0.00167328	0.0134007
XLOC_317096	XLOC_317096	9:108942092-108961050	0	0.260246	-11.2445	0.00167668	0.0134194
ENSRNOG00000019940	Ssr2	2:187951344-187960063	206.499	64.1429	0.901595	0.00167797	0.0134194
XLOC_286454	XLOC_286454	7:142770352-142776619	0.0480097	1.27261	-5.30202	0.0016781	0.0134194
XLOC_225872	XLOC_225872	4:158958483-158966014	0	0.193717	-9.58218	0.00167833	0.0134194
XLOC_244631	XLOC_244631	5:107177610-107190213	0.0392397	0.416658	-4.22159	0.00167966	0.0134228
XLOC_018395	XLOC_018395	1:11651326-11701014	0.0300623	0.362855	-4.34757	0.00168722	0.0134796
XLOC_083485	XLOC_083485	14:77503013-77545956	0	0.11398	-11.2325	0.00170571	0.0135944
XLOC_167319	XLOC_167319	2:110178781-110184266	0	0.231418	-10.1746	0.00170889	0.0136161
XLOC_179994	XLOC_179994	20:13911052-13919051	0	0.196088	-9.65116	0.0017192	0.0136762
ENSRNOG00000061816	AABR07027870.2	17:47710212-47713383	0	0.142677	-8.35061	0.00173995	0.0138149
XLOC_106356	XLOC_106356	16:22724648-22731697	0	0.218893	-9.63091	0.00174129	0.0138149
ENSRNOG00000007432	Polr3b	7:24745051-24893916	4.01799	3.13749	1.00846	0.00176773	0.0139985
XLOC_025205	XLOC_025205	1:122059406-122164728	0	0.0435167	-11.3755	0.00177304	0.0140368
XLOC_008695	XLOC_008695	1:141259293-141382500	1.78591	0.262346	1.8842	0.00177539	0.0140516
XLOC_071897	XLOC_071897	13:92430634-92436979	0	0.249568	-9.6615	0.00178053	0.0140875
XLOC_148252	XLOC_148252	2:13464342-13488531	0	0.062039	-9.59796	0.00178087	0.0140875
XLOC_312737	XLOC_312737	9:28133466-28142203	0.925383	2.72206	-2.3666	0.00179852	0.0142119
XLOC_082105	XLOC_082105	14:55603439-55619916	0	0.287342	-11.1857	0.00180316	0.0142405
XLOC_315113	XLOC_315113	9:76035753-76038763	0.309635	0	8.37967	0.00180496	0.0142476
ENSRNOG00000000618	Mdga2	6:88439210-88917070	2.59802	0.449596	1.77789	0.00180998	0.0142759
ENSRNOG00000026238	Insyn1	8:63286773-63301914	14.1667	2.8385	1.64355	0.00181534	0.0143068
ENSRNOG00000004076	Pms1	9:53120635-53206516	1.8942	2.48867	-1.0512	0.00181606	0.0143087
XLOC_065190	XLOC_065190	12:3329321-3357699	0.735093	5.61164	-3.51027	0.00181856	0.0143224
XLOC_141650	XLOC_141650	19:34752480-34997630	1.16527	0.600574	1.64935	0.00181947	0.0143224
XLOC_225429	XLOC_225429	4:151099128-151120169	0.0652687	0.876241	-4.4282	0.00181973	0.0143224
XLOC_141062	XLOC_141062	19:23327245-23388966	0.289752	0.591956	-2.02919	0.00184368	0.0144839
XLOC_025199	XLOC_025199	1:121992580-122219543	0	0.019599	-11.3316	0.00184424	0.0144845
XLOC_334928	XLOC_334928	X:101040577-101083134	0	0.032036	-9.49338	0.00185119	0.0145353
XLOC_137416	XLOC_137416	18:43476982-43492663	0	0.198406	-11.5778	0.00185621	0.0145708
XLOC_176363	XLOC_176363	20:7931192-7946900	0.242377	0.90079	-2.79046	0.00185757	0.0145776
ENSRNOG00000055119	AABR07002882.1	1:88259036-88267281	0.151605	0	8.21329	0.0018742	0.0146965
XLOC_041704	XLOC_041704	10:104794650-104803951	0	0.119774	-9.76786	0.00187904	0.0147254
XLOC_058492	XLOC_058492	11:52719996-52738128	0	0.24189	-11.3116	0.0018886	0.0147899
ENSRNOG00000013836	Arhgap17	1:193239040-193328371	13.6637	4.28256	0.945763	0.00189247	0.0148085
XLOC_268068	XLOC_268068	7:5131566-5181029	0.219899	0	11.9014	0.00189732	0.0148425
ENSRNOG00000032472	Adgrg2	X:36930185-37003642	1.08736	0.012301	5.26959	0.00190139	0.0148704
ENSRNOG00000049584	AABR07070555.1	8:74868676-74877837	0.22074	1.15399	-3.18071	0.00190362	0.0148809
XLOC_063185	XLOC_063185	12:20654300-20660082	0	0.222177	-9.68685	0.00190922	0.0149198
XLOC_151867	XLOC_151867	2:94098849-94106455	0.128632	0	8.46946	0.00192301	0.0150157
XLOC_288690	XLOC_288690	8:35689714-35965031	1.34069	0.0177083	5.53655	0.00194029	0.0151348
XLOC_025228	XLOC_025228	1:122132035-122229715	0.0256627	0.196455	-3.72804	0.00194286	0.0151469
XLOC_190399	XLOC_190399	3:130603887-130619936	0	0.267078	-11.2785	0.00195109	0.0151911
XLOC_155161	XLOC_155161	2:149769519-149815522	0.057679	0	9.88272	0.00195963	0.0152456
XLOC_121666	XLOC_121666	17:70375334-70378109	0.026774	0.746254	-5.54214	0.00196322	0.0152655
XLOC_254378	XLOC_254378	6:85664643-85682972	0	0.0617	-9.83141	0.00196751	0.0152868
XLOC_137535	XLOC_137535	18:46748198-46765385	0	0.260807	-11.1069	0.00197034	0.0153008
ENSRNOG00000054773	AABR07068203.1	9:90606794-90719762	0	0.03971	-11.1069	0.00197166	0.0153048
XLOC_087005	XLOC_087005	14:28149832-28160154	0	0.125397	-9.44649	0.00197334	0.0153121
XLOC_066483	XLOC_066483	12:23044248-23082143	0	0.117927	-11.1026	0.00197865	0.0153451
XLOC_097666	XLOC_097666	15:103299052-103306235	0.178663	0	8.18214	0.00198579	0.0153799
XLOC_226902	XLOC_226902	4:177573485-177579648	0	0.254528	-9.75878	0.00198722	0.0153836
XLOC_171301	XLOC_171301	2:182865744-182892376	0	0.167285	-11.0982	0.0019896	0.015398
ENSRNOG00000014584	Odf2	3:8450275-8496008	12.2007	4.05966	1.01696	0.00199133	0.0154034
XLOC_317638	XLOC_317638	9:119476707-119499098	0.0168917	0.461163	-5.68361	0.00199952	0.0154546
XLOC_084016	XLOC_084016	14:86070346-86077716	0	0.180335	-9.44407	0.00202649	0.0156335
XLOC_019530	XLOC_019530	1:35505022-35518436	0	0.311191	-11.2393	0.0020335	0.0156764
XLOC_133745	XLOC_133745	18:71632244-71750884	0.0856623	0	11.8401	0.00203869	0.0157083
XLOC_003516	XLOC_003516	1:52802256-52805443	0	0.467029	-9.56529	0.00205864	0.0158496
XLOC_253835	XLOC_253835	6:71869425-71899988	0	0.141622	-11.0558	0.00206406	0.0158872
XLOC_000113	XLOC_000113	1:2291760-2383951	0.111795	0	11.8236	0.00206713	0.0158922
XLOC_238604	XLOC_238604	5:172205764-172208864	0.248576	0	8.11303	0.00206738	0.0158922
ENSRNOG00000015734	Ube3a	1:116587782-116679973	11.485	21.0494	-0.895707	0.00207494	0.0159338
XLOC_119996	XLOC_119996	17:44307010-44408168	0.030183	0.870102	-5.52555	0.00207956	0.0159651
ENSRNOG00000009042	Sec24c	15:4031889-4057824	38.6148	9.80964	1.16573	0.00208129	0.0159743
XLOC_117886	XLOC_117886	17:11461820-11474675	0.0136397	0.483745	-5.77903	0.0021157	0.0161966
XLOC_159892	XLOC_159892	2:238083117-238144735	0.0396423	0	9.77674	0.00211852	0.016214
XLOC_014123	XLOC_014123	1:228587499-228596071	0.104214	0	8.31868	0.00211954	0.0162176
ENSRNOG00000016896	Rpl3	7:121297355-121331641	516.09	161.892	0.886952	0.00212279	0.0162382
ENSRNOG00000016998	Atxn1	17:19149651-19533814	24.2927	7.26822	1.02359	0.00212459	0.0162478
XLOC_025243	XLOC_025243	1:122181964-122275899	0	0.0452023	-11.0283	0.00212601	0.0162545
XLOC_309302	XLOC_309302	9:92727332-92748968	0.0770667	0.691869	-4.58151	0.00213021	0.016274
XLOC_082106	XLOC_082106	14:55824830-55829032	0	0.317815	-9.56665	0.00216719	0.0165098
ENSRNOG00000018483	Smad1	19:32188267-32289686	14.3965	4.53519	0.886424	0.0021736	0.0165416
XLOC_262948	XLOC_262948	6:72751089-72772619	0.132353	0	9.99265	0.00218208	0.0165881
ENSRNOG00000026310	2021-03-01	16:25001666-25378491	0	0.12537	-9.61581	0.00218249	0.0165881
XLOC_162918	XLOC_162918	2:33066897-33078889	0.0875913	0.64203	-3.5657	0.00220192	0.0167186
XLOC_066343	XLOC_066343	12:20323223-20332769	0	0.434606	-10.9956	0.00220398	0.0167218
XLOC_259955	XLOC_259955	6:25107155-25140110	0	0.126049	-10.9956	0.00220403	0.0167218
ENSRNOG00000014291	Elp3	15:48942871-49005058	31.643	10.0746	0.86685	0.00220894	0.0167396
XLOC_222278	XLOC_222278	4:106843360-106918995	0	0.0524383	-11.1661	0.0022124	0.0167596
XLOC_208031	XLOC_208031	4:45865960-45892493	0	0.149024	-11.1633	0.00221816	0.0167948
XLOC_309600	XLOC_309600	9:96412008-96430232	0	0.216788	-11.1605	0.00222695	0.0168348
ENSRNOG00000026267	Igbp1	X:70322755-70345005	12.3706	2.79512	1.33485	0.00222744	0.0168348
XLOC_243658	XLOC_243658	5:80602192-80780787	0	0.0152713	-11.387	0.00223887	0.016904
XLOC_122837	XLOC_122837	17:574750-610676	0	0.0756617	-11.3832	0.00224862	0.0169604
XLOC_053083	XLOC_053083	11:53881739-53883814	0	0.207469	-8.35455	0.00224929	0.0169611
XLOC_156962	XLOC_156962	2:183558279-183582800	0.223312	0.844623	-2.59846	0.00225383	0.0169824
ENSRNOG00000058386	Golt1b	4:176606649-176619710	34.9779	10.5257	0.925105	0.00225613	0.0169954
XLOC_159321	XLOC_159321	2:225277435-225292712	0	0.26638	-10.967	0.0022582	0.0170067
ENSRNOG00000049937	Pdxk	20:10904466-10958294	5.88234	15.7202	-1.85383	0.00226056	0.0170201
XLOC_080869	XLOC_080869	14:22992065-23002332	0.450831	1.80693	-2.90999	0.00226221	0.0170282
ENSRNOG00000049724	B3gntl1	10:110643607-110863038	2.59476	2.89767	-1.25966	0.0022692	0.0170765
XLOC_265577	XLOC_265577	6:109881024-109899333	0	0.212999	-11.1436	0.00227492	0.0171065
XLOC_235381	XLOC_235381	5:127636278-127638245	0.0618327	1.45782	-5.40913	0.00228337	0.017157
XLOC_334850	XLOC_334850	X:99730724-99852298	0.0772577	0	11.7268	0.00228711	0.0171809
ENSRNOG00000001431	Rasa4	12:23596981-23624316	0.778685	2.57027	-2.43662	0.00228969	0.0171872
XLOC_093263	XLOC_093263	15:27379865-27394282	0	0.083095	-9.32511	0.00230736	0.0172848
XLOC_267705	XLOC_267705	7:125733-128922	0	0.370269	-9.31243	0.00234632	0.0175369
XLOC_324094	XLOC_324094	X:47591858-47599328	0	0.171736	-9.71779	0.00235868	0.0176071
XLOC_128895	XLOC_128895	17:87872720-87878948	0.133482	0	8.23169	0.00236341	0.0176365
ENSRNOG00000060284	AABR07000436.1	1:12430239-12486875	0.0539227	0.309593	-3.70184	0.00236771	0.0176567
ENSRNOG00000014139	Sclt1	2:128523409-128675684	2.72813	6.1498	-1.86569	0.00237769	0.0177178
XLOC_057735	XLOC_057735	11:36238218-36267807	0	0.1316	-10.9029	0.00238103	0.0177204
XLOC_177508	XLOC_177508	20:27460886-27477104	0.46902	1.77998	-2.82529	0.00239352	0.0178
XLOC_203493	XLOC_203493	3:146274633-146281233	0	0.176755	-9.33053	0.00240845	0.0178886
ENSRNOG00000014243	Pear1	2:187113925-187133993	13.7431	16.8361	-1.03187	0.00241829	0.0179437
ENSRNOG00000052948	AABR07049134.4	5:107289156-107322997	0.154109	0.857968	-2.64216	0.00242252	0.0179661
ENSRNOG00000014664	Virma	5:25042710-25120264	14.0139	4.76538	0.903723	0.00243015	0.0180137
ENSRNOG00000003832	Vash2	13:109521072-109552589	0.614361	2.7896	-2.61864	0.00243088	0.0180146
XLOC_010911	XLOC_010911	1:174396418-174411163	0.060193	1.29529	-5.51405	0.00245553	0.0181656
XLOC_101245	XLOC_101245	15:56548238-56610642	0.03155	1.58416	-6.13528	0.00245677	0.0181702
XLOC_321080	XLOC_321080	KL568423.1:15402-26354	0.22635	0	9.77727	0.00245825	0.0181766
XLOC_089875	XLOC_089875	14:83828661-83860245	0.167887	0	9.97903	0.00246028	0.0181826
XLOC_328907	XLOC_328907	X:142692408-142711897	0	0.1945	-10.8647	0.00246525	0.0182102
XLOC_088003	XLOC_088003	14:45095527-45117334	0	0.167997	-11.0532	0.00246792	0.0182254
XLOC_318610	XLOC_318610	KL568139.1:8669493-8675292	0.127121	0	8.05627	0.00247732	0.0182774
XLOC_278165	XLOC_278165	7:22046591-22048792	0.407885	0	8.32518	0.00251177	0.0185078
ENSRNOG00000038999	RT1-A1	20:5335614-5421098	7.54436	24.1007	-2.08922	0.00251604	0.0185208
ENSRNOG00000000923	Cct6a	12:30491416-30501860	47.5987	14.6021	0.958784	0.00253255	0.0186239
ENSRNOG00000054504	AABR07001452.1	1:45381578-45409764	1.07088	0.0908833	3.44361	0.00254866	0.0187209
ENSRNOG00000024907	Tnrc6b	7:121930615-122164564	8.03134	4.45798	1.21096	0.0025491	0.0187209
XLOC_137573	XLOC_137573	18:47387565-47422418	0	0.0711167	-11.2525	0.00254953	0.0187209
ENSRNOG00000024975	Atp8b3	7:12043794-12063650	0.41286	0.00573533	5.41998	0.00257078	0.0188576
XLOC_070007	XLOC_070007	13:54885196-54942964	0.510721	1.18532	-2.85151	0.00257288	0.0188638
XLOC_193279	XLOC_193279	3:162168739-162172941	0.170301	0	8.02492	0.00258239	0.0189248
XLOC_279247	XLOC_279247	7:40947319-41113292	0.0520763	0	11.6064	0.00258898	0.0189637
XLOC_295569	XLOC_295569	8:14956018-15012552	0.589103	1.1918	-1.89499	0.00259308	0.0189891
XLOC_257431	XLOC_257431	6:133658939-133662353	0.313605	2.23479	-3.65371	0.00259499	0.0189984
ENSRNOG00000024128	Aco2	7:123102468-123145635	116.647	38.5224	0.851437	0.00259817	0.019017
ENSRNOG00000012422	Tnik	2:113984646-114384894	4.36996	1.29727	1.0212	0.00263681	0.0192638
XLOC_289623	XLOC_289623	8:47956847-47963753	0.0350163	0.82591	-4.4636	0.00263709	0.0192638
XLOC_284716	XLOC_284716	7:117003990-117033432	0	0.121612	-10.7822	0.00267298	0.0194589
XLOC_299983	XLOC_299983	8:71060492-71067023	0	0.209184	-9.54583	0.00267674	0.0194815
XLOC_182578	XLOC_182578	3:1961354-1967886	0	0.173796	-9.22289	0.00268527	0.0195341
ENSRNOG00000015150	Spg7	19:55880561-55915502	12.4791	3.9078	0.93738	0.00269862	0.0196159
XLOC_096041	XLOC_096041	15:75570598-75591608	0.117188	0	9.77922	0.00269917	0.0196159
XLOC_319997	XLOC_319997	KL568160.1:2605952-2628141	0	0.160116	-10.7712	0.00270292	0.019626
ENSRNOG00000009139	Fubp3	3:10220725-10269693	13.5138	4.27888	1.06567	0.00272166	0.0197407
ENSRNOG00000061467	AABR07043772.1	19:39502153-39537050	2.78076	5.89795	-1.72434	0.00273185	0.0197952
XLOC_154861	XLOC_154861	2:147407504-147428670	0.243396	0.924492	-2.68636	0.00274391	0.0198681
XLOC_317470	XLOC_317470	9:114452004-114471155	0.112669	0	9.59958	0.00275796	0.019965
XLOC_101523	XLOC_101523	15:58918715-58923316	0.171514	0	8.1619	0.00276316	0.0199929
XLOC_225422	XLOC_225422	4:150878338-150881648	0.0736943	0.888261	-4.24736	0.0027698	0.0200267
XLOC_001111	XLOC_001111	1:18265589-18284974	0.149832	0	10.0351	0.00276987	0.0200267
XLOC_233354	XLOC_233354	5:100696072-100698819	0.259783	0	8.01317	0.00277343	0.0200331
XLOC_154290	XLOC_154290	2:140414848-140416058	2.40402	9.70101	-2.83503	0.002782	0.0200824
ENSRNOG00000023013	2021-03-03	18:51823367-52029167	29.9678	10.2775	0.908971	0.00278477	0.0200905
XLOC_035445	XLOC_035445	10:1955084-1966003	0	0.306394	-10.9209	0.00278666	0.0200991
ENSRNOG00000002833	Gsk3b	11:65060884-65209268	34.597	10.1899	0.845687	0.00280402	0.0201998
ENSRNOG00000057691	AC112557.1	8:48481380-48567083	0.229155	0.44567	-1.80016	0.00280572	0.0202023
XLOC_121451	XLOC_121451	17:63930300-63936250	0	0.184242	-9.26592	0.00281347	0.0202434
ENSRNOG00000011611	Mapk1ip1l	15:24005031-24107724	10.4151	2.5287	1.15087	0.00281441	0.0202452
XLOC_097979	XLOC_097979	15:109538368-109592674	0.272381	0	7.93237	0.00282934	0.0203231
XLOC_231701	XLOC_231701	5:62953589-62957943	0	0.253501	-9.2735	0.00283778	0.0203689
XLOC_227457	XLOC_227457	4:183879221-183897501	0.0825783	0.788661	-3.25155	0.00285191	0.0204506
ENSRNOG00000042884	Hsd3b3	2:200546437-200762534	0.169269	1.22548	-3.77781	0.00285944	0.0204798
XLOC_185012	XLOC_185012	3:53699350-54018990	0.778747	2.76572	-2.51517	0.00288577	0.0206186
XLOC_110968	XLOC_110968	16:640368-643305	0.234064	0	7.94711	0.00289148	0.0206445
XLOC_069265	XLOC_069265	13:43094709-43111919	0.127071	0	9.62363	0.00289223	0.0206449
ENSRNOG00000059660	AABR07065531.5	6:133662524-133691022	0.249174	0.940438	-3.34357	0.0029145	0.0207938
XLOC_208033	XLOC_208033	4:45963044-46009248	0	0.069635	-10.8671	0.00292515	0.0208616
XLOC_005178	XLOC_005178	1:79155847-79158683	0	0.126662	-7.8979	0.00292541	0.0208616
XLOC_057206	XLOC_057206	11:30172075-30281849	0.0433483	1.18356	-5.46739	0.00293649	0.0209306
ENSRNOG00000015226	Man1a2	2:202891537-203043888	10.1437	3.20562	0.846305	0.00295417	0.0210263
XLOC_084659	XLOC_084659	14:102293230-102301852	0.119541	1.12079	-3.987	0.00299042	0.0212284
ENSRNOG00000009260	Cnr2	5:154259912-154268126	0	0.152247	-9.14275	0.00301634	0.0213918
XLOC_115082	XLOC_115082	16:59614834-59619940	0.167087	0	8.27159	0.00305049	0.0215979
ENSRNOG00000055862	AABR07012762.1	2:206749534-206778070	0	0.1974	-10.6533	0.0030606	0.0216592
XLOC_023475	XLOC_023475	1:92393052-92423996	0.010564	0.293096	-5.51937	0.00306397	0.0216726
XLOC_248586	XLOC_248586	5:166955367-166961672	0.032426	0.963637	-5.58151	0.00306676	0.0216821
XLOC_316504	XLOC_316504	9:95934314-95948187	0	0.223639	-10.8148	0.00308582	0.0217909
XLOC_040704	XLOC_040704	10:90096212-90111590	0	0.069462	-9.33019	0.00308978	0.0218033
XLOC_300279	XLOC_300279	8:74868676-74875154	0.089481	2.32563	-5.3999	0.00310913	0.021927
XLOC_062388	XLOC_062388	12:8113830-8119745	0.108984	0	7.87121	0.00314328	0.022123
ENSRNOG00000052116	Atp11b	2:122368265-122444878	9.10295	2.73722	0.901594	0.00315685	0.0221974
XLOC_062147	XLOC_062147	12:3340944-3351525	0	0.287392	-10.7825	0.0031857	0.0223685
ENSRNOG00000050183	RT1-CE1	20:4638663-4943564	2.22506	2.69351	-0.978205	0.00320918	0.0224801
ENSRNOG00000024208	Prss48	2:185268160-185403443	0.232816	2.6452	-3.82148	0.00321646	0.0225259
ENSRNOG00000054993	AABR07024856.1	16:19400032-19409521	0.0439003	0.679653	-4.66186	0.00322575	0.0225733
XLOC_173530	XLOC_173530	2:218591372-218642858	0.308514	0.649602	-2.01146	0.00322628	0.0225733
XLOC_289166	XLOC_289166	8:41115568-41130719	0	0.198294	-10.7679	0.00324263	0.0226503
XLOC_313756	XLOC_313756	9:51113771-51119289	0	0.185965	-9.0788	0.00324414	0.0226556
XLOC_148924	XLOC_148924	2:28470385-28494085	0	0.0415197	-9.06492	0.00325652	0.0227361
ENSRNOG00000009653	Numb	6:107272362-107402211	16.2978	3.42183	1.39341	0.00327014	0.0228091
ENSRNOG00000019746	Paf1	1:85323969-85368031	20.801	4.1201	0.989605	0.00327074	0.0228091
XLOC_270077	XLOC_270077	7:41269902-41288157	0.169311	0	9.49269	0.00327366	0.0228187
XLOC_136618	XLOC_136618	18:32470120-32557178	0.613132	0.892468	-1.97312	0.00328794	0.0229075
XLOC_049712	XLOC_049712	10:103014642-103032072	0	0.17054	-10.7532	0.0032965	0.0229564
XLOC_215285	XLOC_215285	4:155389804-155401087	0	0.0920883	-9.0825	0.00333082	0.0231573
XLOC_337893	XLOC_337893	Y:2935668-2988247	0.0364513	0	9.42253	0.00333406	0.023169
XLOC_081558	XLOC_081558	14:43111260-43112968	0.393851	0	7.93827	0.00334425	0.0232235
XLOC_155006	XLOC_155006	2:148376140-148383567	0.376468	0	7.86934	0.00337275	0.0233886
XLOC_197508	XLOC_197508	3:45528076-45553167	0.106754	0	9.49229	0.00337686	0.0234116
XLOC_286971	XLOC_286971	8:5264256-5317621	0	0.057152	-10.5509	0.0033865	0.0234511
XLOC_106979	XLOC_106979	16:36226430-36240618	0	0.143333	-10.9642	0.00339612	0.0234992
XLOC_304711	XLOC_304711	9:5821880-5906747	0.0846933	0	11.3044	0.00342935	0.0237091
ENSRNOG00000011058	Utrn	1:6451810-6971043	27.6849	11.1442	0.828908	0.00343577	0.023748
XLOC_171331	XLOC_171331	2:183260774-183263706	1.43135	4.80214	-2.58346	0.00343903	0.0237594
XLOC_287609	XLOC_287609	8:22152216-22155332	0.195803	0	7.79014	0.00345135	0.0238168
XLOC_156879	XLOC_156879	2:182089823-182319003	0.0348803	0.369243	-3.68973	0.00345656	0.0238314
XLOC_155572	XLOC_155572	2:156793807-156815823	0.0442047	0.510757	-4.33349	0.0034568	0.0238314
ENSRNOG00000010533	Arfip1	2:183500762-183582553	23.7721	6.3638	0.877397	0.00345748	0.0238314
XLOC_282363	XLOC_282363	7:86547733-86559021	0	0.254268	-10.7004	0.00349149	0.0240212
XLOC_226756	XLOC_226756	4:173436927-173449252	0.05042	0	7.72286	0.00352389	0.024203
XLOC_072800	XLOC_072800	13:102988527-102990356	0	0.302777	-7.86786	0.00353858	0.0242832
ENSRNOG00000053102	AABR07029526.1	10:32636577-32695357	0.0317733	0	9.39748	0.00355622	0.0243817
ENSRNOG00000004395	Fbxw11	10:17542374-17640718	20.1133	6.34815	0.919918	0.00356266	0.0244157
XLOC_194722	XLOC_194722	3:31086-42095	0.294733	1.51879	-3.33187	0.00356805	0.0244375
XLOC_249558	XLOC_249558	6:9079688-9089976	0	0.274228	-10.6771	0.00356939	0.0244375
XLOC_221031	XLOC_221031	4:77278658-77281085	0	0.384632	-8.98781	0.00357011	0.0244375
XLOC_267734	XLOC_267734	7:657746-673827	0.133634	0.700965	-3.20755	0.00358027	0.0244957
XLOC_189842	XLOC_189842	3:122080141-122082660	0.285451	0	8.02869	0.00360605	0.0246323
ENSRNOG00000015297	RGD1561662	9:15544688-15604237	2.02157	0.492225	1.51085	0.00361806	0.0246973
XLOC_033040	XLOC_033040	1:249975567-249981053	0.133288	0.95341	-3.57835	0.00362195	0.0247182
XLOC_044605	XLOC_044605	10:28131044-28208545	0.086462	0	11.24	0.00363675	0.0248021
ENSRNOG00000036918	Etfbkmt	4:183656013-183750741	3.95173	4.06843	-0.948962	0.00365569	0.0249084
XLOC_183761	XLOC_183761	3:22716264-22746426	0	0.0911887	-10.6415	0.00367733	0.0250386
XLOC_085401	XLOC_085401	14:595955-615665	0.0928597	0	9.35783	0.00369532	0.0251092
XLOC_284024	XLOC_284024	7:104950464-104985665	2.22064	2.61144	-1.24351	0.00371392	0.0252106
XLOC_162126	XLOC_162126	2:13463514-13487102	0	0.121612	-10.4648	0.00371762	0.0252261
XLOC_150236	XLOC_150236	2:52825631-52830432	0	0.677508	-9.32444	0.00371979	0.025235
ENSRNOG00000047374	Gnas	3:172385672-172434613	206.23	61.2157	0.822525	0.00372817	0.0252803
XLOC_238042	XLOC_238042	5:164647927-164664906	0	0.167741	-10.4546	0.00375741	0.0254728
XLOC_148334	XLOC_148334	2:16055132-16162803	0	0.025081	-10.6132	0.00376212	0.0254906
XLOC_023693	XLOC_023693	1:94880276-94891361	0	0.169236	-10.8483	0.0037645	0.0254976
ENSRNOG00000059491	Fgd4	11:88699222-88801883	1.32996	0.212509	2.10991	0.00377039	0.0255316
ENSRNOG00000055745	AABR07043748.2	19:38347957-38385915	2.80214	0.486183	1.63923	0.00377393	0.0255498
XLOC_217441	XLOC_217441	4:6809047-6823432	0	0.128696	-10.8317	0.00381361	0.0258008
XLOC_248587	XLOC_248587	5:166956528-166964218	0.246882	1.2307	-3.08533	0.00384939	0.0260072
XLOC_300614	XLOC_300614	8:80812772-80819371	0.008044	0.266924	-5.97199	0.00385104	0.0260125
XLOC_011131	XLOC_011131	1:178431502-178453128	0	0.12945	-10.4303	0.00385222	0.0260145
ENSRNOG00000048267	Tor1aip2	13:73700303-73720429	31.7662	9.48923	0.886893	0.00386248	0.0260701
ENSRNOG00000017114	Synj2	1:46835817-46937266	8.81869	3.27318	0.983962	0.00387029	0.0261128
XLOC_229712	XLOC_229712	5:25758110-25768756	0	0.0967363	-9.20853	0.00387426	0.0261224
ENSRNOG00000056131	AABR07029217.4	10:15077969-15086271	0	0.110536	-8.91582	0.0039067	0.0263161
XLOC_123027	XLOC_123027	17:2970768-3035145	0.069828	0.236675	-2.53515	0.00392353	0.026412
ENSRNOG00000003848	Med12	X:71174699-71197812	9.76019	3.08228	1.07085	0.00393508	0.0264717
ENSRNOG00000059773	AABR07051218.1	3:1643938-1645501	0	0.276057	-8.04373	0.00393822	0.0264859
ENSRNOG00000026059	Paqr6	2:187737770-187741696	9.38391	1.33567	2.80339	0.00393898	0.0264859
XLOC_258581	XLOC_258581	6:5720267-6067862	0.024324	0	11.1614	0.00397607	0.026702
XLOC_159461	XLOC_159461	2:228221772-228260918	0	0.066367	-10.5591	0.00399235	0.0267962
XLOC_207582	XLOC_207582	4:35153674-35162910	0.189169	0	9.29952	0.00401782	0.0269367
XLOC_033677	XLOC_033677	1:259231152-259240033	0	0.090413	-9.10176	0.00401969	0.0269371
XLOC_035489	XLOC_035489	10:3241371-3257005	0	0.165217	-10.5506	0.0040213	0.0269418
XLOC_163348	XLOC_163348	2:37714252-37727032	0	0.140051	-10.7809	0.00402621	0.0269686
ENSRNOG00000010680	Med12l	2:149212797-149532292	5.24504	1.98677	0.924802	0.00403344	0.027011
XLOC_073381	XLOC_073381	13:111474321-111488843	0.132582	0.549116	-2.97882	0.00403813	0.027029
XLOC_197892	XLOC_197892	3:53699354-53874034	0.173144	1.34457	-3.66191	0.00404296	0.02705
ENSRNOG00000042037	Smim7	16:18975746-18979651	76.8781	20.8432	1.01808	0.00406268	0.0271333
ENSRNOG00000056625	AABR07062758.1	6:6486392-6509126	0.0847233	0.499798	-3.3709	0.00406412	0.0271368
XLOC_264222	XLOC_264222	6:91783810-91794941	0.174737	0	9.26167	0.00407462	0.0271947
XLOC_191842	XLOC_191842	3:141045098-141050557	0.106636	0	7.72454	0.00407707	0.0271988
ENSRNOG00000021198	LOC684797	17:43617202-43802038	136.727	387.278	-1.15686	0.00407916	0.0272066
XLOC_297792	XLOC_297792	8:44970999-44975451	0.00503467	0.334262	-6.27296	0.00409874	0.0273188
ENSRNOG00000008316	Vps39	3:112087677-112125318	13.0355	4.24132	0.894523	0.00410726	0.0273633
XLOC_141314	XLOC_141314	19:26449559-26522422	0	0.036942	-10.3733	0.00411223	0.0273903
XLOC_116813	XLOC_116813	16:83356791-83358830	0.0537557	0.993806	-4.67022	0.00413232	0.0275041
ENSRNOG00000015189	Bbs9	8:23492466-24074536	9.85773	2.38799	1.19501	0.0041647	0.0276838
XLOC_173379	XLOC_173379	2:218312045-218350227	0	0.0662417	-10.5205	0.00416749	0.0276961
XLOC_225520	XLOC_225520	4:152036520-152057116	0.05525	1.2072	-5.24696	0.00417893	0.0277598
ENSRNOG00000012579	Tlcd1	10:65363635-65444465	5.01662	7.27604	-0.944891	0.00419525	0.0278363
XLOC_265985	XLOC_265985	6:119309561-119328819	0	0.138521	-10.3586	0.00419608	0.0278363
XLOC_195217	XLOC_195217	3:7884836-7946762	0.0446093	0.881921	-5.10136	0.00419751	0.0278396
ENSRNOG00000007532	RGD1305178	3:9813912-9822186	7.67254	0.98286	2.05557	0.00420038	0.027848
XLOC_237693	XLOC_237693	5:157983272-158001900	0	0.093334	-10.7401	0.00420402	0.0278578
XLOC_171636	XLOC_171636	2:187992581-188002900	0.286195	1.03656	-2.76153	0.00420918	0.0278858
XLOC_067869	XLOC_067869	12:48566703-48578886	0	0.216727	-10.3439	0.00424889	0.0281063
XLOC_071484	XLOC_071484	13:86117994-86118953	0	0.304392	-7.7071	0.00425896	0.0281591
ENSRNOG00000051614	AABR07035622.1	12:20508088-20572933	0	0.458689	-9.29416	0.00427298	0.028233
XLOC_129013	XLOC_129013	17:89336590-89341794	0.10381	0	7.63141	0.00427742	0.0282559
XLOC_113808	XLOC_113808	16:27360323-27369690	0	0.183144	-10.7222	0.00429051	0.0283361
ENSRNOG00000054141	LOC100910915	10:11358253-11362764	0.793924	2.74946	-2.66368	0.00429253	0.0283404
XLOC_082167	XLOC_082167	14:58138020-58184121	0	0.0567783	-10.3327	0.00429874	0.0283715
ENSRNOG00000009932	Mctp2	1:133324301-133559975	0.0364207	0.272625	-3.06804	0.00430535	0.0284088
XLOC_095816	XLOC_095816	15:70942909-70973611	0	0.0802913	-10.4807	0.00432136	0.0284954
XLOC_323235	XLOC_323235	X:28981250-28984142	0.184999	0	7.60285	0.00433328	0.028555
XLOC_328233	XLOC_328233	X:119206402-119213833	0	0.108005	-7.55048	0.00435356	0.0286799
ENSRNOG00000014576	Dock3	8:115629583-115982072	3.20883	1.00027	1.62362	0.00435417	0.0286799
XLOC_117081	XLOC_117081	16:89389261-89417940	0.0578023	0	9.20947	0.00436775	0.0287566
XLOC_135529	XLOC_135529	18:17397152-17497120	0.01854	0	9.35562	0.00438129	0.028826
XLOC_259046	XLOC_259046	6:8829301-8884474	3.45119	0.270094	3.06047	0.00438635	0.0288471
XLOC_294620	XLOC_294620	8:130475432-130504834	0.0603643	0	9.31142	0.00440875	0.0289559
XLOC_071331	XLOC_071331	13:82861205-82876772	0	0.156323	-10.4627	0.00441937	0.0290045
ENSRNOG00000028895	Rtp4	11:80635706-80737035	0.416007	0.824889	-1.70439	0.004457	0.0291939
ENSRNOG00000018102	Coa5	9:44010358-44024876	18.8308	5.35682	1.02052	0.00446208	0.0291939
XLOC_117752	XLOC_117752	17:9231874-9234842	13.6505	24.8453	-1.57309	0.00446212	0.0291939
XLOC_073699	XLOC_073699	13:7652177-7695295	0	0.0385407	-10.6735	0.00446234	0.0291939
XLOC_013839	XLOC_013839	1:225364903-225388616	0	0.0304213	-9.03314	0.00447793	0.0292806
XLOC_131321	XLOC_131321	18:32669425-32673920	0.268717	1.52281	-3.2116	0.004493	0.0293598
ENSRNOG00000052827	AABR07052085.2	3:35783569-35919845	0.55116	0.68607	-1.42771	0.00449399	0.0293598
XLOC_060187	XLOC_060187	11:64063435-64108808	0	0.055908	-10.2871	0.00450616	0.0294159
XLOC_296462	XLOC_296462	8:30420753-30421550	0	0.359098	-7.53495	0.00453514	0.0295701
ENSRNOG00000016443	Vps13d	5:162891433-163119289	14.0083	4.97871	0.798103	0.00454788	0.0296388
XLOC_000759	XLOC_000759	1:12155630-12231876	1.16129	1.95455	-1.63976	0.00454868	0.0296388
XLOC_187155	XLOC_187155	3:92545935-92549427	0	0.095411	-7.65158	0.00454987	0.0296401
ENSRNOG00000005652	Cntn4	4:137785304-138787525	0.709167	0.015365	3.57325	0.00455427	0.0296622
XLOC_027326	XLOC_027326	1:162713762-162721844	0.080849	0	7.89078	0.00455738	0.029663
XLOC_228689	XLOC_228689	5:13082193-13144878	0.531959	1.0983	-1.93806	0.00456185	0.029685
XLOC_025164	XLOC_025164	1:121688139-121743813	0	0.044975	-10.2677	0.00456376	0.029685
XLOC_025201	XLOC_025201	1:122199513-122285595	0	0.0290307	-10.2637	0.0045821	0.029777
XLOC_274221	XLOC_274221	7:109130029-109160085	0	0.053964	-10.6422	0.00458395	0.029777
XLOC_066459	XLOC_066459	12:22680884-22685169	0.152609	0	7.52455	0.00460159	0.0298656
XLOC_066233	XLOC_066233	12:18836643-18931922	0	0.0260287	-10.2559	0.00461091	0.029913
XLOC_099444	XLOC_099444	15:26685986-26687374	0.371973	0	7.56043	0.00461872	0.0299505
ENSRNOG00000051248	AC144674.1	13:79736445-79801802	0.258718	0.517166	-1.78543	0.00463646	0.0300393
XLOC_124389	XLOC_124389	17:22557745-22578359	0	0.119861	-10.248	0.00464717	0.0300956
XLOC_164346	XLOC_164346	2:55628468-55643879	0	0.160242	-10.248	0.00465069	0.0301118
ENSRNOG00000062251	AABR07055844.1	7:12611483-12618586	1.95086	4.50913	-2.02257	0.00465668	0.030144
ENSRNOG00000001245	Pcbp3	20:12429128-12631209	21.6205	7.75612	0.929736	0.00466595	0.0301971
ENSRNOG00000057531	AABR07005573.1	1:188254890-188258346	0.179253	0	7.78902	0.00466837	0.0301999
XLOC_331492	XLOC_331492	X:26567975-26575600	0.0581923	0.448131	-3.74949	0.00467852	0.030221
XLOC_198185	XLOC_198185	3:59414793-59418605	0	0.207883	-8.75191	0.00468798	0.0302543
ENSRNOG00000018033	Ddx19a	19:43217161-43275287	28.9906	8.80069	1.19642	0.00469151	0.0302704
ENSRNOG00000053937	AABR07047189.1	5:22974940-22980468	0	0.16771	-9.05892	0.00469783	0.0303046
ENSRNOG00000022967	Slc35d1	5:122699587-122746839	5.46914	1.16361	1.24836	0.00470472	0.0303359
XLOC_260735	XLOC_260735	6:36094178-36106713	0	0.427563	-8.75383	0.00471224	0.0303712
ENSRNOG00000057060	LOC108348049	2:126267658-126284238	7.18065	1.49398	1.38368	0.00471421	0.0303773
XLOC_029676	XLOC_029676	1:199726871-199731206	0	0.24517	-9.06392	0.00473714	0.0305054
XLOC_309637	XLOC_309637	9:97587343-97588623	0	0.315653	-7.85398	0.00473754	0.0305054
XLOC_006341	XLOC_006341	1:92775987-92781182	0.0532273	0.477733	-3.96595	0.00473821	0.0305054
XLOC_318334	XLOC_318334	KL568026.1:3736-12309	0	0.270241	-10.3931	0.00474601	0.0305424
XLOC_251847	XLOC_251847	6:42638639-42656544	0	0.135528	-10.224	0.00475907	0.0306198
XLOC_159964	XLOC_159964	2:238994790-239046408	0	0.0469677	-10.2199	0.00477332	0.0306915
XLOC_004812	XLOC_004812	1:73212595-73243099	0	0.0754663	-10.3835	0.00478885	0.0307781
XLOC_061553	XLOC_061553	11:86078144-86153128	0.0753007	0	10.9566	0.00480116	0.0308371
XLOC_293088	XLOC_293088	8:104003654-104030445	0	0.0902	-10.2159	0.00481376	0.0309047
ENSRNOG00000059160	AABR07050399.2	5:163867961-164071788	0.532903	1.27408	-1.61823	0.0048184	0.0309278
XLOC_004306	XLOC_004306	1:63649785-63703674	0	0.042609	-10.3787	0.00484304	0.0310256
ENSRNOG00000005214	Plek	14:100151210-100247126	0.252318	1.16889	-2.76736	0.0048981	0.0313323
XLOC_154000	XLOC_154000	2:126741625-126742521	0	0.863331	-8.73945	0.00489831	0.0313323
XLOC_335785	XLOC_335785	X:123350381-123382535	0	0.0705977	-10.3643	0.00492449	0.0314678
XLOC_133209	XLOC_133209	18:58661254-58728640	0.112676	0.374036	-2.63147	0.00493467	0.0315106
XLOC_093576	XLOC_093576	15:33100319-33101240	0.515556	0	7.43919	0.00494224	0.0315487
XLOC_084216	XLOC_084216	14:89084068-89110935	0.0830787	0	9.12701	0.00494371	0.0315487
XLOC_315804	XLOC_315804	9:83421466-83423562	0.237871	0	7.5078	0.00494384	0.0315487
XLOC_209256	XLOC_209256	4:67627365-67630517	0.163761	0	7.55515	0.0049451	0.03155
ENSRNOG00000038902	RGD1565641	2:88344527-88366938	6.38619	15.4996	-2.01253	0.00496193	0.0316369
XLOC_168260	XLOC_168260	2:122337786-122362940	0.46598	1.05996	-2.03205	0.00496804	0.0316623
XLOC_207664	XLOC_207664	4:37714592-37731107	0	0.039996	-8.93589	0.00498769	0.0317604
ENSRNOG00000018873	Fam168a	1:165693482-165878652	19.4595	6.69176	0.933205	0.00498771	0.0317604
XLOC_081570	XLOC_081570	14:43204901-43461571	9.60038	10.85	-1.58965	0.00503534	0.0320124
XLOC_040324	XLOC_040324	10:86080114-86098816	1.11885	2.29623	-1.82219	0.00503781	0.0320176
XLOC_192508	XLOC_192508	3:149281752-149295283	0	0.112187	-10.5439	0.00509133	0.0322817
XLOC_245065	XLOC_245065	5:116204737-116222534	1.58108	0.047718	3.70213	0.00509968	0.0323277
ENSRNOG00000019763	Mlph	9:98073038-98108433	0.0163973	0	7.45791	0.00510945	0.0323758
XLOC_316779	XLOC_316779	9:99866663-99878878	0	0.123503	-10.5371	0.00511788	0.0324224
XLOC_078763	XLOC_078763	13:101413378-101415314	0.246785	0	7.44699	0.00513426	0.0324925
XLOC_255297	XLOC_255297	6:101398745-101402806	0	0.186913	-8.66484	0.005136	0.0324925
ENSRNOG00000051686	AABR07052502.1	3:58268586-58275050	0	0.324608	-7.71865	0.00518662	0.0327251
ENSRNOG00000027035	Sgo2	9:64898378-64923012	1.40739	2.35474	-2.02419	0.00519394	0.0327549
XLOC_054873	XLOC_054873	11:84008216-84028113	0	0.115429	-10.1452	0.00519465	0.0327549
XLOC_040150	XLOC_040150	10:84099212-84109956	0	0.213298	-10.141	0.00520213	0.0327951
XLOC_175106	XLOC_175106	2:252092751-252114431	0	0.105586	-10.141	0.00520364	0.0327976
ENSRNOG00000033215	RT1-Db1	20:4087618-4097190	0.0107123	0.323685	-5.85181	0.00521283	0.0328416
XLOC_219423	XLOC_219423	4:40372265-40380684	0	0.073857	-9.07395	0.00521799	0.0328637
XLOC_078198	XLOC_078198	13:94865164-94888000	1.11446	1.82446	-1.58888	0.00521855	0.0328637
XLOC_307874	XLOC_307874	9:67417059-67444311	0	0.080076	-10.3048	0.00522441	0.0328799
XLOC_260510	XLOC_260510	6:33194886-33302552	0.059386	0	10.8478	0.00522555	0.0328799
XLOC_004654	XLOC_004654	1:71179174-71182747	0.140737	0	7.40129	0.00524482	0.0329802
ENSRNOG00000023393	Nup214	3:10999186-11070640	9.95408	3.70925	0.86913	0.00528857	0.033192
XLOC_190101	XLOC_190101	3:124591744-124609637	0	0.0408183	-8.63953	0.0052907	0.0331983
XLOC_134316	XLOC_134316	18:79970618-79975189	0.117344	0	7.60588	0.00529282	0.0332028
ENSRNOG00000050210	RT1-CE10	20:88391-176786	5.79301	10.7169	-1.98912	0.00529366	0.0332028
XLOC_141047	XLOC_141047	19:23113870-23125860	0	0.12262	-10.4957	0.00531702	0.0333353
XLOC_314495	XLOC_314495	9:66927610-66952562	0	0.0902433	-10.1151	0.00533223	0.0334024
XLOC_151615	XLOC_151615	2:86681320-86769183	0.0842003	0.222186	-2.28732	0.00535196	0.0335048
ENSRNOG00000051306	AC096301.1	1:260645040-260679065	0	0.0428343	-10.4887	0.00536178	0.033545
ENSRNOG00000013517	Phtf2	4:10784360-10938318	8.34528	1.36858	1.91472	0.00536467	0.033556
XLOC_253997	XLOC_253997	6:74668757-74670233	0.340379	0	7.50725	0.00540068	0.0337386
ENSRNOG00000013925	Nox4	1:150797048-150976194	5.0763	1.22128	1.11666	0.00540913	0.0337782
XLOC_081068	XLOC_081068	14:30341248-30346375	0.0956377	0	7.46976	0.0054109	0.0337782
XLOC_113088	XLOC_113088	16:21631504-21638913	0	0.196585	-10.4816	0.00541571	0.0337885
XLOC_275840	XLOC_275840	7:138151916-138159999	0	0.104348	-8.75993	0.00541664	0.0337885
XLOC_048019	XLOC_048019	10:77054125-77209466	0.263112	0	7.91378	0.00542653	0.033836
XLOC_008811	XLOC_008811	1:142791004-142802741	0	0.18787	-10.0843	0.00544778	0.0339471
XLOC_196286	XLOC_196286	3:25820959-25875600	0.0905897	0	10.8037	0.0054513	0.0339534
XLOC_167608	XLOC_167608	2:110629685-110632286	0	0.276428	-8.61156	0.00545333	0.0339534
XLOC_308557	XLOC_308557	9:79129494-79136499	0	0.11919	-8.74115	0.00545336	0.0339534
XLOC_138992	XLOC_138992	18:72124959-72194350	0.022135	0.396393	-5.08989	0.0054741	0.0340539
XLOC_278173	XLOC_278173	7:22268698-22338046	5.05342	14.1086	-2.30059	0.0054809	0.0340779
ENSRNOG00000059081	AABR07026032.3	16:59997072-60007556	0.0889173	0	7.38537	0.00548484	0.0340779
ENSRNOG00000008551	Rps7	6:47899525-47904437	506.459	483.896	-0.907531	0.00550575	0.0341792
XLOC_120072	XLOC_120072	17:44900999-44931159	0	0.0692413	-10.2428	0.00550919	0.0341862
ENSRNOG00000017265	Tmem131	9:43358588-43454078	8.51934	2.46519	1.09442	0.00551122	0.0341917
XLOC_071756	XLOC_071756	13:90145389-90148179	0	0.240676	-8.96989	0.00551825	0.034221
XLOC_034039	XLOC_034039	1:266346314-266353602	0	0.111038	-8.82661	0.00553471	0.0342944
XLOC_036718	XLOC_036718	10:28962838-28973210	0	0.137358	-10.453	0.00554523	0.0343524
XLOC_233362	XLOC_233362	5:100767559-100768931	0.32213	0	7.33851	0.00556197	0.0344231
XLOC_090284	XLOC_090284	14:90122183-90129510	0	0.282504	-10.2322	0.00557125	0.0344666
XLOC_219049	XLOC_219049	4:31194710-31283334	0	0.023353	-10.2322	0.00557274	0.0344666
XLOC_148230	XLOC_148230	2:13080566-13091566	0.136748	0	9.06562	0.00557296	0.0344666
XLOC_149089	XLOC_149089	2:30613103-30616923	0.165684	0	7.8317	0.00557779	0.0344893
ENSRNOG00000002314	LOC103689943	10:28243-72912	7.23416	2.32382	1.03778	0.00558308	0.0345148
XLOC_241302	XLOC_241302	5:48482509-48488905	0.0892353	0	7.70347	0.00558435	0.0345155
XLOC_010435	XLOC_010435	1:165973554-165975353	0.044281	0.655487	-4.55407	0.00559615	0.0345812
XLOC_151076	XLOC_151076	2:71156708-71208233	0.0957733	0	10.762	0.00565874	0.0348881
XLOC_012065	XLOC_012065	1:199879367-199884117	0.110821	0	7.57309	0.00566134	0.0348887
XLOC_017157	XLOC_017157	1:281291151-281301338	0.143442	0	9.02184	0.00566236	0.0348887
XLOC_176144	XLOC_176144	20:4917999-4939837	0.338311	0.9543	-2.24875	0.00567428	0.0349375
ENSRNOG00000055817	AABR07029863.1	10:56527076-56531591	16.5169	20.8815	-1.19085	0.00570372	0.035049
XLOC_314477	XLOC_314477	9:66565631-66571441	0.111617	1.80041	-4.93851	0.00571289	0.035098
XLOC_063205	XLOC_063205	12:21916474-21923273	0	0.309545	-10.0208	0.00574509	0.0352739
XLOC_031980	XLOC_031980	1:238942318-238951703	0	0.22416	-10.0161	0.00576603	0.0353733
XLOC_090492	XLOC_090492	14:101347584-101354958	0	0.274546	-10.2	0.00579169	0.0354595
ENSRNOG00000018183	Ubr4	5:157817100-157956132	35.8243	12.5548	0.758108	0.00580146	0.0355002
ENSRNOG00000058626	Kcnh8	9:3127618-3697736	0.122963	0	9.02819	0.00580206	0.0355002
XLOC_293114	XLOC_293114	8:104587715-104656854	0.660118	1.16621	-1.41194	0.00584445	0.0357361
ENSRNOG00000024322	Shroom2	X:23478871-23649466	4.37591	0.930228	1.40638	0.00584773	0.0357488
ENSRNOG00000058506	AC095078.1	4:117652552-117663208	0.21484	0	8.95935	0.0058519	0.0357596
XLOC_044145	XLOC_044145	10:18902722-18910591	0	0.255328	-10.1891	0.00586372	0.0358097
XLOC_061585	XLOC_061585	11:86523518-86566853	0	0.047493	-9.9879	0.00589484	0.0359332
XLOC_099981	XLOC_099981	15:37745352-37768989	0	0.0848317	-10.1836	0.00590904	0.0359976
XLOC_101534	XLOC_101534	15:59083740-59089766	0.228638	0	8.9428	0.00591502	0.0360193
ENSRNOG00000049491	RT1-DMb	20:3945601-3952846	0.0229817	0.342914	-5.26402	0.00593038	0.0360906
XLOC_005190	XLOC_005190	1:79377014-79382275	0.0455903	0.578349	-4.5131	0.00594849	0.0361711
XLOC_119977	XLOC_119977	17:44230411-44247291	0	0.0397283	-8.9044	0.00595444	0.0361999
XLOC_118853	XLOC_118853	17:24439926-24465206	0	0.080881	-9.97837	0.00596404	0.0362434
XLOC_011212	XLOC_011212	1:180590274-180783261	2.1302	3.63362	-1.70544	0.0059762	0.0363098
XLOC_218318	XLOC_218318	4:12310157-12312539	0.189697	0	7.34183	0.00598308	0.0363368
XLOC_119355	XLOC_119355	17:33954466-33960423	0.0133657	0.349052	-5.4924	0.00598798	0.0363591
XLOC_125040	XLOC_125040	17:32800805-32803408	0	0.307811	-8.81824	0.00602885	0.0365325
ENSRNOG00000017502	Sike1	2:205471144-205496012	9.34484	2.69141	1.05267	0.00603803	0.0365807
XLOC_103946	XLOC_103946	15:106371146-106377214	0.243166	1.19663	-3.05443	0.00604606	0.0366144
ENSRNOG00000055667	AC119111.1	1:254508732-254513397	0	0.495555	-8.54281	0.0060693	0.0367401
XLOC_194177	XLOC_194177	3:173065847-173073055	0	0.27911	-9.95426	0.00608511	0.0368208
ENSRNOG00000017272	Mrps27	2:29598166-29666724	10.7814	3.3285	1.09809	0.00610376	0.0369036
XLOC_137571	XLOC_137571	18:47386117-47405796	0.0686047	0	8.9309	0.00610734	0.0369177
XLOC_300535	XLOC_300535	8:79418459-79428430	0	0.195715	-10.1445	0.00611598	0.0369624
ENSRNOG00000028834	Polr2a	10:56339284-56365294	38.2586	23.6634	0.864803	0.00611889	0.0369724
ENSRNOG00000059579	Gpt2	19:22590881-22632071	16.0851	3.58699	1.3286	0.0061354	0.0370635
XLOC_268522	XLOC_268522	7:13106210-13122409	0	0.0827327	-10.3637	0.00613927	0.0370673
XLOC_312150	XLOC_312150	9:17474599-17520187	2.28053	0.224407	2.58805	0.00613958	0.0370673
XLOC_023201	XLOC_023201	1:88250285-88250915	0	0.419146	-7.32057	0.00614683	0.0371035
ENSRNOG00000017540	Spata3	9:93030506-93042747	0.0592657	0	7.26127	0.00618422	0.0372837
XLOC_036460	XLOC_036460	10:19271115-19366585	0	0.0207313	-9.92974	0.00619065	0.0373149
XLOC_219112	XLOC_219112	4:32277406-32289048	0	0.16885	-9.91982	0.00623957	0.0375564
ENSRNOG00000000465	Slc39a7	20:3819414-3822778	129.169	40.9683	0.849766	0.00627054	0.0376969
XLOC_080900	XLOC_080900	14:23865730-23912562	0.0969313	0	10.6581	0.0062905	0.0377866
ENSRNOG00000059866	AABR07001432.1	1:43563457-43563998	0.763479	0	7.23149	0.00634259	0.0380299
XLOC_196215	XLOC_196215	3:25608230-25744843	0.0330477	0	10.6349	0.00639109	0.0382739
XLOC_024976	XLOC_024976	1:119198080-119281008	0.10632	0.379752	-2.58248	0.00639232	0.0382739
XLOC_144224	XLOC_144224	19:16394565-16416018	0.080624	0.499099	-3.25727	0.00641183	0.0383521
ENSRNOG00000004141	Vasn	10:11101234-11136664	70.6606	23.669	0.825157	0.00642864	0.0384217
XLOC_053014	XLOC_053014	11:52692740-52721565	0.154067	0	10.6265	0.006437	0.0384639
XLOC_218895	XLOC_218895	4:27972772-27978921	0	0.301354	-10.0692	0.00646522	0.0385937
XLOC_134720	XLOC_134720	18:86420620-86534756	0.0381017	0	10.6163	0.00647886	0.0386596
XLOC_329467	XLOC_329467	X:156379507-156381297	0.254649	0	7.37563	0.00648562	0.0386921
XLOC_057760	XLOC_057760	11:36538311-36546765	0.158363	0	8.89273	0.00649484	0.0387393
ENSRNOG00000009145	Klf12	15:84324470-84748525	2.17893	0.590841	1.22613	0.00651355	0.0388258
XLOC_229014	XLOC_229014	5:17063223-17263499	0.00886033	0.311799	-5.72559	0.00651373	0.0388258
XLOC_232452	XLOC_232452	5:76796405-76809678	0	0.142773	-9.86915	0.00652297	0.0388473
XLOC_206303	XLOC_206303	4:10193345-10269930	0.014672	0.262222	-4.91006	0.00652342	0.0388473
XLOC_160608	XLOC_160608	2:252516530-252537525	0	0.0901973	-9.86915	0.00652499	0.0388489
XLOC_204730	XLOC_204730	3:163552763-163554078	0	0.479406	-8.81973	0.0065339	0.0388842
XLOC_081958	XLOC_081958	14:52739350-52752045	0.103169	0	8.86574	0.00654355	0.0389282
XLOC_046284	XLOC_046284	10:54659795-54669154	0.149984	0	8.98475	0.00656825	0.0390595
XLOC_271998	XLOC_271998	7:75099296-75105033	0.0729153	0	7.26045	0.00659128	0.0391807
XLOC_042368	XLOC_042368	10:498850-502556	0.0124103	0.380153	-5.62771	0.00661168	0.0392862
ENSRNOG00000052695	LOC102549869	X:28686163-28698844	0.00953933	0.19324	-4.91113	0.00663178	0.0393978
XLOC_168487	XLOC_168487	2:127302321-127308710	0	0.282651	-10.033	0.00668202	0.0396565
XLOC_183249	XLOC_183249	3:11357141-11365077	0	0.0861753	-8.47757	0.00670786	0.0397861
XLOC_111124	XLOC_111124	16:1672349-1676799	0	0.159137	-8.50912	0.00673038	0.0398877
XLOC_089734	XLOC_089734	14:82089775-82093533	0.118172	0	7.34153	0.00674101	0.0399111
XLOC_237625	XLOC_237625	5:156815338-156822942	0	0.233985	-10.0146	0.00677444	0.0400644
XLOC_114901	XLOC_114901	16:54282946-54284713	0.223521	0	7.17278	0.00678229	0.0400993
XLOC_205998	XLOC_205998	4:3889042-3892344	0.403157	0	8.90919	0.00682124	0.0402414
XLOC_003244	XLOC_003244	1:51112260-51113446	0.352296	0	7.25411	0.00683089	0.0402823
XLOC_036804	XLOC_036804	10:31039874-31045280	0.389943	1.6733	-2.89522	0.00684887	0.0403562
ENSRNOG00000026234	AABR07049299.1	5:114939996-114968823	0	0.079834	-9.99588	0.00687861	0.0405074
XLOC_006284	XLOC_006284	1:91460926-91463091	0.231199	1.56596	-3.57933	0.00690547	0.0406413
XLOC_141031	XLOC_141031	19:22750347-22757359	0	0.174636	-10.2353	0.00691464	0.0406711
XLOC_257416	XLOC_257416	6:133146934-133197732	0.0839327	0	10.5525	0.00693271	0.0407395
XLOC_013745	XLOC_013745	1:224974246-224982676	0.694609	1.94776	-2.29026	0.00693313	0.0407395
XLOC_259040	XLOC_259040	6:8755539-8758266	0.148944	0	7.20896	0.00696608	0.0409169
XLOC_304325	XLOC_304325	8:130749832-130750590	0.0300833	0.830305	-5.22954	0.00697339	0.0409492
ENSRNOG00000060341	AABR07031399.1	18:12224514-12284188	2.07906	2.26713	-1.12588	0.00700795	0.0411222
XLOC_263480	XLOC_263480	6:77864292-78119986	0.239983	0.408858	-1.4558	0.00703014	0.0412274
XLOC_141316	XLOC_141316	19:26454476-26520404	0	0.0271687	-9.78963	0.00703035	0.0412274
XLOC_066372	XLOC_066372	12:21298342-21301710	0	0.533289	-9.78963	0.00703175	0.0412274
XLOC_337392	XLOC_337392	X:156899390-156911458	0	0.143175	-9.97061	0.00704218	0.0412659
ENSRNOG00000027288	Psgb1	1:79153462-79201546	0	0.414378	-7.26406	0.00705066	0.0412993
XLOC_220433	XLOC_220433	4:64082778-64127039	0.0935483	0	10.5255	0.00706047	0.0413486
XLOC_120483	XLOC_120483	17:50554899-50574616	0	0.03215	-8.38826	0.00711523	0.0415791
ENSRNOG00000001924	Tp63	11:78234800-78456501	0.662541	0.0241917	4.77527	0.00711769	0.0415852
XLOC_328966	XLOC_328966	X:144258049-144277820	0.080186	0	8.82241	0.00712746	0.0416342
XLOC_131832	XLOC_131832	18:40831066-40842669	0	0.153616	-9.77869	0.00713494	0.0416679
XLOC_198155	XLOC_198155	3:58433430-58436043	0.150919	0	7.18306	0.00717234	0.0418633
ENSRNOG00000061227	AABR07067459.1	9:47062489-47084990	0.184515	0	8.77096	0.00723039	0.042169
XLOC_085397	XLOC_085397	14:571313-594097	0	0.0282543	-8.38878	0.0072393	0.042196
XLOC_266822	XLOC_266822	6:132076214-132090088	0.346902	1.04956	-2.43991	0.00724867	0.0422283
ENSRNOG00000062125	Aox3	9:65013862-65099433	0.010768	0.467892	-5.66001	0.00725057	0.0422286
ENSRNOG00000008524	Glcci1	4:34282573-34614438	6.40766	1.98567	0.89943	0.00728618	0.0423855
XLOC_224429	XLOC_224429	4:131110890-131153250	0.096736	0	10.4935	0.00728751	0.0423855
XLOC_176916	XLOC_176916	20:18484429-18489916	0.196213	1.51712	-3.67099	0.00730244	0.0424557
ENSRNOG00000007764	Frmd4b	4:129656980-129846642	5.06916	1.2505	1.05788	0.00731131	0.0424823
XLOC_292252	XLOC_292252	8:91001096-91009322	0	0.20291	-9.91869	0.00732308	0.0425424
ENSRNOG00000061851	Foxj3	5:138594691-138676962	7.79428	1.9692	1.20104	0.00733377	0.0425902
XLOC_011213	XLOC_011213	1:180620118-180719221	1.33642	7.15002	-2.84249	0.00734477	0.0426231
XLOC_203317	XLOC_203317	3:145031898-145124448	0.029152	0.192178	-3.66437	0.00736544	0.0427049
ENSRNOG00000013048	Pde7a	2:104045811-104134317	22.2628	8.30168	1.12748	0.00738485	0.0428007
XLOC_042768	XLOC_042768	10:3411398-3541755	0.030286	0	10.4775	0.00739972	0.0428534
XLOC_045896	XLOC_045896	10:46406289-46408172	0.253964	0	7.43291	0.00743551	0.043002
XLOC_118475	XLOC_118475	17:21635018-21739839	0.020875	0	8.75441	0.00745763	0.0431131
XLOC_255649	XLOC_255649	6:103324000-103332518	0.0156357	0.339049	-5.2193	0.00747451	0.0431918
XLOC_150251	XLOC_150251	2:53809497-53811245	0.165931	1.55695	-3.92107	0.00747823	0.0431918
XLOC_002784	XLOC_002784	1:43872962-43884293	4.97406	6.56622	-1.23646	0.00748907	0.0432359
ENSRNOG00000014013	Map4k4	9:46656765-46782545	59.9264	18.3433	0.778205	0.00750185	0.0432928
ENSRNOG00000009032	Ttll3	4:145342193-145370750	0.371968	1.2138	-2.4733	0.00750418	0.0432948
XLOC_008791	XLOC_008791	1:142232637-142247148	0	0.118116	-9.7227	0.00750573	0.0432948
XLOC_271028	XLOC_271028	7:59970894-59971708	0.0630143	0.954322	-4.41434	0.00751792	0.0433438
XLOC_151933	XLOC_151933	2:94708695-94716754	0.150121	0	8.74595	0.00752469	0.043374
ENSRNOG00000013770	Folh1	1:150323768-150395415	0.906242	0.0571597	3.11958	0.0075298	0.0433951
ENSRNOG00000016306	Adgrv1	2:8926310-9504134	1.3911	0.493541	1.03344	0.00754075	0.0434413
XLOC_059336	XLOC_059336	11:60428330-60432251	0	0.431857	-9.70548	0.00755019	0.0434834
XLOC_224978	XLOC_224978	4:142405670-142424677	0.0616993	0	8.71601	0.00756243	0.0435381
XLOC_036367	XLOC_036367	10:17315439-17316968	0.00251433	0.369518	-6.7113	0.00756984	0.0435497
XLOC_168176	XLOC_168176	2:121060016-121067953	0.437743	0.002896	5.42841	0.00758682	0.0436389
ENSRNOG00000053688	AABR07009965.1	2:118714969-118747998	0.221077	0.555796	-2.11512	0.00761588	0.0437467
XLOC_269049	XLOC_269049	7:19857641-19869908	0.0143257	0.318953	-5.20131	0.00762638	0.0437816
XLOC_137194	XLOC_137194	18:40144617-40145678	0	0.213897	-7.19037	0.00762948	0.0437825
XLOC_185159	XLOC_185159	3:55658276-55685669	0	0.130451	-9.87168	0.007641	0.0438401
XLOC_174606	XLOC_174606	2:242939840-242941991	0.207039	0	7.368	0.00776809	0.044449
XLOC_237250	XLOC_237250	5:151886157-151899002	0.091919	0.471363	-3.18142	0.00778405	0.0445231
ENSRNOG00000020492	AC094246.1	1:255563497-255595880	0.589612	1.54313	-3.04312	0.00779169	0.0445497
ENSRNOG00000053341	AABR07027979.1	17:51914424-52027899	0.913881	0.169388	1.62988	0.00780247	0.0445941
ENSRNOG00000015852	Arhgap35	1:78456409-78573374	34.839	13.0268	0.761615	0.00783587	0.0447591
XLOC_085388	XLOC_085388	14:33508-39206	0	0.277124	-9.84411	0.00785645	0.0448595
XLOC_258333	XLOC_258333	6:2327241-2333057	0	0.272592	-9.84411	0.00786336	0.0448903
XLOC_019898	XLOC_019898	1:43088920-43095718	0	0.161719	-10.0757	0.00793633	0.0452372
XLOC_243956	XLOC_243956	5:89412933-89438216	0	0.0619353	-9.83012	0.00795667	0.0453097
XLOC_236747	XLOC_236747	5:144997233-145004724	0	0.209416	-9.83012	0.00795912	0.0453149
XLOC_054722	XLOC_054722	11:80427044-80437554	0	0.155167	-9.65252	0.00797924	0.045412
ENSRNOG00000058361	AABR07073391.1	8:46501033-46505712	0.176977	0	7.33172	0.00798626	0.0454259
XLOC_000001	XLOC_000001	1:32979-224426	0.0200863	0	10.4023	0.00800556	0.0455007
ENSRNOG00000057201	AABR07035782.1	12:22380027-22389456	0	0.060616	-8.63855	0.0080374	0.045638
XLOC_102173	XLOC_102173	15:75058795-75129710	0.016514	0.0858387	-3.07371	0.00804046	0.0456467
XLOC_147294	XLOC_147294	2:2072055-2122741	0.07558	0	10.398	0.00804214	0.0456471
ENSRNOG00000028473	LOC691551	1:190914946-190970220	0.454554	1.68141	-3.23974	0.00804673	0.0456561
XLOC_206672	XLOC_206672	4:19654862-19662592	0	0.199452	-9.80889	0.00805096	0.0456713
ENSRNOG00000059555	AABR07021998.1	13:101992812-102092565	0	0.098282	-8.31596	0.00806149	0.0457223
ENSRNOG00000047782	RGD1309808	7:118739934-119073227	27.6894	26.2194	-0.763226	0.00810855	0.0459366
XLOC_231017	XLOC_231017	5:48867376-48869231	0.19089	0	7.01163	0.00816565	0.0461719
ENSRNOG00000051139	AABR07021545.1	13:77829230-77902418	27.5598	30.7723	-1.20061	0.00817486	0.0462152
XLOC_058782	XLOC_058782	11:59375584-59376620	0.354312	0	7.05806	0.0081767	0.0462168
XLOC_287703	XLOC_287703	8:23293829-23311740	0.0860483	0.655479	-3.86935	0.00819491	0.0462845
ENSRNOG00000009285	Eipr1	6:48021707-48135241	12.0463	4.17011	0.76477	0.00820694	0.046326
ENSRNOG00000062097	AABR07027569.3	17:37237507-37242998	0	0.176028	-8.40499	0.0082346	0.0464468
XLOC_070794	XLOC_070794	13:73530038-73536431	0	0.0915877	-8.25349	0.00826342	0.0465474
ENSRNOG00000003242	Gulp1	9:51226239-51538072	20.5017	7.10672	0.96954	0.00826734	0.0465518
XLOC_066355	XLOC_066355	12:20760695-20763671	0	0.213219	-8.35643	0.00827811	0.0465948
ENSRNOG00000002807	2021-09-09	10:106264434-106351277	98.7886	34.5001	0.732466	0.00829766	0.0466694
XLOC_000870	XLOC_000870	1:13484055-13549037	0.158541	0.335396	-2.02148	0.00829926	0.0466696
XLOC_289773	XLOC_289773	8:50713475-50721228	0	0.136116	-10.0184	0.00830186	0.0466754
ENSRNOG00000056193	AC108572.3	20:1954890-1985101	2.07289	3.62865	-1.56527	0.00831875	0.0467526
XLOC_086624	XLOC_086624	14:17008741-17118166	0.236866	0.449669	-1.88672	0.00833636	0.0468339
XLOC_231149	XLOC_231149	5:50866315-50899264	0	0.045959	-9.78008	0.00835785	0.0469347
XLOC_249485	XLOC_249485	6:7418523-7450245	0.0129197	0.676449	-6.23666	0.00837241	0.0469679
ENSRNOG00000000473	Pfdn6	20:5455974-5457444	27.1712	2.80904	2.28584	0.00839465	0.0470774
XLOC_310232	XLOC_310232	9:108959936-108961158	0	0.520964	-8.35167	0.00843295	0.0472512
XLOC_005276	XLOC_005276	1:80232176-80256319	0.0454223	0	8.62167	0.00844323	0.047284
XLOC_016926	XLOC_016926	1:277472290-277476575	0.0831437	0	7.02766	0.00844516	0.047284
XLOC_111244	XLOC_111244	16:4000895-4041152	0.0909793	0	10.3491	0.00845598	0.0473267
ENSRNOG00000050152	Chsy3	18:54222990-54496585	3.51599	3.52409	-0.884348	0.00846273	0.0473556
ENSRNOG00000002980	Tsr1	10:61746059-61757518	12.0981	3.39594	1.32776	0.00847208	0.0473989
XLOC_305839	XLOC_305839	9:25689517-25712646	0.049635	0	8.67895	0.00850079	0.0475416
XLOC_288711	XLOC_288711	8:35731629-35737773	0.653696	0.0132873	4.54513	0.00851141	0.047592
XLOC_057130	XLOC_057130	11:27365155-27383157	0.0628873	0	8.6581	0.00854426	0.0477488
ENSRNOG00000032178	Cenpa	6:27072166-27080856	2.24687	3.97301	-1.80445	0.00855601	0.0478054
ENSRNOG00000001706	Kalrn	11:69426863-70025633	8.35806	7.93758	-0.769339	0.00857273	0.0478898
XLOC_198618	XLOC_198618	3:66459564-66469085	0.114735	0	8.62208	0.00867562	0.0483721
XLOC_325229	XLOC_325229	X:71866799-71867543	0	0.830254	-8.32181	0.00870456	0.0484929
XLOC_156061	XLOC_156061	2:165738927-165740271	0.203068	1.47994	-3.68788	0.0087052	0.0484929
XLOC_269184	XLOC_269184	7:23334037-23340355	0.171658	0	8.61529	0.00871229	0.0485233
XLOC_157870	XLOC_157870	2:198836616-198838531	0.177227	0	6.94341	0.00871525	0.0485307
ENSRNOG00000053260	Lilrb3a	1:63752400-64013289	0	0.433976	-8.70451	0.00872527	0.0485501
XLOC_328375	XLOC_328375	X:123527766-123535428	0	0.189923	-9.72067	0.00874724	0.0486138
XLOC_148201	XLOC_148201	2:12911103-13005260	0.038185	0	10.305	0.00877448	0.0487234
ENSRNOG00000027929	Poln	14:81837786-82037747	0.588255	0.730522	-1.19398	0.00879303	0.0488081
XLOC_272114	XLOC_272114	7:76586146-76623290	0.093914	0	10.2988	0.00881462	0.0489005
ENSRNOG00000010028	Polr3d	15:52117056-52136314	27.6885	4.41493	1.72863	0.00882007	0.0489216
XLOC_085722	XLOC_085722	14:5774805-5788442	0.09342	0.46022	-3.31753	0.00882978	0.0489663
XLOC_173849	XLOC_173849	2:225263834-225271999	0	0.184062	-9.53391	0.00883219	0.0489705
ENSRNOG00000002488	Galnt10	10:43067299-43210427	40.1801	15.9324	0.736529	0.00883595	0.0489765
XLOC_239846	XLOC_239846	5:16339269-16339956	0	0.274899	-6.94317	0.00883656	0.0489765
XLOC_143843	XLOC_143843	19:5836329-5837131	0	0.241143	-6.98556	0.00884142	0.0489943
XLOC_127032	XLOC_127032	17:62463134-62464705	0.375566	2.45956	-3.54117	0.00887465	0.0491509
XLOC_310901	XLOC_310901	9:119214335-119250994	0	0.0408137	-9.52739	0.00887995	0.0491619
XLOC_218756	XLOC_218756	4:26170158-26194987	0.140792	0	10.2824	0.00901878	0.0498097

## Sheet: miRNA
sRNA	x12_readcount	x12A_readcount	log2FoldChange	pval	padj
rno-miR-146a-5p	21.3364	3587.68	-7.3101	0	0
rno-miR-135a-5p	272.536	5698.02	-4.347	2.3244e-171	6.5781e-169
rno-miR-140-3p	61370.7	8174.25	2.8971	2.055e-148	3.8771e-146
rno-miR-542-3p	499.358	4155.33	-3.0451	2.9691e-135	4.2012e-133
rno-miR-148a-3p	40940.4	138235	-1.7522	4.4655e-113	5.055e-111
rno-miR-204-5p	353.6	2607.2	-2.8628	2.3789e-97	2.2441e-95
rno-miR-101a-3p	662.978	12284.5	-4.1499	7.2168e-80	5.8353e-78
rno-miR-19b-3p	12.3922	299.564	-4.4672	4.3007e-72	3.0428e-70
rno-miR-199a-3p	761.508	8637.19	-3.4644	6.3068e-72	3.9663e-70
rno-miR-101b-3p	483.68	7456.54	-3.8905	1.2905e-71	7.3044e-70
rno-miR-3120	29.2197	323.893	-3.4407	2.7544e-64	1.4173e-62
rno-miR-31a-5p	555.094	2044.31	-1.872	1.8549e-57	8.749e-56
rno-miR-129-1-3p	2017.83	263.019	2.9009	5.6807e-52	2.2966e-50
rno-miR-129-2-3p	2017.83	263.019	2.9009	5.6807e-52	2.2966e-50
rno-miR-145-3p	159.671	1143.12	-2.8032	4.6423e-51	1.7517e-49
rno-miR-10a-5p	14.8989	368.343	-4.4814	3.4342e-48	1.2148e-46
rno-miR-143-5p	111.536	806.712	-2.8231	1.2557e-47	4.1808e-46
rno-miR-455-3p	1390.77	145.544	3.1942	3.9495e-43	1.2419e-41
rno-miR-340-5p	139.305	1156.15	-3.0149	4.7407e-42	1.4122e-40
novel_673	0	437.322	-8.813	1.0576e-41	2.993e-40
rno-miR-3068-5p	21.2232	318.434	-3.7639	2.0014e-39	5.3942e-38
rno-let-7b-3p	511.347	44.6099	3.4429	3.3849e-38	8.7085e-37
rno-miR-363-3p	87.4832	385.459	-2.1254	5.7503e-38	1.4151e-36
rno-miR-25-3p	10304.1	4412.34	1.2199	1.0939e-37	2.5797e-36
rno-miR-92b-3p	6751.84	2588.32	1.3781	2.5104e-37	5.6836e-36
rno-miR-199a-5p	918.058	5653.44	-2.5864	1.169e-36	2.5449e-35
rno-miR-449a-5p	301.939	29.3964	3.293	5.6155e-36	1.1772e-34
rno-miR-129-5p	40435.7	9511.81	2.0693	6.4327e-35	1.3003e-33
rno-miR-152-5p	516.372	94.2294	2.4166	1.741e-34	3.3979e-33
rno-miR-184	140.032	891.583	-2.636	1.7073e-32	3.2212e-31
rno-miR-145-5p	1397.56	16908.1	-3.4898	1.4178e-30	2.5886e-29
rno-miR-21-5p	1.54416e+06	8.63104e+06	-2.4468	2.9488e-30	5.2157e-29
rno-miR-708-3p	7.86232	95.4373	-3.4813	2.3102e-29	3.9623e-28
rno-miR-92a-3p	4834.12	1289.79	1.8888	3.1358e-28	5.2203e-27
rno-miR-214-3p	267.947	1009.37	-1.8951	6.8333e-27	1.105e-25
rno-miR-499-5p	174.498	1215.66	-2.7491	9.5357e-27	1.4992e-25
rno-let-7d-3p	2120.89	771.037	1.4528	2.2814e-25	3.4899e-24
rno-miR-6321	0	94.2429	-7.1261	2.4453e-25	3.6422e-24
rno-miR-503-5p	364.279	24.6445	3.7	1.5353e-24	2.2281e-23
rno-miR-135b-5p	19.6153	162.652	-2.9776	9.8179e-24	1.3892e-22
rno-miR-125a-3p	645.029	109.968	2.4968	1.8531e-23	2.5582e-22
rno-miR-7a-5p	1962.08	14143.6	-2.7778	3.9498e-23	5.3228e-22
rno-miR-31b	71.5934	412.566	-2.4911	7.7595e-23	1.0214e-21
rno-miR-384-3p	165.756	470.618	-1.5014	1.3186e-22	1.6962e-21
rno-miR-15b-3p	575.472	109.803	2.3322	1.8311e-22	2.3031e-21
rno-miR-31a-3p	57.2332	276.323	-2.2311	4.0353e-22	4.9652e-21
rno-let-7f-5p	120856	243036	-1.0044	7.2967e-22	8.7871e-21
rno-miR-217-5p	8.07916	92.2356	-3.3393	9.905e-22	1.168e-20
rno-miR-27b-5p	634.29	160.266	1.9561	9.3585e-21	1.081e-19
rno-miR-30b-5p	288.796	978.38	-1.7419	1.2401e-20	1.4038e-19
rno-miR-3596d	119492	234156	-0.96724	2.3528e-20	2.6111e-19
rno-miR-15b-5p	1013.33	227.865	2.1122	6.7541e-20	7.3516e-19
rno-miR-99b-3p	7217.77	2516.17	1.507	3.4933e-19	3.7306e-18
rno-miR-411-5p	100.375	381.605	-1.9067	4.3633e-19	4.5734e-18
rno-miR-23b-3p	7216.92	2541.22	1.4913	4.2056e-18	4.328e-17
rno-miR-34a-5p	970.512	1955.89	-1.0058	5.8908e-18	5.954e-17
rno-miR-503-3p	393.691	56.887	2.7054	9.8387e-18	9.7696e-17
rno-miR-182	44.5617	2448.87	-5.0142	7.437e-17	7.2575e-16
rno-miR-9a-3p	992.784	2964.67	-1.5618	2.2054e-16	2.1157e-15
rno-miR-30e-5p	1650.62	5345.98	-1.6718	5.0837e-16	4.7956e-15
rno-miR-106b-3p	2189.88	646.124	1.736	1.2043e-15	1.1175e-14
rno-miR-126a-3p	425.051	1193.2	-1.4753	1.2785e-15	1.1671e-14
rno-miR-181a-2-3p	671.339	178.271	1.8781	1.4717e-15	1.3222e-14
rno-miR-107-3p	591.85	183.046	1.669	7.0592e-15	6.243e-14
rno-miR-674-5p	314.193	83.4914	1.8637	7.8189e-15	6.8084e-14
rno-miR-598-3p	348.35	1011.48	-1.5143	3.6542e-14	3.1338e-13
rno-miR-99b-5p	115641	52899.1	1.1205	5.5322e-14	4.6735e-13
rno-miR-146b-5p	1055.45	5034.19	-2.1914	6.262e-14	5.2122e-13
rno-miR-1843a-3p	66.842	266.613	-1.9592	7.7144e-14	6.328e-13
rno-miR-484	171.579	29.4868	2.4442	9.1401e-14	7.3904e-13
rno-miR-532-5p	3014.39	1111.22	1.4223	1.6647e-13	1.3271e-12
rno-miR-142-3p	0.151103	69.5668	-5.6198	1.8671e-13	1.4678e-12
rno-miR-149-5p	1950.66	901.646	1.1054	2.9633e-13	2.2976e-12
rno-miR-3559-5p	257.359	1198.19	-2.1606	4.0828e-13	3.1228e-12
rno-miR-3596c	14999.7	8228.89	0.86203	5.1811e-13	3.91e-12
rno-miR-183-5p	47.474	825.725	-3.7353	5.3918e-13	3.9633e-12
rno-miR-3553	47.474	825.725	-3.7353	5.3918e-13	3.9633e-12
rno-let-7e-5p	15046.5	8266.92	0.85988	6.0873e-13	4.4172e-12
rno-miR-351-5p	4384.94	1163.67	1.8736	6.9018e-13	4.9449e-12
rno-miR-219a-1-3p	194.269	63.4322	1.5875	1.6256e-12	1.1501e-11
rno-miR-3560	160.528	33.9083	2.1949	3.6001e-12	2.485e-11
rno-miR-501-3p	160.528	33.9083	2.1949	3.6001e-12	2.485e-11
rno-miR-322-3p	3084.04	1268.1	1.2679	4.3349e-12	2.9561e-11
rno-miR-1839-5p	1608.15	3589.49	-1.1485	5.4297e-12	3.6586e-11
rno-miR-200b-3p	13.6199	178.503	-3.3922	7.2041e-12	4.771e-11
rno-miR-674-3p	2249.63	651.133	1.7497	7.2492e-12	4.771e-11
rno-let-7e-3p	209.903	50.5423	1.9755	1.1181e-11	7.2742e-11
rno-miR-195-3p	350.491	123.933	1.4765	1.5065e-11	9.6898e-11
novel_670	0	21.0472	-5.1895	1.8828e-11	1.1974e-10
rno-miR-221-5p	647.46	3378.15	-2.2897	3.5989e-11	2.2633e-10
rno-miR-32-5p	6.04685	46.9976	-2.8045	3.7612e-11	2.3394e-10
rno-miR-374-3p	85.3481	240.045	-1.4809	4.1486e-11	2.5523e-10
rno-miR-301a-5p	244.331	63.1752	1.9065	4.7879e-11	2.9139e-10
rno-miR-218a-5p	3851.5	9351.01	-1.2652	4.912e-11	2.9576e-10
rno-miR-497-5p	181.559	52.841	1.7501	5.1839e-11	3.0885e-10
rno-miR-425-5p	1123.82	2955.39	-1.3748	5.6072e-11	3.3059e-10
rno-miR-27a-5p	2876.31	1338.47	1.0937	6.7566e-11	3.9425e-10
rno-miR-223-3p	2.27548	70.4993	-4.1818	1.2957e-10	7.4831e-10
rno-miR-146a-3p	0	19.7596	-5.0272	1.4698e-10	8.403e-10
rno-miR-490-5p	67.1514	5.04598	3.2709	1.606e-10	9.0901e-10
rno-miR-450a-5p	3874.37	1905.79	1.0145	1.9655e-10	1.1014e-09
rno-let-7c-5p	145078	249984	-0.78129	2.1865e-10	1.2133e-09
rno-miR-325-5p	1079.54	578.062	0.89294	2.4956e-10	1.3714e-09
rno-miR-1-3p	4.93407	46.1811	-2.9977	2.7295e-10	1.4713e-09
rno-miR-3571	4.93407	46.1811	-2.9977	2.7295e-10	1.4713e-09
rno-miR-204-3p	3.46165	36.9084	-3.0969	3.4139e-10	1.8229e-09
rno-miR-29b-3p	28.5405	115.995	-1.976	7.0406e-10	3.6898e-09
rno-miR-3587	28.5405	115.995	-1.976	7.0406e-10	3.6898e-09
rno-miR-22-3p	37356.4	95684.4	-1.3364	1.0306e-09	5.3517e-09
rno-miR-185-5p	827.12	1909.73	-1.1933	1.0479e-09	5.3917e-09
rno-miR-1843a-5p	832.06	2303.26	-1.4443	1.1792e-09	6.0129e-09
rno-miR-872-3p	177.304	76.0082	1.1966	1.3884e-09	7.0164e-09
rno-miR-93-5p	4398.23	1722.23	1.3321	1.7076e-09	8.5531e-09
novel_593	0	15.8983	-4.787	1.7648e-09	8.7622e-09
rno-miR-128-3p	7215.2	3508.24	1.0306	2.2179e-09	1.0904e-08
rno-miR-139-5p	24.9454	91.2756	-1.8062	2.2348e-09	1.0904e-08
rno-let-7d-5p	8964.58	5410.55	0.72521	4.7133e-09	2.2608e-08
rno-miR-3596b	8964.58	5410.55	0.72521	4.7133e-09	2.2608e-08
rno-miR-1306-5p	73.0585	10.0625	2.6124	4.8066e-09	2.2862e-08
rno-miR-338-5p	173.128	56.4384	1.5845	5.0047e-09	2.3605e-08
novel_657	2.01636	47.2442	-3.819	5.3504e-09	2.4813e-08
rno-miR-3065-3p	161.588	47.4968	1.7226	5.3922e-09	2.4813e-08
rno-miR-351-3p	99.9913	17.7824	2.3896	5.3455e-09	2.4813e-08
rno-miR-203a-3p	130.691	373.571	-1.4905	5.7036e-09	2.6034e-08
rno-miR-3473	109.717	21.8986	2.1996	6.441e-09	2.9165e-08
rno-miR-425-3p	226.069	92.5162	1.2717	6.7912e-09	3.0506e-08
rno-miR-124-3p	0.281782	25.3651	-4.4957	8.8515e-09	3.9449e-08
rno-miR-708-5p	2.23097	26.4971	-3.1173	9.6049e-09	4.2472e-08
rno-miR-328a-3p	3704.09	2098.53	0.81452	1.1296e-08	4.9564e-08
novel_570	0	14.4476	-4.5964	1.414e-08	6.1554e-08
rno-miR-760-3p	247.508	94.3829	1.3594	1.4247e-08	6.1554e-08
rno-miR-322-5p	939.388	244.01	1.8741	1.6207e-08	6.9492e-08
rno-miR-3068-3p	267.633	566.843	-1.076	3.3648e-08	1.4319e-07
rno-miR-872-5p	2122.16	5083.93	-1.2407	4.1782e-08	1.7648e-07
rno-miR-19a-3p	0.627071	16.4269	-3.6368	6.7051e-08	2.8112e-07
novel_211	0	11.479	-4.3377	1.2515e-07	5.2084e-07
rno-miR-339-5p	419.554	245.17	0.77239	1.6319e-07	6.742e-07
rno-miR-340-3p	149.198	354.596	-1.2206	1.8944e-07	7.7699e-07
rno-miR-191a-5p	22980.9	11856.7	0.94499	1.9115e-07	7.7836e-07
rno-miR-532-3p	64.322	15.465	1.9822	2.1149e-07	8.5503e-07
rno-miR-203b-5p	121.119	330.388	-1.4199	2.359e-07	9.4695e-07
rno-miR-23b-5p	39.7845	7.39007	2.2808	2.9726e-07	1.1849e-06
rno-miR-324-5p	65.5137	15.2772	1.9645	4.4235e-07	1.7508e-06
rno-miR-140-5p	1669.86	800.336	1.0469	5.2196e-07	2.0516e-06
rno-miR-298-5p	1427.81	721.252	0.97213	5.2728e-07	2.0582e-06
rno-miR-135a-3p	127.36	411.891	-1.6424	7.1404e-07	2.7681e-06
rno-miR-190a-5p	14.7192	60.7434	-1.9102	7.4207e-07	2.8379e-06
rno-miR-450b-3p	69.7756	23.394	1.5221	7.3715e-07	2.8379e-06
rno-miR-218b	3157.16	7259.71	-1.1799	8.5441e-07	3.2456e-06
rno-miR-142-5p	3.88081	89.4077	-3.5741	9.5403e-07	3.5999e-06
rno-miR-205	1.32131	18.5995	-3.2512	9.7274e-07	3.6461e-06
rno-miR-451-5p	195.85	2099.28	-2.9559	1.4812e-06	5.5156e-06
rno-miR-193b-3p	1234.33	359.968	1.704	1.4969e-06	5.5375e-06
rno-miR-128-1-5p	46.1872	12.4676	1.8124	2.182e-06	8.0196e-06
rno-miR-1843b-5p	335.962	947.935	-1.4544	2.2713e-06	8.2939e-06
rno-miR-452-5p	96.6192	195.26	-0.9887	2.3178e-06	8.4095e-06
rno-miR-200a-5p	2.99095	24.4086	-2.651	2.5201e-06	9.0853e-06
rno-miR-490-3p	136.654	60.8681	1.1398	2.6132e-06	9.3614e-06
rno-miR-221-3p	12021.5	24810	-1.0292	2.9692e-06	1.057e-05
rno-miR-3556a	884.982	445.751	0.97297	3.0977e-06	1.0958e-05
rno-miR-423-3p	5467.3	2546.64	1.0838	3.1381e-06	1.1032e-05
rno-miR-136-3p	5.32834	37.8621	-2.5676	3.5534e-06	1.2415e-05
rno-miR-3588	90305.7	53901.3	0.73857	3.635e-06	1.2622e-05
rno-miR-223-5p	0	9.6607	-3.9069	4.3722e-06	1.5089e-05
rno-let-7c-1-3p	149.298	48.131	1.5744	4.6604e-06	1.5987e-05
rno-miR-29c-3p	4.65979	25.6325	-2.2539	4.7779e-06	1.6193e-05
rno-miR-3556b	4.65979	25.6325	-2.2539	4.7779e-06	1.6193e-05
rno-miR-125b-5p	90912.8	54651.4	0.72839	4.8275e-06	1.6264e-05
rno-miR-6328	40.0151	9.16916	1.9569	8.2987e-06	2.7793e-05
rno-miR-125b-2-3p	3796.87	2435.5	0.63674	8.4409e-06	2.7939e-05
rno-miR-34c-5p	6947.81	12725.4	-0.86261	8.4319e-06	2.7939e-05
rno-miR-10b-5p	54.3435	297.598	-2.2306	1.1441e-05	3.765e-05
rno-miR-6329	423.893	661.211	-0.64029	1.1727e-05	3.8365e-05
rno-miR-23a-3p	19211.8	13074.5	0.5524	1.3023e-05	4.2362e-05
rno-miR-20b-5p	9.07641	36.1339	-1.8602	1.4272e-05	4.616e-05
rno-miR-384-5p	379.433	661.887	-0.79143	1.5712e-05	5.0527e-05
rno-miR-29c-5p	43.4345	115.741	-1.3521	1.5937e-05	5.0964e-05
rno-miR-3548	2.99095	22.199	-2.501	1.8054e-05	5.7409e-05
rno-miR-326-3p	48.0508	12.5362	1.8269	1.9023e-05	6.0152e-05
rno-miR-222-3p	6119.65	16698.7	-1.3976	2.1357e-05	6.7155e-05
novel_573	0	8.07766	-3.6523	2.3535e-05	7.3596e-05
rno-miR-224-5p	602.202	1230.73	-1.0102	2.6055e-05	8.1028e-05
rno-miR-3084a-5p	2.19012	16.0965	-2.5219	2.7054e-05	8.322e-05
rno-miR-3084b-5p	2.19012	16.0965	-2.5219	2.7054e-05	8.322e-05
rno-miR-879-5p	0.475968	11.4741	-3.2198	2.8771e-05	8.8024e-05
rno-miR-409a-3p	83.0021	35.9939	1.1729	3.1737e-05	9.6577e-05
rno-miR-409b	82.851	35.9939	1.1703	3.2549e-05	9.8516e-05
rno-miR-301a-3p	0.604412	12.5389	-3.1267	3.5366e-05	0.00010648
rno-miR-30d-3p	98.6139	47.2301	1.0448	3.6832e-05	0.0001103
rno-miR-676	1321.63	2128.41	-0.68247	3.7564e-05	0.0001119
rno-miR-195-5p	79.348	181.621	-1.1767	3.8886e-05	0.00011523
novel_444	0	8.8065	-3.5709	4.0417e-05	0.00011914
rno-miR-29a-3p	14942.3	10107	0.5608	4.0786e-05	0.00011961
rno-miR-92a-1-5p	19.6508	2.04583	2.6171	4.5862e-05	0.0001338
rno-miR-187-3p	216.506	389.835	-0.84388	4.7715e-05	0.00013849
rno-miR-125a-5p	10357.6	4757.31	1.096	5.958e-05	0.00017205
rno-miR-222-5p	151.044	238.985	-0.65968	6.752e-05	0.00019399
rno-miR-18a-3p	16.2823	0.988618	2.9132	7.2348e-05	0.00020681
rno-miR-27b-3p	73999.4	41079.5	0.83691	8.5646e-05	0.0002436
rno-miR-28-3p	4680.13	3150.63	0.56708	0.00010107	0.00028603
rno-miR-98-5p	1809.7	2893.88	-0.67072	0.00011287	0.00031782
rno-miR-741-3p	13.9696	35.8883	-1.3107	0.00011711	0.00032813
rno-miR-449c-5p	10.3479	0	3.2654	0.00011898	0.00033175
rno-miR-216a-3p	1.88792	17.3861	-2.648	0.00012146	0.00033699
rno-miR-20a-5p	301.812	515.426	-0.75916	0.00013402	0.00037004
rno-miR-25-5p	38.2403	11.9123	1.5988	0.00015316	0.00042082
rno-miR-6324	46.8495	13.0571	1.7182	0.00015595	0.00042643
rno-miR-211-5p	20.4798	54.7895	-1.3383	0.00015909	0.00043292
rno-miR-212-3p	44.9979	12.3647	1.7294	0.00016629	0.00045033
rno-miR-423-5p	2201.28	1443.43	0.60385	0.00025881	0.00069755
rno-miR-296-3p	927.991	453.181	1.0065	0.00029539	0.00079236
rno-miR-148a-5p	1385.13	786.912	0.80308	0.00029697	0.00079287
rno-miR-374-5p	1670.99	972.493	0.77046	0.00031405	0.00083373
rno-miR-877	102.604	46.0194	1.1079	0.00031523	0.00083373
rno-miR-17-1-3p	22.7673	4.02306	2.0917	0.000352	0.00092665
rno-miR-26b-3p	22.478	4.8184	1.9495	0.00036327	0.0009519
rno-miR-455-5p	916.793	1267.86	-0.46441	0.00045074	0.0011757
rno-miR-96-5p	1.04257	131.522	-3.1132	0.00047528	0.001234
rno-miR-200b-5p	0	5.47379	-3.0884	0.00048755	0.0012552
rno-miR-350	69.1478	31.0377	1.1477	0.00048791	0.0012552
novel_473	18.7365	2.20968	2.4236	0.00053041	0.0013584
rno-miR-376b-5p	0	4.81564	-3.0517	0.00056654	0.0014444
rno-miR-24-2-5p	1623.7	2807.63	-0.77802	0.00065499	0.001655
rno-miR-935	23.7797	5.14887	1.8941	0.00065262	0.001655
rno-miR-141-3p	0	8.63989	-3.0376	0.00065868	0.001657
rno-miR-344a-3p	19.3419	43.5555	-1.135	0.00069382	0.0017376
rno-miR-100-5p	277713	204436	0.43963	0.00070348	0.0017541
rno-miR-210-3p	430.11	252.807	0.75209	0.00072186	0.0017842
rno-miR-3574	430.11	252.807	0.75209	0.00072186	0.0017842
rno-miR-212-5p	116.612	50.013	1.1762	0.00076763	0.001889
rno-miR-3586-3p	319.461	166.789	0.90812	0.00081309	0.0019922
rno-miR-379-5p	524.954	904.939	-0.77423	0.00081772	0.001995
rno-miR-151-5p	318.94	166.789	0.90566	0.00088808	0.0021573
rno-miR-152-3p	10696.7	6937.31	0.6177	0.00092431	0.0022357
rno-miR-486	82.5995	260.326	-1.5381	0.00096233	0.0023178
rno-miR-127-3p	767.415	567.994	0.43303	0.0010018	0.0024027
rno-miR-3084a-1-5p	3.9239	18.2081	-1.973	0.0011452	0.002735
rno-miR-144-5p	1.51773	13.3588	-2.4626	0.0011633	0.0027665
rno-miR-155-3p	30.0854	7.4195	1.7601	0.0012173	0.0028829
rno-let-7i-5p	207362	314917	-0.59631	0.0012776	0.003013
rno-miR-324-3p	44.256	19.1385	1.1541	0.0013491	0.0031666
rno-miR-337-5p	26.8217	8.18055	1.5372	0.0013539	0.0031666
novel_457	0	9.20279	-2.8638	0.0013801	0.0032146
rno-miR-192-5p	1371.66	1986.37	-0.531	0.0014838	0.0034418
rno-miR-193a-5p	186.621	94.2283	0.94896	0.0017008	0.0039291
rno-let-7a-2-3p	54.52	24.8035	1.0582	0.0017748	0.0040834
rno-miR-3549	186.296	93.6997	0.95398	0.0017997	0.0041241
rno-miR-106b-5p	104.334	193.888	-0.88161	0.0021164	0.0048301
rno-miR-148b-3p	5258.41	2925.86	0.82619	0.0023076	0.0052455
rno-miR-137-3p	0.151103	4.41935	-2.617	0.002536	0.0057025
rno-miR-143-3p	234426	2.47134e+06	-2.4253	0.0025591	0.0057025
rno-miR-3578	7.974	24.6026	-1.5401	0.0025557	0.0057025
rno-miR-369-5p	7.974	24.6026	-1.5401	0.0025557	0.0057025
rno-miR-582-5p	60.4542	28.7019	1.0059	0.0025506	0.0057025
rno-miR-330-5p	163.449	277.946	-0.75914	0.0027279	0.0060549
rno-miR-17-5p	456.203	268.656	0.75251	0.0028617	0.006327
rno-miR-153-3p	0	3.62888	-2.6657	0.0028941	0.0063542
rno-miR-362-5p	37.4837	9.72653	1.7545	0.0028964	0.0063542
rno-miR-128-2-5p	5.28463	0	2.5623	0.003573	0.0078082
rno-miR-671	265.038	167.886	0.65014	0.0035905	0.0078163
rno-miR-421-3p	76.4507	36.0549	1.0364	0.0038367	0.0083202
rno-miR-431	6.9557	19.1946	-1.3792	0.0038895	0.0084026
rno-miR-196b-5p	0.302206	5.1804	-2.4315	0.0041588	0.0089501
rno-miR-582-3p	263.642	356.335	-0.43791	0.0045273	0.0097064
rno-miR-224-3p	0.151103	3.92504	-2.4691	0.0046935	0.010025
rno-miR-346	15.7406	3.82702	1.8246	0.0048731	0.010369
rno-miR-132-5p	200.856	292.004	-0.53984	0.0050639	0.010699
rno-miR-7b	0.627071	10.5191	-2.4087	0.0050662	0.010699
rno-miR-23a-5p	8.92147	1.18676	2.1502	0.0051055	0.010742
rno-miR-93-3p	26.1533	9.59975	1.3342	0.0054296	0.011382
rno-miR-24-3p	45544.8	69437	-0.59944	0.0056345	0.011768
novel_589	0.714667	6.95672	-2.291	0.0058784	0.012232
rno-miR-20b-3p	6.84848	19.4004	-1.3546	0.0061881	0.01283
rno-miR-874-3p	76.7376	39.541	0.93615	0.0063109	0.013036
novel_607	17.0143	4.91366	1.5626	0.0069643	0.014334
rno-miR-34c-3p	138.465	212.423	-0.61556	0.0070996	0.014559
rno-miR-150-5p	97.0207	170.529	-0.79792	0.0073156	0.014948
rno-miR-188-5p	7.71184	0.528605	2.2582	0.0073675	0.015
rno-miR-26b-5p	4118.92	5708.23	-0.4664	0.0075934	0.015404
rno-miR-99a-3p	17.8437	6.13472	1.3865	0.0077886	0.015744
rno-miR-191a-3p	115.355	66.8636	0.74767	0.0091693	0.018469
rno-miR-125b-1-3p	4934.59	3412.35	0.52483	0.0095825	0.019233
rno-miR-450b-5p	2486.99	1609.66	0.61515	0.011204	0.022409
rno-miR-194-3p	8.92531	1.74966	1.8497	0.01184	0.023597
rno-miR-2985	3.92247	0	2.2311	0.012273	0.024375
rno-miR-191b	114.011	66.8636	0.73069	0.012334	0.02441
rno-miR-3589	150.668	93.8684	0.66879	0.013038	0.025623
rno-miR-505-3p	150.668	93.8684	0.66879	0.013038	0.025623
rno-miR-1298	11.3343	28.0403	-1.2209	0.013337	0.02612
rno-miR-181c-3p	251.048	180.268	0.47111	0.013429	0.026209
rno-miR-466c-3p	9.79555	2.20968	1.7128	0.013482	0.026222
novel_627	3.68073	0	2.1795	0.014559	0.02822
rno-miR-210-5p	5.69262	0.494309	2.0481	0.015273	0.029432
rno-miR-434-5p	44.9472	71.5756	-0.66607	0.015288	0.029432
rno-miR-193a-3p	22.9709	8.01393	1.3475	0.015905	0.030515
rno-miR-202-5p	0.735091	5.31271	-1.9711	0.016835	0.032192
rno-miR-130a-5p	61.6206	35.1033	0.7791	0.01751	0.033369
rno-let-7a-1-3p	244.319	150.663	0.68066	0.019316	0.036685
rno-miR-1306-3p	35.7507	17.1488	0.97716	0.01938	0.036685
rno-miR-218a-1-3p	3.35586	0	2.0814	0.019931	0.037604
rno-miR-194-5p	129.143	188.18	-0.54066	0.020074	0.037746
rno-let-7i-3p	46.1114	24.0816	0.8654	0.020568	0.038547
rno-miR-1224	0.886194	5.47656	-1.8553	0.021233	0.039664
novel_562	4.09462	0	2.0557	0.021792	0.040572
rno-miR-190a-3p	0	2.66969	-1.9853	0.025046	0.046328
rno-miR-29a-5p	18.9581	34.5006	-0.80676	0.024999	0.046328
rno-miR-208b-3p	0.281782	3.30118	-1.9907	0.025438	0.046899
rno-miR-3590-3p	60.0598	35.1033	0.74298	0.025909	0.047611
novel_353	22.5804	9.76636	1.0717	0.026099	0.047805

## Sheet: mRNA
gene_id	gene_name	gene_locus	x12_FPKM	x12A_FPKM	log2FoldChange		pvalue	padj
ENSRNOG00000046834	C3	9:9721105-9747167	0.0909683	100.44	-10.7895	10.7895	5.91749e-104	1.75631e-99
ENSRNOG00000046254	Adgre1	9:9431860-9585865	0	12.7846	-20.0069	20.0069	2.631e-59	1.9522e-55
ENSRNOG00000005871	Il1rn	3:1452644-1468614	0	55.4757	-18.7512	18.7512	1.05486e-19	2.52486e-17
ENSRNOG00000050994	Cttn	1:215255381-215290845	21.1164	0	18.003	18.003	1.0924e-09	5.11393e-08
ENSRNOG00000030187	Mmp12	8:5606592-5616493	0	22.4823	-16.7984	16.7984	6.87078e-24	2.719e-21
ENSRNOG00000005853	Tacr1	4:113247795-113414504	0	0.917729	-16.2507	16.2507	1.82505e-08	6.6463e-07
ENSRNOG00000001224	Itgb2	20:11777783-11815647	0	3.97513	-16.229	16.229	5.78516e-21	1.61984e-18
ENSRNOG00000017874	Cd53	2:209489279-209537087	0	2.66989	-15.9697	15.9697	2.07909e-15	2.62585e-13
ENSRNOG00000009425	Fgf7	3:118316714-118368371	0	3.89902	-15.7823	15.7823	3.86823e-19	8.2232e-17
ENSRNOG00000051158	Cfb	20:4536212-4542073	0	15.5446	-15.6633	15.6633	1.96302e-38	4.85521e-35
ENSRNOG00000052925	NEWGENE_621351	4:29529854-29564768	1421.58	0.01408	15.6187	15.6187	1.68909e-41	5.57026e-38
ENSRNOG00000012779	Msr1	16:56813791-56900052	0	0.876031	-15.291	15.291	2.17517e-21	6.32933e-19
ENSRNOG00000031168	Arhgap15	3:28627084-29236219	0.183778	0	15.2791	15.2791	5.55499e-34	7.49418e-31
ENSRNOG00000046973	Tmco3	16:80904125-81072145	2.72442	0	15.2589	15.2589	3.49255e-08	1.19561e-06
ENSRNOG00000006926	Atp6v0d2	5:33843519-33892462	0	1.56061	-15.2363	15.2363	9.80199e-14	9.89535e-12
ENSRNOG00000007679	Cyth4	7:119820537-119845003	0	3.43085	-15.199	15.199	4.73242e-16	6.41362e-14
ENSRNOG00000053118	LOC103694867	KL568417.1:15968-35620	0	3.55957	-15.128	15.128	1.55746e-08	5.77098e-07
XLOC_258016	XLOC_258016	6:145387883-145439340	0	1.72512	-15.0842	15.0842	1.05222e-19	2.52486e-17
ENSRNOG00000010805	Fabp4	2:93792601-93797305	0	16.0899	-15.0527	15.0527	2.77068e-17	4.51834e-15
ENSRNOG00000056558	Gabra3	X:152414615-152642531	0.454434	0	15.0512	15.0512	1.74391e-31	1.7848e-28
ENSRNOG00000026235	Hk3	17:10137974-10152956	0	5.10079	-14.9506	14.9506	1.5263e-16	2.31126e-14
ENSRNOG00000005064	Ube2b	10:37441284-37455022	6.29317	0	14.9281	14.9281	9.97098e-05	0.00130773
ENSRNOG00000047350	Gns	7:63467216-63499353	2.70658	0	14.9163	14.9163	0.000100869	0.00132059
ENSRNOG00000004247	Nhp2	10:34975708-34979082	25.8028	0	14.9155	14.9155	6.30453e-08	2.0229e-06
ENSRNOG00000017987	Ucma	17:77252100-77261731	8.93385	0	14.9033	14.9033	6.61932e-29	4.91154e-26
ENSRNOG00000013886	Fyb1	2:55835151-55983804	0	0.386944	-14.8912	14.8912	3.16649e-19	6.96158e-17
ENSRNOG00000020845	Tyrobp	1:88875375-88879303	0	14.3037	-14.8392	14.8392	3.92154e-17	6.2576e-15
ENSRNOG00000045868	RGD1559588	12:19890613-20061965	0	0.489939	-14.6958	14.6958	7.13751e-08	2.24646e-06
ENSRNOG00000015992	Ccl20	9:88918431-88921001	0	39.7722	-14.6502	14.6502	2.58308e-16	3.77665e-14
ENSRNOG00000013578	Trem2	9:14611561-14618013	0	7.62667	-14.6437	14.6437	2.32209e-16	3.41186e-14
ENSRNOG00000048982	Calcoco1	7:144307509-144322240	4.84872	0	14.4906	14.4906	0.000148021	0.00182824
ENSRNOG00000013547	Slc6a12	4:153921115-153941391	0	3.07945	-14.4181	14.4181	5.62941e-13	4.88541e-11
ENSRNOG00000049797	NEWGENE_1311658	9:101106892-101388833	0	9.56843	-14.3856	14.3856	1.29032e-05	0.000224745
ENSRNOG00000000655	Ptprc	13:55061562-55173692	0	0.36398	-14.3516	14.3516	2.89302e-13	2.66661e-11
ENSRNOG00000046452	Fcgr2b	13:89327794-89433815	0	1.48454	-14.3508	14.3508	2.55452e-07	7.0792e-06
ENSRNOG00000058446	Il7r	KL567908.1:25355-47617	0	1.87766	-14.3315	14.3315	9.00178e-07	2.1651e-05
ENSRNOG00000011406	Ccl4	10:70870239-70886355	0	4.38054	-14.2429	14.2429	5.28247e-15	6.32192e-13
ENSRNOG00000042970	AABR07012318.1	2:193083901-193101051	0	2.22338	-14.2279	14.2279	1.26238e-10	7.27522e-09
ENSRNOG00000016164	Fcrl2	2:186595051-186606172	0	3.17334	-14.1649	14.1649	3.71372e-14	3.95065e-12
ENSRNOG00000016294	Cd4	4:157383052-157408176	0	1.37228	-14.1062	14.1062	1.63614e-12	1.33042e-10
ENSRNOG00000010266	Cd180	2:32820315-32886906	0	0.944659	-14.0409	14.0409	6.45181e-15	7.65959e-13
ENSRNOG00000013555	Ankrd55	2:44096061-44196605	0	0.321676	-13.9777	13.9777	2.7927e-06	5.93324e-05
ENSRNOG00000024382	Fcgr3a	13:89385859-89396051	0	3.40421	-13.9725	13.9725	9.96806e-12	7.11183e-10
ENSRNOG00000016469	Fxyd2	8:49710374-49717489	0	24.734	-13.9327	13.9327	1.2913e-10	7.4131e-09
ENSRNOG00000004649	Il1b	3:121876263-121882726	0	4.22024	-13.8888	13.8888	1.44164e-13	1.40779e-11
ENSRNOG00000030387	Kng1	11:81421676-81444621	0	2.24532	-13.8864	13.8864	5.00416e-10	2.49201e-08
ENSRNOG00000049173	AABR07012317.2	2:193007573-193064391	0	2.12907	-13.8515	13.8515	3.23582e-12	2.50755e-10
ENSRNOG00000015410	Aspnl1	17:14656009-14679409	0	0.922629	-13.8308	13.8308	3.10281e-17	5.00496e-15
ENSRNOG00000003486	Mnda	13:92073668-92089980	0	1.7394	-13.7837	13.7837	2.03188e-08	7.35443e-07
ENSRNOG00000004197	Asb12	X:64714335-64800435	0.807915	0	13.7688	13.7688	5.9948e-17	9.3645e-15
ENSRNOG00000020263	Atp1a3	1:81852429-81881549	0	0.931313	-13.7429	13.7429	1.72867e-10	9.62608e-09
ENSRNOG00000011205	Ccl3	10:70869513-70871066	0	15.9063	-13.6578	13.6578	2.44203e-12	1.94315e-10
ENSRNOG00000056714	Sla	7:107584118-107634335	0	0.954186	-13.6554	13.6554	3.48303e-11	2.24731e-09
ENSRNOG00000047606	Bcl2a1	8:96551245-96559483	0	2.96655	-13.6293	13.6293	5.46875e-11	3.37448e-09
ENSRNOG00000022156	Ccdc178	18:12796195-13194952	0	0.04851	-13.4309	13.4309	4.34374e-14	4.57171e-12
ENSRNOG00000006588	Meox2	6:56625650-56689238	0	0.33923	-13.4045	13.4045	1.59277e-06	3.59493e-05
ENSRNOG00000013085	Nkain3	5:34174411-34813116	0.351176	0	13.3957	13.3957	3.70482e-14	3.95065e-12
ENSRNOG00000022859	Trem1	9:14727976-14809447	0	0.233811	-13.2716	13.2716	1.28317e-06	2.96607e-05
ENSRNOG00000037960	Stum	13:98724295-98772968	0	0.324084	-13.236	13.236	1.07416e-13	1.08071e-11
ENSRNOG00000015089	Mcoln2	2:252018597-252068271	0	0.392281	-13.2325	13.2325	7.37174e-06	0.000140141
ENSRNOG00000009291	Dnase1l3	15:18710492-18736473	1.03629	0	13.2217	13.2217	9.62874e-13	8.18857e-11
ENSRNOG00000022975	Nfam1	7:123856567-123892429	0	0.521728	-13.2012	13.2012	1.48069e-08	5.52098e-07
ENSRNOG00000004575	Il1a	3:121825412-121836086	0	1.90778	-13.1114	13.1114	9.48854e-11	5.57663e-09
ENSRNOG00000031290	Trappc3l	20:27592379-27664595	0.340963	0	13.0965	13.0965	2.1129e-12	1.69489e-10
ENSRNOG00000047800	C5ar1	1:78186776-78195328	0	2.0266	-13.0761	13.0761	1.65487e-07	4.75475e-06
ENSRNOG00000030012	Clec4a2	4:155792761-155867708	0	0.220098	-13.0662	13.0662	2.10778e-06	4.6067e-05
ENSRNOG00000059750	AC141102.1	2:197992879-198002625	0	1.74307	-13.0446	13.0446	9.80326e-13	8.30094e-11
ENSRNOG00000047719	LOC103689927	10:37073345-37084637	0	0.757372	-13.0364	13.0364	0.000395933	0.00413536
ENSRNOG00000006940	Ncf4	7:119482272-119499425	0	0.867337	-13.0118	13.0118	5.1407e-11	3.20538e-09
ENSRNOG00000045554	LOC102551901	7:139047263-139063752	1.93136	0	12.9635	12.9635	2.33187e-11	1.55179e-09
ENSRNOG00000000137	Ly86	17:28104589-28191436	0	0.176607	-12.9204	12.9204	4.38712e-06	8.9246e-05
ENSRNOG00000002794	Selp	13:82429063-82464628	0	0.378201	-12.8419	12.8419	1.15007e-10	6.67984e-09
ENSRNOG00000001544	Cyyr1	11:24967937-25078740	0	0.126523	-12.8266	12.8266	4.06816e-09	1.70301e-07
ENSRNOG00000048771	RGD1559482	10:104952237-104980890	0	0.682832	-12.7804	12.7804	8.17585e-10	3.93289e-08
ENSRNOG00000022884	Cd84	13:90244681-90280752	0	1.42538	-12.7672	12.7672	9.92381e-08	3.02401e-06
ENSRNOG00000024986	Mmrn1	4:90990088-91038748	0	0.281642	-12.7646	12.7646	4.15679e-08	1.39248e-06
ENSRNOG00000042139	Clec4a1	4:155947453-155959993	0	1.14354	-12.7589	12.7589	8.95471e-10	4.26606e-08
ENSRNOG00000006084	Cngb3	5:33097654-33507467	0.047529	0	12.7577	12.7577	1.18447e-10	6.85282e-09
ENSRNOG00000021560	Cass4	3:170399302-170438993	0	0.336056	-12.75	12.75	1.07032e-08	4.11492e-07
ENSRNOG00000057753	Nup62cl	X:111334252-111365849	0.611727	0	12.7466	12.7466	6.4053e-11	3.91978e-09
ENSRNOG00000013279	LOC681458	1:263968134-264004008	0.534772	0	12.7393	12.7393	6.42745e-11	3.92524e-09
ENSRNOG00000037409	Scimp	10:57415273-57436368	0	0.781026	-12.7374	12.7374	0.000326583	0.00354147
ENSRNOG00000059625	RGD1560281	12:20666517-20677689	0	2.70375	-12.7118	12.7118	1.00225e-08	3.85821e-07
ENSRNOG00000040108	RGD1565355	4:14001761-14249749	0	2.19437	-12.706	12.706	1.32247e-06	3.05218e-05
ENSRNOG00000052064	Parvg	7:125288081-125306976	0	0.674152	-12.6764	12.6764	1.59993e-08	5.91358e-07
ENSRNOG00000003959	Rgs18	13:61565483-61591139	0	0.496493	-12.6113	12.6113	0.000373072	0.0039461
ENSRNOG00000043120	AC096317.1	1:262023406-262152005	0	0.112777	-12.6044	12.6044	0.000375788	0.00396917
ENSRNOG00000030689	Ms4a6e	1:227757425-227818305	0	0.253154	-12.566	12.566	6.85072e-11	4.13271e-09
ENSRNOG00000004882	Capn6	X:115049154-115073890	0.672924	0	12.5334	12.5334	4.18117e-10	2.13225e-08
ENSRNOG00000054964	Aoah	17:45872414-46115004	0	0.049242	-12.519	12.519	0.000422823	0.00436348
ENSRNOG00000050864	Cpne1	3:151616037-151625644	0	1.23185	-12.505	12.505	0.00043034	0.00441955
ENSRNOG00000046184	RGD1561143	12:21866077-21923281	0	3.25862	-12.4769	12.4769	1.36152e-07	4.00097e-06
ENSRNOG00000000187	Csf2rb	7:119554354-119568776	0	0.773341	-12.4564	12.4564	3.21448e-07	8.64183e-06
ENSRNOG00000027811	Lilrb4	1:73393850-73399579	0	1.90399	-12.4324	12.4324	9.71763e-08	2.96727e-06
ENSRNOG00000012284	Khdrbs2	9:39539530-40008680	0.032861	0	12.4192	12.4192	4.2762e-09	1.78255e-07
ENSRNOG00000047113	LOC100911548	9:20217278-20219209	7.92277	0	12.4117	12.4117	1.29268e-09	5.95759e-08
ENSRNOG00000031930	Bin2	7:142273833-142300382	0	0.37932	-12.3808	12.3808	1.98085e-08	7.17846e-07
ENSRNOG00000062221	Il1rapl2	X:108287068-109851047	0.009549	0	12.3754	12.3754	1.72067e-09	7.67963e-08
ENSRNOG00000000853	Aif1	20:5161333-5166448	0	5.1897	-12.3713	12.3713	1.14811e-08	4.37994e-07
ENSRNOG00000036615	RGD1560242	1:241338704-241460868	0	0.0440433	-12.3683	12.3683	0.000807666	0.00743658
ENSRNOG00000019890	Folr2	1:166915045-166919302	0	2.30066	-12.3451	12.3451	1.97698e-08	7.17319e-07
ENSRNOG00000022806	Mageb4	X:61103011-61151601	0	0.200638	-12.3439	12.3439	1.09442e-05	0.000195677
ENSRNOG00000009203	RGD1561795	8:13275270-13290773	0.922259	0	12.3021	12.3021	3.62625e-09	1.52446e-07
ENSRNOG00000038943	RGD1560034	7:27620458-27786999	0.140066	0	12.2804	12.2804	8.06125e-09	3.16898e-07
ENSRNOG00000007294	Sntg1	5:10178302-10493324	0.0504073	0	12.2519	12.2519	3.08044e-05	0.000477928
ENSRNOG00000014465	Oca2	1:114679537-114987433	0	0.0159803	-12.2382	12.2382	0.00093332	0.00837646
ENSRNOG00000008588	Batf	6:109562587-109584545	0	0.447048	-12.2358	12.2358	0.000584553	0.00571635
ENSRNOG00000021856	Lat2	12:25114136-25125749	0	0.886011	-12.2295	12.2295	1.62078e-05	0.000273946
ENSRNOG00000045795	LOC100911365	1:213951759-213957535	2.30955	0	12.212	12.212	0.00141029	0.011679
ENSRNOG00000042230	RGD1307182	9:14646151-14654305	0	1.12586	-12.2108	12.2108	2.4865e-07	6.91006e-06
ENSRNOG00000029768	Ccl12	10:69476775-69478462	0	6.7478	-12.1702	12.1702	6.59515e-08	2.10026e-06
ENSRNOG00000021474	Siglec5	1:98562346-98570949	0	0.99797	-12.157	12.157	6.26622e-08	2.01497e-06
ENSRNOG00000050059	AABR07035776.1	12:21931413-21950085	0	0.489675	-12.1321	12.1321	0.000657841	0.00629424
ENSRNOG00000029608	Nkain2	1:27476375-28159711	0.0283757	0	12.1239	12.1239	0.0015466	0.0125969
ENSRNOG00000024899	Cxcl13	14:15253125-15258207	0	1.66811	-12.1192	12.1192	3.49643e-07	9.28211e-06
ENSRNOG00000033693	AC135826.1	2:30376419-30458542	0	0.0976043	-12.0823	12.0823	4.79333e-07	1.22643e-05
ENSRNOG00000005620	Lcp2	10:18996474-19043286	0	0.2984	-12.0518	12.0518	5.22725e-07	1.33172e-05
ENSRNOG00000028548	Ccl9	10:70783424-70788309	0	1.61288	-12.0458	12.0458	1.64245e-07	4.72363e-06
ENSRNOG00000008766	Grin2b	4:169560387-169999873	0.0290543	0	12.0436	12.0436	2.89013e-07	7.90591e-06
ENSRNOG00000054297	Senp1	7:139523690-139542461	0.611619	0	12.0162	12.0162	0.0017118	0.013632
ENSRNOG00000010018	Clec4a3	4:155913071-155923079	0	1.1158	-12.0033	12.0033	1.19676e-07	3.56268e-06
ENSRNOG00000011820	Acpp	8:112834707-112884077	0	0.376502	-11.9818	11.9818	4.65572e-05	0.000680698
XLOC_327637	XLOC_327637	X:110067026-110086581	0.590895	0	11.9527	11.9527	3.66832e-08	1.24715e-06
XLOC_051495	XLOC_051495	11:16172212-16196911	0	0.262282	-11.9105	11.9105	3.15387e-07	8.50198e-06
ENSRNOG00000015366	Neurl3	9:42831742-42839837	0	0.856418	-11.8871	11.8871	1.02522e-07	3.1161e-06
ENSRNOG00000051805	AABR07044408.1	20:4833289-5000045	0.062995	0	11.8585	11.8585	7.01074e-05	0.000968258
ENSRNOG00000061403	AABR07039446.2	X:77212458-77234046	0	0.319533	-11.8579	11.8579	4.61247e-07	1.18629e-05
ENSRNOG00000003005	Rasgef1c	10:35392762-35459267	0.155087	0	11.8444	11.8444	6.8571e-08	2.16971e-06
ENSRNOG00000046643	Cyp3a9	12:19074583-19114399	0	0.162097	-11.8222	11.8222	1.12152e-07	3.36229e-06
ENSRNOG00000032973	Il13ra2	X:118443823-118513061	0	0.136748	-11.8203	11.8203	4.70623e-05	0.000686055
ENSRNOG00000003370	Otc	X:13524607-13601069	0.131358	0	11.8073	11.8073	9.6602e-08	2.95278e-06
ENSRNOG00000030243	AABR07051892.1	3:25921427-26056818	0.0733023	0	11.7966	11.7966	9.11569e-08	2.80949e-06
ENSRNOG00000002555	Serpinb7	13:27312498-27354052	0.236792	0	11.7699	11.7699	6.57184e-08	2.09508e-06
ENSRNOG00000003680	Gabrb2	10:27973681-28187565	0.045637	0	11.7651	11.7651	8.22788e-05	0.001108
ENSRNOG00000002626	Car10	10:80790168-81296363	0	0.0121873	-11.76	11.76	0.00118154	0.0101032
ENSRNOG00000011154	Adgrf5	9:20091099-20195566	0	0.059267	-11.7426	11.7426	8.10826e-08	2.52257e-06
ENSRNOG00000033099	Dcc	18:66523120-67224566	0.0136113	0	11.7401	11.7401	8.62591e-05	0.00115375
ENSRNOG00000055596	Csn1s1	14:21993427-22009308	0	0.426453	-11.7311	11.7311	6.90953e-07	1.70611e-05
ENSRNOG00000009388	Sptssb	2:166654043-166682325	0	0.194037	-11.6952	11.6952	4.46274e-08	1.47993e-06
ENSRNOG00000021424	Cd300lf	10:103670028-103687425	0	0.382306	-11.6765	11.6765	0.000173373	0.00209176
ENSRNOG00000017672	Akr1c14	17:69806065-69827112	0	0.250427	-11.6496	11.6496	5.73015e-08	1.85607e-06
ENSRNOG00000031397	Stk32b	14:77829400-78097919	0	0.026013	-11.6447	11.6447	0.00111036	0.00959124
ENSRNOG00000005359	Csrnp3	3:51883559-52120290	0.0568667	0	11.637	11.637	3.23221e-07	8.67377e-06
ENSRNOG00000047933	LOC103690164	10:37032043-37051519	0.520772	0	11.6168	11.6168	0.00256977	0.0188555
ENSRNOG00000061379	C7	2:54709138-54777729	0	0.0778257	-11.6144	11.6144	1.09536e-07	3.29052e-06
ENSRNOG00000013734	Dnai1	5:57947716-58017992	0.122442	0	11.5883	11.5883	1.29406e-07	3.81028e-06
ENSRNOG00000015519	Ces1d	19:15033108-15239821	0	0.106237	-11.5872	11.5872	9.95572e-05	0.0013063
ENSRNOG00000026845	Fam81b	2:3025217-3124543	0	0.0359563	-11.5738	11.5738	0.000138709	0.0017327
ENSRNOG00000003895	Rgs1	13:61066153-61070599	0	2.00931	-11.5589	11.5589	9.7225e-07	2.31778e-05
ENSRNOG00000030021	Ccl6	10:70797124-70802782	0	0.97207	-11.5304	11.5304	2.3204e-06	5.02697e-05
ENSRNOG00000056221	AABR07040839.1	X:111735820-111741023	1.59165	0	11.5263	11.5263	1.1044e-07	3.31432e-06
ENSRNOG00000048440	RGD1561998	2:149843282-149871788	0	0.151621	-11.5036	11.5036	9.21593e-07	2.20766e-05
ENSRNOG00000010045	Clec4a	4:156049875-156069313	0	0.374896	-11.4885	11.4885	3.13852e-06	6.62056e-05
ENSRNOG00000002014	Stap1	14:23576085-23604834	0	0.20175	-11.4771	11.4771	0.00133191	0.011167
ENSRNOG00000014227	Mrgprx3	1:103298174-103323476	0	0.203362	-11.4701	11.4701	1.67094e-06	3.74856e-05
ENSRNOG00000032350	Kcnip4	14:66598259-66749178	0	0.029174	-11.4693	11.4693	0.000142562	0.00177262
ENSRNOG00000009031	Gucy2c	4:170659998-170740274	0.09859	0	11.4624	11.4624	1.54811e-07	4.4915e-06
ENSRNOG00000048881	LOC680910	12:20480094-20486276	0	0.810599	-11.4519	11.4519	2.32647e-06	5.03643e-05
ENSRNOG00000034110	Krtap4-3	10:87586472-87753700	0	0.05988	-11.4325	11.4325	0.00140193	0.0116227
ENSRNOG00000047349	AABR07006269.1	1:227670159-227680128	0	0.449396	-11.4159	11.4159	7.94789e-07	1.92881e-05
ENSRNOG00000058785	LOC103692170	4:114800900-114807204	1.20597	0	11.4024	11.4024	1.98667e-07	5.64794e-06
ENSRNOG00000002730	Rgs5	13:87966758-88003035	0	0.26702	-11.3811	11.3811	2.04247e-06	4.47383e-05
ENSRNOG00000013973	Lcn2	3:11414186-11417546	0.194415	313.559	-11.3642	11.3642	1.90824e-82	1.88788e-78
ENSRNOG00000020173	Tie1	5:137294544-137321121	0	0.217319	-11.3271	11.3271	9.87803e-06	0.000179656
ENSRNOG00000011231	Cntnap4	19:44908905-45117309	0.0346193	0	11.3261	11.3261	4.84984e-07	1.23982e-05
ENSRNOG00000054860	Clec12a	4:163112301-163126864	0	0.312882	-11.3214	11.3214	0.000159899	0.00195623
ENSRNOG00000030930	Samsn1	11:14253848-14304725	0	0.101555	-11.3106	11.3106	0.00157035	0.0127354
ENSRNOG00000003781	Atp10b	10:28449335-28864255	0.0168467	0	11.2828	11.2828	4.39072e-07	1.13615e-05
ENSRNOG00000024634	Gba3	14:64390793-64535170	0.0483667	0	11.2823	11.2823	3.63936e-07	9.61855e-06
ENSRNOG00000016737	Tcerg1l	1:210550668-210739600	0.0368467	0	11.278	11.278	6.61758e-07	1.63948e-05
ENSRNOG00000001216	Trpm2	20:11436267-11482051	0	0.105377	-11.2608	11.2608	0.000132077	0.00166244
ENSRNOG00000007335	Ccl11	10:69434941-69439575	0	1.06359	-11.2588	11.2588	0.000224909	0.0026013
ENSRNOG00000001742	LOC108348101	11:83883879-83897394	0.514713	0	11.2509	11.2509	0.00361262	0.0246716
ENSRNOG00000030269	Atp2b2	4:145703046-146016325	0	0.0133687	-11.228	11.228	6.60643e-07	1.63808e-05
ENSRNOG00000047894	AABR07034648.1	11:82680253-82730832	0	0.153697	-11.2181	11.2181	1.96751e-06	4.33087e-05
ENSRNOG00000045992	Tlr8	X:28539158-28562803	0	0.182752	-11.171	11.171	4.96816e-06	9.9461e-05
ENSRNOG00000022411	RGD1561958	X:83926513-84014691	0	0.052163	-11.1437	11.1437	0.00189234	0.0148085
ENSRNOG00000016716	Armc3	17:85914410-86009396	0	0.0414587	-11.1432	11.1432	0.00021743	0.00253369
ENSRNOG00000002456	Hlf	10:77840568-77918191	0	0.0589247	-11.1351	11.1351	0.00192046	0.0150038
ENSRNOG00000028015	Pf4	14:18848549-18849258	0	6.09607	-11.1232	11.1232	1.06293e-05	0.000190967
ENSRNOG00000009324	LOC103692166	4:113981653-113988246	0.935257	0	11.1195	11.1195	0.00415723	0.0276404
ENSRNOG00000013261	Vax2	4:115388839-115412515	0	0.167167	-11.1126	11.1126	1.88039e-06	4.17428e-05
ENSRNOG00000038286	Slamf6	13:90301006-90322457	0	0.206868	-11.0916	11.0916	0.0020062	0.0154901
ENSRNOG00000008138	Jhy	8:45084320-45137893	0.11077	0	11.043	11.043	1.18605e-06	2.76964e-05
ENSRNOG00000055298	Vom2r80	1:64928503-65199263	0	0.0112923	-11.0276	11.0276	0.000238525	0.0027281
ENSRNOG00000028423	Otop1	14:77236278-77263729	0	0.152731	-11.0097	11.0097	0.00216572	0.016507
ENSRNOG00000057578	Prodh2	1:88955135-88968503	0	0.291282	-11.0045	11.0045	0.000276106	0.00308481
ENSRNOG00000029184	AABR07033882.1	11:42259761-42843865	0.00991733	0	10.9926	10.9926	0.00467555	0.0302194
ENSRNOG00000016275	Ttr	18:15532963-15540177	0.784654	0	10.9872	10.9872	3.14816e-06	6.63618e-05
ENSRNOG00000005180	Vstm2a	14:99529284-99554479	0.280132	0	10.9847	10.9847	2.12712e-06	4.64212e-05
ENSRNOG00000054181	LOC100361547	1:148240504-148287217	0	0.0438477	-10.9743	10.9743	0.00336911	0.0233688
ENSRNOG00000003620	Fmo3	13:80837420-80862963	0	0.137311	-10.9634	10.9634	0.000310874	0.00339717
ENSRNOG00000003160	RragB	X:19090749-19134869	0.620234	0	10.9536	10.9536	2.28658e-06	4.96458e-05
ENSRNOG00000006583	Hpgds	4:95946025-95970666	0	0.161655	-10.9353	10.9353	0.00230613	0.01728
ENSRNOG00000001691	Cldn14	11:34132581-34142753	0.53571	0	10.9219	10.9219	1.92255e-06	4.25514e-05
ENSRNOG00000016783	Fshr	6:12796383-12997817	0.0266203	0	10.9182	10.9182	0.00492871	0.031486
ENSRNOG00000006715	Ccr1	8:132996649-133002201	0	0.664324	-10.9068	10.9068	3.02916e-05	0.000472131
ENSRNOG00000032517	Cntn6	4:136512201-136904355	0.0448527	0	10.9024	10.9024	7.43134e-06	0.000140844
XLOC_156522	XLOC_156522	2:176043719-176057969	0	0.206141	-10.8894	10.8894	3.72982e-06	7.75217e-05
ENSRNOG00000011858	Unc5d	16:67350539-67595225	0.022224	0	10.8833	10.8833	0.000535551	0.00531966
ENSRNOG00000004296	Nt5c1b	6:36089433-36106849	0	0.214022	-10.8756	10.8756	0.000655337	0.00627433
ENSRNOG00000054459	Mboat7	1:64101018-64113792	0	0.148539	-10.8647	10.8647	0.00369045	0.0250991
ENSRNOG00000009332	Rec114	8:63445644-63533546	0	0.039646	-10.8482	10.8482	0.000222123	0.00257423
ENSRNOG00000028632	Bcl2l14	4:168142271-168183096	0	0.0725073	-10.8415	10.8415	0.000320767	0.00348917
ENSRNOG00000031058	Was	X:15155230-15164105	0	0.387434	-10.8371	10.8371	1.00211e-05	0.000181801
ENSRNOG00000054251	Clec7a	4:163216163-163227334	0	0.492621	-10.8359	10.8359	0.000526225	0.00523846
ENSRNOG00000028108	Cytl1	14:77805130-77810147	1.00863	0	10.8189	10.8189	2.74524e-06	5.84077e-05
ENSRNOG00000050146	LOC100909732	X:158350347-158376783	0.256653	0	10.817	10.817	4.61421e-06	9.29103e-05
ENSRNOG00000000378	AABR07044914.1	20:26516836-26589209	0.0706083	0	10.8151	10.8151	0.000571122	0.00562187
ENSRNOG00000056947	AABR07025272.1	16:31252480-31301880	0	0.194033	-10.7999	10.7999	0.000357087	0.00380551
ENSRNOG00000013748	Trem3	9:14713935-14724093	0	0.336882	-10.7952	10.7952	0.000257838	0.00291528
ENSRNOG00000023622	LOC100910021	8:106863494-106870994	0.654095	0	10.7902	10.7902	0.00550464	0.0341792
ENSRNOG00000016136	Pdcd1lg2	1:247562202-247627193	0	0.0368713	-10.7683	10.7683	0.000377051	0.00397994
ENSRNOG00000028965	RGD1566006	12:21866077-21891105	0	0.74976	-10.7614	10.7614	2.49304e-05	0.000397814
ENSRNOG00000005770	Sostdc1	6:55812747-55817066	1.11843	0	10.7482	10.7482	3.99522e-06	8.26904e-05
ENSRNOG00000036645	Ifitm6	1:213816967-213856614	0.217196	0	10.7192	10.7192	4.01738e-06	8.29755e-05
ENSRNOG00000000897	Rxfp2	12:6016884-6078411	0	0.0364677	-10.6643	10.6643	9.08278e-06	0.000167128
ENSRNOG00000034139	Lyc2	7:60316045-60323609	0	0.397569	-10.65	10.65	1.86429e-05	0.000309637
ENSRNOG00000009559	LOC103689974	15:62067565-62097749	0	0.106626	-10.6292	10.6292	0.00312516	0.0220163
ENSRNOG00000004725	Cela1	7:142305338-142318620	0	0.1987	-10.6285	10.6285	1.00958e-05	0.00018271
ENSRNOG00000046788	AABR07012317.1	2:193041964-193042323	0	8.46833	-10.6031	10.6031	7.72838e-05	0.00105283
ENSRNOG00000001960	Sult1d1	14:22091777-22126021	0.132921	0	10.6029	10.6029	6.09797e-06	0.000118721
ENSRNOG00000004642	Lmx1a	13:85918252-86061176	0.0304407	0	10.6008	10.6008	1.63371e-05	0.000275659
ENSRNOG00000050201	Slc29a2	1:220307394-220314035	0.636702	0	10.5765	10.5765	0.00135458	0.0113091
ENSRNOG00000008602	Steap4	4:23090029-23135354	0.00336533	4.24911	-10.5738	10.5738	1.95944e-13	1.86398e-11
ENSRNOG00000012436	Adh1	2:243550627-243687857	0	0.368958	-10.5697	10.5697	1.39341e-05	0.000239747
ENSRNOG00000022910	Emcn	2:242634399-242714182	0	0.0386407	-10.5669	10.5669	0.00335041	0.0232596
ENSRNOG00000039517	Zpld1	11:47924970-47957218	0.129843	0	10.5485	10.5485	0.000715829	0.00674256
ENSRNOG00000008086	Dpf3	6:106721349-106971250	0.0165053	0	10.5201	10.5201	0.00709394	0.0415
ENSRNOG00000023314	Scgb2b24	1:89778890-89944752	0	0.00888267	-10.5027	10.5027	0.00527209	0.0331025
ENSRNOG00000002595	Dpp10	13:39434217-39643361	0	0.0135527	-10.4477	10.4477	0.00378396	0.0256119
ENSRNOG00000007350	Rac2	7:119783849-119797098	0.007615	7.73935	-10.447	10.447	7.82067e-12	5.70313e-10
ENSRNOG00000049547	Tnfsf11	15:60482527-60512704	0	0.092393	-10.4233	10.4233	0.00387217	0.0261196
ENSRNOG00000059663	Rufy2	20:27181195-27208041	0.14421	0	10.4181	10.4181	0.000995751	0.00881943
ENSRNOG00000023077	Cpne9	4:145238947-145262442	0.161907	0	10.4046	10.4046	1.19821e-05	0.000210805
ENSRNOG00000014505	Pmfbp1	19:42132527-42180981	0	0.0348873	-10.3874	10.3874	0.000947495	0.00846323
ENSRNOG00000021199	Fcgr1a	2:198430289-198458041	0	1.44493	-10.3754	10.3754	0.000118398	0.00151926
ENSRNOG00000038835	Cd86	11:67082193-67118795	0	0.076667	-10.3696	10.3696	0.004129	0.0274896
ENSRNOG00000014296	Syt10	7:130768841-130827152	0	0.0460763	-10.3696	10.3696	0.00413303	0.0275041
ENSRNOG00000008373	Colec11	6:47857771-47890033	0.112882	0	10.3476	10.3476	0.00100752	0.00889979
ENSRNOG00000037331	Cd33	1:98398660-98403363	0	0.889301	-10.3389	10.3389	9.73609e-05	0.00128202
ENSRNOG00000046482	Znf750	10:110643607-110747712	0	0.294789	-10.3294	10.3294	2.91794e-05	0.000457113
ENSRNOG00000056021	Slc14a2	18:74508069-74542077	0.106148	0	10.3256	10.3256	1.96424e-05	0.000324062
ENSRNOG00000054588	AABR07058254.1	7:106659509-106695739	0.144248	0	10.3248	10.3248	3.89232e-05	0.000586416
ENSRNOG00000048191	LOC100909605	6:127927650-127934162	0	0.382133	-10.3136	10.3136	0.000654216	0.00626763
ENSRNOG00000014979	Themis	1:17171631-17378047	0	0.012405	-10.2986	10.2986	0.00444501	0.0291231
ENSRNOG00000005830	Fam19a4	4:129196659-129430251	0.0151977	0	10.2983	10.2983	0.00108094	0.00938632
XLOC_259986	XLOC_259986	6:25375516-25394439	0.183919	0	10.2738	10.2738	2.89994e-05	0.000455157
ENSRNOG00000002768	Tmem114	10:7279920-7295452	0	0.124411	-10.2652	10.2652	2.16749e-05	0.000353857
ENSRNOG00000047568	Vom2r64	12:20943936-21077539	0	0.0238623	-10.2586	10.2586	0.00542474	0.0338319
ENSRNOG00000009660	Enpp6	16:48315914-48437242	0.0426907	0	10.2585	10.2585	2.95189e-05	0.000461602
ENSRNOG00000012315	Agmat	5:160306727-160321066	0	0.172656	-10.2519	10.2519	0.00462761	0.0299951
ENSRNOG00000050209	Fam240b	17:1994172-1999596	0.620458	0	10.2314	10.2314	2.29754e-05	0.000371657
ENSRNOG00000012804	C1qc	5:155255005-155258392	0	0.634238	-10.215	10.215	5.47e-05	0.000779403
ENSRNOG00000002598	Hnf1b	10:71159869-71218902	0.13265	0	10.2041	10.2041	4.95356e-05	0.000716131
ENSRNOG00000009471	Epsti1	15:60084918-60190363	0	0.0255067	-10.1872	10.1872	0.00496045	0.0316343
ENSRNOG00000002820	LOC24906	10:43871613-43880055	0	0.256792	-10.1687	10.1687	0.00125108	0.010597
ENSRNOG00000029668	Wfdc21	10:71047310-71053191	0	0.39189	-10.1495	10.1495	0.00517621	0.0326803
ENSRNOG00000025522	Atf7ip2	10:5476966-5511955	0	0.0653757	-10.1367	10.1367	0.00522946	0.0328975
ENSRNOG00000026523	RGD1309106	13:79856479-79899479	0.080184	0	10.132	10.132	4.8914e-05	0.000708525
ENSRNOG00000006108	Gngt2	10:83655141-83658589	0	1.98215	-10.1218	10.1218	0.00219861	0.0166977
ENSRNOG00000043093	Ap1m2	8:22319331-22336794	0.178447	0	10.119	10.119	3.61296e-05	0.000549629
ENSRNOG00000033017	LOC100910669	12:21678580-21690678	0	0.186172	-10.1151	10.1151	0.00532955	0.0333972
ENSRNOG00000017258	Ica1l	9:66790047-66845403	0.0564627	0	10.1133	10.1133	0.00140634	0.0116495
ENSRNOG00000004535	Kcng3	6:6794808-6842758	0	0.0331553	-10.1059	10.1059	0.00133833	0.0112016
ENSRNOG00000012609	Trdn	1:25403390-25839345	0.00765967	0	10.1005	10.1005	3.39484e-05	0.000520718
ENSRNOG00000007495	Smpx	X:40030248-40086870	0	0.0333187	-10.0986	10.0986	0.00632456	0.0379448
ENSRNOG00000009211	C3ar1	4:155684029-155690869	0	0.308429	-10.0698	10.0698	0.00100619	0.00889333
ENSRNOG00000014164	Paqr5	8:66899990-66975932	0.0393753	0	10.067	10.067	0.00147822	0.0121332
ENSRNOG00000026518	Tmem156	14:44889287-44918373	0	0.0738757	-10.0569	10.0569	0.00114992	0.00987261
ENSRNOG00000003992	Pik3r6	10:55085259-55135092	0	0.038582	-10.0529	10.0529	0.00133759	0.0111988
ENSRNOG00000005825	Lyz2	7:60335969-60341785	0.0538643	39.3191	-10.0477	10.0477	2.35283e-18	4.50529e-16
ENSRNOG00000009574	Crct1	2:193330397-193330699	0.016892	19.6003	-10.0355	10.0355	6.84768e-06	0.000131154
ENSRNOG00000007142	B3gat1	8:27777179-27804515	0	0.0636377	-10.0352	10.0352	5.09556e-05	0.000734157
ENSRNOG00000012821	Cnmd	15:61923299-61947764	0.118434	0	10.0172	10.0172	4.21272e-05	0.000625664
ENSRNOG00000026234	AABR07049299.1	5:114939996-114968823	0	0.079834	-9.99588	9.99588	0.00687861	0.0405074
ENSRNOG00000012807	C1qa	5:155261250-155264143	0	0.616419	-9.99379	9.99379	5.96596e-05	0.000841586
ENSRNOG00000002701	Hgd	11:65983221-66034573	0	0.0402167	-9.99264	9.99264	0.00587769	0.0358803
ENSRNOG00000057189	LOC103690326	7:78732904-78741588	0	0.238397	-9.99264	9.99264	0.00588086	0.0358873
ENSRNOG00000013222	Cd207	4:115348491-115354795	0	0.327485	-9.99264	9.99264	0.00588135	0.0358873
ENSRNOG00000043342	LOC290595	16:14353459-14360555	0	0.271515	-9.98774	9.98774	0.000938194	0.008403
ENSRNOG00000040301	Galntl5	4:6333050-6449949	0	0.0174017	-9.96877	9.96877	0.00599851	0.0364007
ENSRNOG00000008824	Vax1	1:280334897-280338813	1.28334	0	9.96163	9.96163	4.74231e-05	0.000689621
ENSRNOG00000009726	Grip2	4:123586231-123636040	0	0.0333597	-9.95571	9.95571	5.62348e-05	0.000797443
ENSRNOG00000046699	Slpi	3:160727910-160802554	0.0301353	20.6753	-9.92679	9.92679	1.1711e-11	8.23654e-10
ENSRNOG00000059698	Gpr141	17:47241017-47262345	0	0.0915887	-9.90983	9.90983	0.00627957	0.0377375
ENSRNOG00000001714	Atp13a4	11:74834050-74968336	0.0197333	0	9.88668	9.88668	5.62885e-05	0.000797823
ENSRNOG00000007544	Il23r	4:98203958-98305173	0	0.0173233	-9.87527	9.87527	0.0010795	0.00937927
ENSRNOG00000029949	RGD1565462	6:129052503-129059050	0	0.291043	-9.87429	9.87429	0.00651457	0.0388258
ENSRNOG00000006226	Cacng2	7:119228102-119352605	0	0.0132137	-9.86337	9.86337	0.00140475	0.0116396
ENSRNOG00000042517	AABR07012302.1	2:192538899-192616141	0	0.617542	-9.85892	9.85892	0.00195925	0.0152456
ENSRNOG00000020803	Meox1	10:89797038-89816491	0	0.0953833	-9.83786	9.83786	0.00672264	0.0398578
ENSRNOG00000010259	Esrrb	6:110410141-110455906	0.055643	0	9.82769	9.82769	6.62159e-05	0.000922671
ENSRNOG00000032396	RGD1559575	10:34232615-34242985	0	0.177414	-9.82729	9.82729	0.00679127	0.0401308
ENSRNOG00000003374	LOC103690141	14:112719482-112946875	0.00118533	0.677154	-9.81577	9.81577	2.09604e-11	1.41067e-09
ENSRNOG00000028351	Fam71d	6:101865917-101904500	0	0.048223	-9.79109	9.79109	0.00129857	0.0109431
ENSRNOG00000031443	Havcr2	10:31561895-31588943	0	0.0660407	-9.78417	9.78417	0.00710799	0.0415531
ENSRNOG00000001368	Rph3a	12:41073824-41148490	0	0.0135473	-9.78214	9.78214	0.00222606	0.0168348
ENSRNOG00000011094	Efcab6	7:124758378-124929025	0.0143957	0	9.77451	9.77451	0.000120211	0.00153787
ENSRNOG00000016926	Plekhs1	1:277261681-277291370	0	0.0596237	-9.76766	9.76766	0.00723312	0.0421766
XLOC_084233	XLOC_084233	14:89753285-89771109	0.179612	0	9.74567	9.74567	9.16011e-05	0.00121534
ENSRNOG00000000837	LOC103694380	20:4855829-4858447	0	0.633802	-9.73155	9.73155	0.000489327	0.00492313
ENSRNOG00000004900	Crhr1	10:92191487-92232645	0.110316	0	9.72636	9.72636	0.000179235	0.00215049
ENSRNOG00000049335	Sult6b1	6:1468083-1493670	0	0.066837	-9.7227	9.7227	0.0075004	0.0432928
ENSRNOG00000003734	AABR07041600.1	X:134539398-134541531	0	0.729278	-9.71791	9.71791	0.00137728	0.0114568
ENSRNOG00000012235	Ppp1r17	4:86275717-86292431	0.139342	0	9.69756	9.69756	0.000126104	0.00160085
ENSRNOG00000012040	Slc25a48	17:8570460-8607494	0.0727767	0	9.69167	9.69167	0.000112399	0.0014536
ENSRNOG00000038948	Stab2	7:27369853-27552078	0.012631	0	9.68221	9.68221	0.000111426	0.00144227
ENSRNOG00000016782	Tnfrsf8	5:163186349-163231578	0	0.034027	-9.65164	9.65164	0.0015296	0.012479
ENSRNOG00000057484	AABR07001573.1	1:53220397-53284319	0.0344393	0	9.62673	9.62673	0.00263318	0.0192485
ENSRNOG00000052665	Onecut2	18:59830363-59875127	0	0.0357867	-9.62224	9.62224	0.00823944	0.0464564
ENSRNOG00000047310	4930444P10Rik	5:2642089-2663453	0.102695	0	9.61739	9.61739	0.000130939	0.00165162
ENSRNOG00000026310	2021-03-01	16:25001666-25378491	0	0.12537	-9.61581	9.61581	0.00218249	0.0165881
ENSRNOG00000042825	Cd300le	10:103581384-103590607	0	0.171173	-9.60376	9.60376	0.00832057	0.046754
ENSRNOG00000007288	M1ap	4:113782206-113863224	0.0267627	0	9.60003	9.60003	0.000141531	0.00176152
ENSRNOG00000021345	Timd2	10:31755510-31790263	0	0.045235	-9.59755	9.59755	0.00836321	0.0469451
ENSRNOG00000002578	Serpinb3a	13:27153925-27158628	0	0.302965	-9.59411	9.59411	0.000266777	0.00299695
ENSRNOG00000004353	Ppfia2	7:48867664-49042455	0.0123757	0	9.59339	9.59339	0.000146718	0.00181442
ENSRNOG00000055519	AABR07002868.1	1:87563975-87568989	0.430926	0	9.59121	9.59121	0.000125773	0.00159801
ENSRNOG00000014082	Sp7	7:143958858-143967484	0	0.201655	-9.57575	9.57575	0.00199113	0.0154034
ENSRNOG00000059073	Slamf1	13:90184569-90219217	0	0.0442313	-9.56608	9.56608	0.00858173	0.0479221
ENSRNOG00000024707	Tp73	5:171355876-171415354	0.0351837	0	9.552	9.552	0.000217075	0.00253056
XLOC_113856	XLOC_113856	16:29805063-29820546	0	0.151051	-9.54865	9.54865	0.000191804	0.00227619
ENSRNOG00000009331	Hck	3:148579920-148623033	0.00503233	2.54927	-9.5422	9.5422	1.80943e-09	8.00355e-08
ENSRNOG00000009286	Noxa1	3:2299691-2309179	0.217784	0	9.53238	9.53238	0.00014933	0.00184135
ENSRNOG00000001915	Chodl	11:17538063-17560296	0.105671	0	9.53233	9.53233	0.000171751	0.0020764
ENSRNOG00000049331	LOC685048	12:19714324-19719920	0	0.267169	-9.52739	9.52739	0.0088765	0.049152
ENSRNOG00000008074	Cyp11a1	8:62779875-62809893	0.11536	0	9.45162	9.45162	0.000202099	0.00238123
ENSRNOG00000029586	AC128059.1	8:116776494-116779156	0	0.402624	-9.44479	9.44479	0.000214531	0.00250779
ENSRNOG00000033929	Stfa2l1	11:67395889-67400201	0	0.316274	-9.44134	9.44134	0.00239279	0.0178
ENSRNOG00000030914	Lexm	5:126196071-126221916	0.074634	0	9.43728	9.43728	0.00019957	0.00235516
ENSRNOG00000025404	Dppa4	11:55234545-55240241	0	0.19541	-9.42938	9.42938	0.00264174	0.0192901
ENSRNOG00000043185	Cntnap5c	13:6679368-7537275	0	0.010317	-9.42647	9.42647	0.00262551	0.0192076
ENSRNOG00000024127	Atp13a5	11:74984613-75124249	0.013751	0	9.42408	9.42408	0.00401775	0.0269367
ENSRNOG00000046683	Lilrb3	1:73610149-73619356	0	0.139559	-9.40759	9.40759	0.000500238	0.00501251
ENSRNOG00000056186	Otx2	15:25517721-25521393	0.514499	0	9.39883	9.39883	0.000192047	0.00227816
ENSRNOG00000013820	Tnfrsf14	5:172328262-172335892	0	0.178887	-9.39175	9.39175	0.000354472	0.00378716
ENSRNOG00000021898	AABR07028785.1	17:86239087-86322144	0.021683	0	9.34096	9.34096	0.00370455	0.0251662
ENSRNOG00000051848	AABR07032622.1	18:74006046-74102785	0.0186533	0	9.31689	9.31689	0.00442615	0.0290317
ENSRNOG00000021524	Mrap	11:30904733-30915225	0.167888	0	9.31325	9.31325	0.000423521	0.00436614
ENSRNOG00000007886	Orm1	5:79179417-79182820	0	0.258866	-9.30743	9.30743	0.000599596	0.00583858
ENSRNOG00000033744	Rasgrp4	1:88078350-88094330	0	0.0655143	-9.30539	9.30539	0.000393673	0.00411706
ENSRNOG00000023100	Tctex1d1	5:122501146-122521778	0.376668	0	9.28578	9.28578	0.00026072	0.00294227
ENSRNOG00000009919	Acod1	15:93612971-93622358	0	0.171913	-9.25764	9.25764	0.000619884	0.00599484
ENSRNOG00000048322	LOC100911492	15:25502019-25505691	0.462154	0	9.25356	9.25356	0.000270887	0.00303279
ENSRNOG00000024825	Fam163a	13:73741679-73819896	0.02173	0	9.24938	9.24938	0.000381847	0.00402458
ENSRNOG00000001167	Ubash3a	20:9948908-9985133	0	0.0302017	-9.22793	9.22793	0.00266597	0.0194244
ENSRNOG00000020733	Camp	8:117930546-117932518	0	0.462011	-9.2276	9.2276	0.00338344	0.0234463
ENSRNOG00000006360	Reg3a	4:109477920-109480659	0	0.415132	-9.2179	9.2179	0.00273605	0.0198209
ENSRNOG00000016403	Olah	17:78879058-78903967	0.0652843	0	9.193	9.193	0.00045905	0.00465831
ENSRNOG00000001765	Slc51a	11:71533078-71547678	0	0.0869073	-9.18391	9.18391	0.000876665	0.00796676
ENSRNOG00000028310	S100vp	2:190628525-190631821	0.493707	0	9.16518	9.16518	0.000340023	0.00366311
ENSRNOG00000003622	Cybb	X:14578264-14612547	0.00481833	2.05697	-9.15739	9.15739	3.69034e-11	2.37076e-09
ENSRNOG00000014398	Scara5	15:49069145-49177166	0.076522	31.2673	-9.15608	9.15608	4.0531e-22	1.32193e-19
ENSRNOG00000009260	Cnr2	5:154259912-154268126	0	0.152247	-9.14275	9.14275	0.00301634	0.0213918
ENSRNOG00000016535	Ccl22	19:10674189-10681145	0	0.155157	-9.13774	9.13774	0.00312064	0.0219897
ENSRNOG00000011054	Laptm5	5:149047681-149069719	0.0144413	6.11503	-9.13313	9.13313	1.44616e-09	6.57304e-08
ENSRNOG00000017346	Myt1	3:177281590-177341547	0	0.0254507	-9.13033	9.13033	0.00298654	0.0212109
ENSRNOG00000011557	S100a8	2:190073815-190074354	0	1.77528	-9.09856	9.09856	0.000585452	0.00571867
ENSRNOG00000017878	Aldh1a7	1:240562423-240601744	0.0383777	0	9.0869	9.0869	0.000688019	0.00653035
ENSRNOG00000014532	Lbp	3:154786215-154813464	0.0517663	20.1472	-9.07316	9.07316	1.01669e-11	7.23631e-10
ENSRNOG00000008971	Hnf4g	2:100225888-100372252	0.011848	0	9.04717	9.04717	0.00545322	0.0339534
ENSRNOG00000004120	RGD1565844	X:32400201-32589514	1.05406	0	9.03117	9.03117	0.000532218	0.0052901
ENSRNOG00000058626	Kcnh8	9:3127618-3697736	0.122963	0	9.02819	9.02819	0.00580206	0.0355002
ENSRNOG00000051489	Klra1	4:165005725-165026414	0	0.0387937	-9.0235	9.0235	0.00438936	0.0288593
ENSRNOG00000003171	Mpz	13:89524329-89530068	370.627	0.31918	9.00349	9.00349	5.38085e-12	4.05339e-10
ENSRNOG00000015117	Lrrc39	2:219598162-219617498	0	0.032922	-8.97731	8.97731	0.00562052	0.0346885
ENSRNOG00000023965	AABR07013464.1	2:238276045-238369692	0.0151293	0	8.97689	8.97689	0.00591351	0.0360174
ENSRNOG00000010834	Mpped1	7:124680294-124751405	0.0197487	0	8.96797	8.96797	0.00584364	0.0357361
ENSRNOG00000031779	Ltf	8:119290416-119342974	0.244986	0	8.94476	8.94476	0.000766029	0.00712496
ENSRNOG00000054219	Vsig1	X:112270986-112303846	0.045136	0	8.93817	8.93817	0.000536577	0.00532451
ENSRNOG00000052455	LOC100910245	X:29157470-29176539	0.00360333	1.08735	-8.93552	8.93552	5.31661e-10	2.63875e-08
ENSRNOG00000026306	Clec5a	4:68808359-68819928	0	0.079005	-8.93256	8.93256	0.000937862	0.008403
ENSRNOG00000007931	Gucy2d	10:55835695-55851235	0	0.045988	-8.92701	8.92701	0.000752679	0.007025
ENSRNOG00000010181	Clec4d	4:156253079-156264769	0	0.080089	-8.9203	8.9203	0.00415647	0.0276404
ENSRNOG00000060246	Klrd1	4:163358009-163369854	0	0.0710103	-8.91816	8.91816	0.000695071	0.00658045
ENSRNOG00000005154	Alkal2	6:49825469-49834912	0	0.0531793	-8.87918	8.87918	0.00778268	0.0445231
ENSRNOG00000019728	Itgad	1:199495298-199623960	0.00848333	3.06879	-8.86719	8.86719	9.41596e-11	5.55598e-09
ENSRNOG00000017762	Cdhr5	1:214255110-214263581	0	0.0930747	-8.82806	8.82806	0.000942786	0.00842828
ENSRNOG00000053332	Cdh26	3:173969273-174019766	0	0.017036	-8.82668	8.82668	0.00437167	0.0287696
ENSRNOG00000032417	Gabrp	10:18485514-18506337	0	0.0249597	-8.78908	8.78908	0.00751799	0.0433438
ENSRNOG00000017659	Hs3st2	1:191344979-191474142	0.00955967	0	8.78091	8.78091	0.00706609	0.0413716
ENSRNOG00000047057	Gpr26	1:203971152-203988709	0.0704597	0	8.77976	8.77976	0.00825101	0.0464908
ENSRNOG00000061227	AABR07067459.1	9:47062489-47084990	0.184515	0	8.77096	8.77096	0.00723039	0.042169
ENSRNOG00000058120	Tinag	8:84279229-84320746	0.0290327	0	8.74551	8.74551	0.00755099	0.0434834
ENSRNOG00000004124	Grpr	X:32745873-32786359	0.029528	0	8.74462	8.74462	0.00095714	0.00852751
ENSRNOG00000021095	Fxyd3	1:89502562-89510672	0.147094	0	8.73456	8.73456	0.00814744	0.0460865
ENSRNOG00000029841	Cdh19	13:32344966-32427177	0.0144513	0	8.72949	8.72949	0.000767365	0.00713447
ENSRNOG00000026039	Tspan32	1:216191886-216206200	0	0.041287	-8.72081	8.72081	0.00111749	0.00964158
ENSRNOG00000023367	AABR07002928.1	1:89712096-89725197	0.24991	0	8.72041	8.72041	0.000836036	0.00765142
ENSRNOG00000031494	Armh1	5:136073056-136112344	0.0355437	0	8.70895	8.70895	0.000801337	0.00739313
ENSRNOG00000053260	Lilrb3a	1:63752400-64013289	0	0.433976	-8.70451	8.70451	0.00872527	0.0485501
ENSRNOG00000013463	Kcnj8	4:176782498-176789304	0	0.113322	-8.70304	8.70304	0.00491088	0.0313924
ENSRNOG00000006356	RGD1562229	14:114834771-114868328	0.0341107	0	8.67721	8.67721	0.00795405	0.0453097
ENSRNOG00000054620	AC135026.1	1:48880111-48891130	0.102112	0	8.66857	8.66857	0.00818133	0.0462342
ENSRNOG00000007374	Tac1	4:33638709-33646819	0.139034	0	8.66175	8.66175	0.000979966	0.00870299
ENSRNOG00000049071	Phyhip	15:52148379-52160294	0.0924733	0	8.63558	8.63558	0.00100254	0.008869
ENSRNOG00000039725	Ces1a	19:15339152-15366079	0	0.0218017	-8.62412	8.62412	0.00684696	0.040353
ENSRNOG00000013704	Cps1	9:74124016-74236274	0.023692	0	8.60922	8.60922	0.00107806	0.00936949
ENSRNOG00000018899	C5	3:14049995-14229080	0	0.00429867	-8.57989	8.57989	0.00568734	0.0349918
ENSRNOG00000012478	Shox2	2:164118191-164126783	0	0.0800197	-8.57259	8.57259	0.00586019	0.0357956
ENSRNOG00000055667	AC119111.1	1:254508732-254513397	0	0.495555	-8.54281	8.54281	0.0060693	0.0367401
ENSRNOG00000037340	Epha10	5:142875773-142908395	0	0.0205973	-8.53397	8.53397	0.00619396	0.0373273
ENSRNOG00000006578	Odf1	7:77066955-77074711	0.133587	0	8.52835	8.52835	0.00171887	0.0136762
ENSRNOG00000022391	Zfp711	X:84064427-84096617	0.00221567	0.498498	-8.52522	8.52522	2.79769e-08	9.78037e-07
ENSRNOG00000049422	AABR07021777.1	13:91168973-91198036	0.00795367	2.38162	-8.5227	8.5227	0.000667269	0.00636597
ENSRNOG00000032490	Cdh7	13:31081804-31231213	0	0.00451767	-8.52235	8.52235	0.00604172	0.0365956
ENSRNOG00000023030	Cd96	11:57108956-57183270	0.0255367	0	8.50517	8.50517	0.00120268	0.0102632
ENSRNOG00000013573	Atp6v1b1	4:115416580-115437206	0	0.033777	-8.49581	8.49581	0.00678942	0.0401308
ENSRNOG00000021067	Fxyd7	1:89474601-89483988	0.105525	0	8.48177	8.48177	0.00160059	0.0129337
ENSRNOG00000053430	Slco4a1	3:175838994-175857983	0.00345367	0.928288	-8.46885	8.46885	0.000460283	0.00466253
ENSRNOG00000054524	Tnip3	4:96449351-96492871	0.00228	0.556619	-8.46471	8.46471	9.37889e-07	2.24307e-05
ENSRNOG00000000196	Cyp19a1	8:58744849-58772408	0.0346193	0	8.41779	8.41779	0.00210828	0.016148
ENSRNOG00000057141	RGD1561730	12:20592216-20660304	0.0117807	3.26889	-8.4146	8.4146	2.21365e-08	7.93493e-07
ENSRNOG00000042246	Tmem215	5:56797502-56800759	0	0.191426	-8.41365	8.41365	0.0067675	0.0400358
ENSRNOG00000059507	Lamc3	3:9267122-9326993	0.015706	0	8.40072	8.40072	0.00171332	0.0136367
ENSRNOG00000002085	Thegl	14:33389513-33430956	0.022446	0	8.39122	8.39122	0.0013723	0.0114314
ENSRNOG00000057443	LOC497963	10:66189786-66313190	0.00956767	2.31149	-8.37521	8.37521	0.000801159	0.00739313
ENSRNOG00000002158	Ibsp	14:6801204-6813945	0.072409	0	8.36633	8.36633	0.00173216	0.0137682
ENSRNOG00000002843	Cxcl6	14:18860264-18862407	0.119416	24.1254	-8.33992	8.33992	3.97543e-19	8.36813e-17
ENSRNOG00000026902	Lyve1	1:175663266-175676699	0	0.042058	-8.3331	8.3331	0.00239578	0.0178034
ENSRNOG00000011141	Serpina11	6:127647184-127656603	0.10108	0	8.3231	8.3231	0.00161844	0.0130579
ENSRNOG00000001379	Cyp3a62	12:18678594-18709397	0	0.0192807	-8.30712	8.30712	0.00742001	0.0429207
ENSRNOG00000018092	Cd83	17:24416651-24435790	0.019371	3.80083	-8.29568	8.29568	9.34225e-14	9.53273e-12
ENSRNOG00000019660	Spib	1:100531457-100537377	0	0.0917077	-8.284	8.284	0.00213933	0.0163353
ENSRNOG00000007509	Slc1a6	7:13730253-13751271	0	0.0262513	-8.26305	8.26305	0.00827774	0.0465948
ENSRNOG00000043031	Rd3l	6:136548307-136550371	0	0.267349	-8.26198	8.26198	0.0027395	0.019841
ENSRNOG00000011994	Perp	1:14224393-14236846	0.068341	0	8.26139	8.26139	0.00251739	0.0185216
ENSRNOG00000003698	Mroh9	13:80928995-80968971	0	0.013356	-8.24144	8.24144	0.00874818	0.0486138
ENSRNOG00000014940	Sfrp5	1:261442108-261446570	0.005739	1.37776	-8.16463	8.16463	0.000110702	0.00143353
ENSRNOG00000019441	LOC108348086	2:202341422-202350929	0	0.0547077	-8.14024	8.14024	0.00874639	0.0486138
ENSRNOG00000002417	Serpinb10	13:27465930-27483799	0	0.029378	-8.12583	8.12583	0.00893491	0.0494108
ENSRNOG00000027590	Jakmip3	1:211351350-211421022	0.0132493	0	8.11515	8.11515	0.00224832	0.0169604
ENSRNOG00000015478	Aicda	4:155359921-155369671	0.0787037	0	8.11403	8.11403	0.00223158	0.0168575
ENSRNOG00000009465	Sfrp2	2:182723854-182731764	0.0694077	12.9896	-8.09075	8.09075	6.71297e-15	7.93789e-13
ENSRNOG00000016656	Nkx2-3	1:263367266-263370219	0.254876	0	8.08784	8.08784	0.00217228	0.0165401
ENSRNOG00000013103	Ldhc	1:102915191-102931839	0.051781	0	8.07974	8.07974	0.00282695	0.0203157
ENSRNOG00000036692	Gcgr	10:109707962-109716128	0.00303133	0.72319	-8.02924	8.02924	0.000159802	0.00195585
ENSRNOG00000036760	Tmc5	1:188278469-188337308	0.029075	0	7.99124	7.99124	0.00314941	0.0221556
ENSRNOG00000055481	Ankrd7	4:45567573-45586228	0.0614047	0	7.96509	7.96509	0.00477464	0.0306934
ENSRNOG00000001480	Ncf1	12:25497104-25506300	0.031111	5.10242	-7.94866	7.94866	7.52537e-09	2.97012e-07
ENSRNOG00000061530	Fgf16	X:76786466-76797069	0.06433	0	7.94755	7.94755	0.00280491	0.0202013
ENSRNOG00000005269	Srl	10:11240138-11284332	0.015471	0	7.9449	7.9449	0.00350401	0.0240906
ENSRNOG00000019046	Reg4	2:200397967-200409528	0.0564337	0	7.87952	7.87952	0.00309142	0.0218097
ENSRNOG00000023935	Nrsn2	3:147843077-147851768	0.0839727	0	7.8729	7.8729	0.00317681	0.0223166
XLOC_229303	XLOC_229303	5:18972452-18975934	0.184988	0	7.86879	7.86879	0.00376075	0.0254896
ENSRNOG00000050430	Vav1	9:9617786-9675110	0.004343	0.676138	-7.84622	7.84622	6.01342e-06	0.00011742
ENSRNOG00000028041	Tnnt1	1:72889270-72899659	0.0599013	0	7.80456	7.80456	0.00355521	0.0243805
ENSRNOG00000001837	Sst	11:80358211-80359444	0.0160313	2.40247	-7.79641	7.79641	5.4883e-05	0.00078126
ENSRNOG00000018251	Mrc1	17:81352700-81433743	0.00405933	0.650212	-7.77624	7.77624	2.60789e-06	5.57251e-05
ENSRNOG00000042105	Lce1l	2:193164403-193165736	0	0.272453	-7.76335	7.76335	0.00469926	0.0303073
ENSRNOG00000004743	Cdcp1	8:132260029-132296661	0.016179	0	7.75443	7.75443	0.00461239	0.0299161
ENSRNOG00000012681	Lgals9	10:64737022-64760201	0.026835	4.81511	-7.74841	7.74841	5.52037e-13	4.80483e-11
ENSRNOG00000015593	Sigirr	1:213898401-213907144	0.067537	0	7.74688	7.74688	0.00360472	0.0246289
ENSRNOG00000005378	Gna15	7:11054333-11077251	0.00279567	0.422448	-7.70316	7.70316	7.43059e-05	0.00101584
ENSRNOG00000010903	Crb1	13:56270781-56462834	0.016507	0	7.67979	7.67979	0.00418997	0.0278144
ENSRNOG00000059373	M6pr	4:155088317-155092827	29.2441	0.069297	7.64976	7.64976	3.87539e-12	2.97213e-10
ENSRNOG00000017689	Itih3	16:6992062-7007287	0.043648	0	7.64136	7.64136	0.0059455	0.0361664
ENSRNOG00000007896	Klhl38	7:98186764-98197114	0.00254567	0.479493	-7.59342	7.59342	5.52925e-05	0.000785582
ENSRNOG00000012160	Syk	17:12614311-12669573	0.005776	0.776616	-7.56039	7.56039	7.71282e-07	1.8779e-05
ENSRNOG00000006320	Ptges	3:9727408-9738752	0.312975	41.264	-7.53375	7.53375	5.7684e-11	3.54464e-09
ENSRNOG00000005634	AABR07047872.1	5:51466367-51468425	0.248839	0	7.52884	7.52884	0.00467647	0.0302194
ENSRNOG00000009385	Pik3cg	6:51465908-51498337	0.00477667	0.608009	-7.51177	7.51177	1.13597e-06	2.65897e-05
ENSRNOG00000031286	LOC100909485	X:17962909-17964888	0.24691	0	7.4767	7.4767	0.00482368	0.0309483
ENSRNOG00000025473	Tppp2	15:28319136-28321476	0.208765	0	7.47524	7.47524	0.00549238	0.0341176
ENSRNOG00000019763	Mlph	9:98073038-98108433	0.0163973	0	7.45791	7.45791	0.00510945	0.0323758
ENSRNOG00000002792	Cxcl2	14:18731378-18733391	0.009675	1.40379	-7.43509	7.43509	0.000699115	0.0066103
ENSRNOG00000006946	Arhgap9	7:70612103-70620890	0.00350633	0.546444	-7.43502	7.43502	0.00102328	0.00899348
ENSRNOG00000032018	Tmem200b	5:150080072-150080926	0.0392327	5.04628	-7.43177	7.43177	1.50658e-05	0.00025728
ENSRNOG00000031671	Rasgef1a	4:150133590-150142713	0.0502927	0	7.39868	7.39868	0.00518229	0.0327047
ENSRNOG00000020990	Fgf21	1:101595579-101596822	0.358627	0	7.35187	7.35187	0.00539044	0.0336894
ENSRNOG00000003950	Lvrn	18:40858845-40953864	0.10151	11.8628	-7.33226	7.33226	3.12343e-16	4.43557e-14
ENSRNOG00000023895	Ube2u	5:118574801-118642863	0.0778463	0	7.32594	7.32594	0.00690795	0.0406479
ENSRNOG00000024115	C6	2:54460383-54533797	0.010597	1.95197	-7.3201	7.3201	1.03564e-06	2.45196e-05
ENSRNOG00000023548	Sned1	9:100380515-100437056	0.21994	24.6066	-7.31932	7.31932	4.82215e-13	4.24693e-11
ENSRNOG00000032432	Doxl2	4:78618737-78622523	0	0.0527833	-7.29773	7.29773	0.00840366	0.0471139
ENSRNOG00000055138	Cldn16	11:77681794-77703255	0.019674	0	7.28639	7.28639	0.00710645	0.0415523
ENSRNOG00000010092	Magix	X:15669191-15676050	0.0622723	0	7.28333	7.28333	0.00718473	0.0419274
ENSRNOG00000048933	LOC691918	3:112371677-112385453	0.893483	0.00196733	7.27438	7.27438	0.0044627	0.0291939
ENSRNOG00000027288	Psgb1	1:79153462-79201546	0	0.414378	-7.26406	7.26406	0.00705066	0.0412993
ENSRNOG00000017540	Spata3	9:93030506-93042747	0.0592657	0	7.26127	7.26127	0.00618422	0.0372837
ENSRNOG00000018792	Tekt4	10:14828597-14833827	0.0772303	0	7.22661	7.22661	0.00873682	0.0485961
ENSRNOG00000008826	Pax9	6:77608624-77621719	0.031426	0	7.21991	7.21991	0.00621811	0.0374652
ENSRNOG00000021157	Ctss	2:197655786-197679458	0.0308507	3.14066	-7.21226	7.21226	9.25703e-05	0.00122546
ENSRNOG00000019265	Pcdh12	18:31414250-31430973	0.0241783	0	7.21141	7.21141	0.00736401	0.0427049
ENSRNOG00000009922	Prlhr	1:281754724-281756159	0.280232	0	7.2033	7.2033	0.0070947	0.0415
ENSRNOG00000003349	LOC103693323	10:36741434-37028367	0.0622907	6.22365	-7.17105	7.17105	2.76549e-14	3.01764e-12
XLOC_221003	XLOC_221003	4:74724256-74729346	0.077461	0	7.14883	7.14883	0.00802083	0.0455614
ENSRNOG00000046663	LOC498276	13:91146876-91237259	0.185168	7.94706	-7.14705	7.14705	4.74701e-08	1.56224e-06
ENSRNOG00000051619	Asb2	6:127212273-127248372	0.0133673	1.23105	-7.13689	7.13689	6.52262e-08	2.08387e-06
ENSRNOG00000001159	Tff3	20:9850803-9855481	0.326331	0	7.12067	7.12067	0.00839558	0.0470774
ENSRNOG00000046076	Tspan10	10:109614965-109620179	0	0.0931723	-7.10256	7.10256	0.00770503	0.0441307
ENSRNOG00000004409	Sash3	X:134979646-134994349	0.00391967	0.417275	-7.08782	7.08782	0.000496901	0.00499087
ENSRNOG00000036829	Nckap1l	7:145068286-145113507	0.00968367	1.05829	-7.06996	7.06996	4.28815e-09	1.78502e-07
ENSRNOG00000018420	Slc22a7	9:16924520-16931766	0.049709	0	7.05057	7.05057	0.00807547	0.0457842
ENSRNOG00000037203	Tgm7	3:113041777-113057791	0.0226167	0	7.04828	7.04828	0.0090459	0.0499409
ENSRNOG00000005809	Arhgdib	4:170913923-170932618	0.12896	10.7738	-7.02601	7.02601	9.69793e-17	1.49914e-14
ENSRNOG00000008045	Slamf9	13:90836361-90839411	0.031235	2.77089	-7.02194	7.02194	1.2974e-05	0.000225714
ENSRNOG00000046758	LOC102547645	20:8202355-8202924	0.619546	0	7.0205	7.0205	0.00798111	0.045414
ENSRNOG00000059097	AABR07025140.1	16:29834086-29936307	0.00249833	0.424094	-7.01886	7.01886	0.000215395	0.00251687
ENSRNOG00000007567	Rem1	3:148108539-148116991	0.0126077	1.05148	-6.99002	6.99002	7.37535e-06	0.000140141
ENSRNOG00000009912	Fgr	5:151172206-151199745	0.0296537	2.57245	-6.97698	6.97698	1.53454e-10	8.69211e-09
ENSRNOG00000042394	4933403O08Rik	X:83597265-83601548	0.0797493	0	6.97393	6.97393	0.00885478	0.04905
ENSRNOG00000000699	Selplg	12:48566662-48579932	0.014837	1.39762	-6.97023	6.97023	2.32026e-06	5.02697e-05
ENSRNOG00000057058	Cd300a	10:103438092-103569244	0.00948033	1.38755	-6.93993	6.93993	6.85741e-05	0.000951954
ENSRNOG00000021243	Siglec1	3:123612067-123631109	0.001381	0.15154	-6.93989	6.93989	0.00108327	0.00939829
ENSRNOG00000012172	Spi1	3:79918969-79938301	0.0423723	3.62601	-6.93709	6.93709	6.08665e-09	2.44537e-07
ENSRNOG00000022565	Lrrc25	16:20558222-20562399	0.0132337	1.22845	-6.93222	6.93222	0.0013024	0.0109691
XLOC_032855	XLOC_032855	1:249708526-249724532	0.045473	3.67238	-6.9127	6.9127	2.5269e-11	1.67034e-09
ENSRNOG00000020998	AABR07006283.1	1:228032477-228142717	0.00190967	0.156288	-6.88321	6.88321	0.00381906	0.0258318
ENSRNOG00000004717	Epyc	7:38897278-38934985	0.0151243	1.16132	-6.85999	6.85999	8.96308e-05	0.00119253
ENSRNOG00000009656	Rspo1	5:142986526-143007831	0.126869	9.27254	-6.83399	6.83399	2.39066e-29	1.9177e-26
ENSRNOG00000050431	Aspn	17:15495790-15519282	0.0101827	0.689206	-6.81591	6.81591	5.79237e-09	2.3454e-07
ENSRNOG00000018551	Olr63	1:167870452-167871405	4.11285	0.00793633	6.80467	6.80467	0.000653593	0.00626529
ENSRNOG00000048986	D430019H16Rik	6:129268417-129322360	0.040197	0.373751	-6.80257	6.80257	0.000130433	0.00164665
ENSRNOG00000006079	Psd4	3:1478525-1514934	0.0570457	3.97127	-6.79759	6.79759	9.2853e-22	2.90092e-19
ENSRNOG00000018434	Stab1	16:7222067-7250924	0.00463533	0.380325	-6.77122	6.77122	1.58859e-05	0.00026927
ENSRNOG00000003170	Nlrp3	10:45893018-45918254	0.0319297	2.3125	-6.72961	6.72961	4.51547e-10	2.28135e-08
ENSRNOG00000013220	Arhgap45	7:12541061-12741296	0.0107783	0.801494	-6.72108	6.72108	8.28393e-06	0.000153985
ENSRNOG00000026644	Glipr1	7:54767827-54778848	0.022499	1.48582	-6.6712	6.6712	0.000188333	0.00224252
ENSRNOG00000057153	Pla1a	11:64882288-64919579	0.0508473	3.30804	-6.63647	6.63647	1.34537e-07	3.95743e-06
ENSRNOG00000018394	Chrdl2	1:165008912-165036435	5.33539	0.0383733	6.63202	6.63202	3.95714e-05	0.000593471
ENSRNOG00000004390	Alx1	7:44751873-44771458	0.053209	3.15925	-6.62325	6.62325	4.64048e-18	8.44966e-16
ENSRNOG00000030715	Cfh	13:56978607-57080622	0.0774993	5.34908	-6.5319	6.5319	2.00471e-10	1.09778e-08
ENSRNOG00000011351	Mat1a	16:18690246-18709133	0.01026	0.726282	-6.53174	6.53174	0.00117966	0.0100929
ENSRNOG00000054136	Xkrx	X:104968582-104984341	0.001594	0.11462	-6.49951	6.49951	0.0039774	0.026702
ENSRNOG00000011184	Slc13a4	4:62797677-62840357	0.028304	1.80524	-6.48781	6.48781	6.81505e-05	0.000946517
ENSRNOG00000014956	Slc11a1	9:81655629-81666706	0.054429	3.52645	-6.4821	6.4821	2.563e-07	7.09606e-06
ENSRNOG00000017980	Itgal	1:198744050-198781750	0.016654	0.967714	-6.47925	6.47925	8.80905e-12	6.39248e-10
ENSRNOG00000012920	Col9a1	9:30419001-30502298	7.66631	0.0450377	6.47733	6.47733	2.75718e-07	7.58417e-06
ENSRNOG00000005955	Naalad2	8:17454122-17525906	0.00346533	0.179703	-6.46574	6.46574	0.00022055	0.002561
ENSRNOG00000008525	Csf3	10:86616785-86619157	0.0158123	1.13257	-6.44156	6.44156	0.0017034	0.0135811
ENSRNOG00000013304	Arg1	1:21525421-21537863	0.0649333	3.60685	-6.42487	6.42487	4.32158e-11	2.74657e-09
ENSRNOG00000019447	Ecel1	9:94239006-94250809	0.00277433	0.152591	-6.40396	6.40396	0.00138021	0.0114747
ENSRNOG00000048706	Nox1	X:104909326-104932508	0.00376633	0.243661	-6.39164	6.39164	0.00345398	0.0238238
ENSRNOG00000010797	Esm1	2:45104305-45113131	0.0196757	1.02108	-6.374	6.374	5.96936e-07	1.50144e-05
ENSRNOG00000048139	Ncmap	5:153727866-153737161	1.14937	0.00630033	6.37282	6.37282	0.000260857	0.00294269
ENSRNOG00000000528	Fgd2	20:6973398-6990023	0.00374433	0.239536	-6.3675	6.3675	0.00272464	0.0197533
ENSRNOG00000023143	Nlrp1a	10:57692474-57822498	0.00919833	0.510448	-6.36559	6.36559	4.79222e-11	3.01341e-09
ENSRNOG00000011250	Inmt	4:85381889-85386231	0.0566183	3.32464	-6.32281	6.32281	0.000141167	0.00175896
ENSRNOG00000060970	Tnmd	X:104684676-104700173	0.0857337	3.83829	-6.32114	6.32114	8.05226e-14	8.35633e-12
ENSRNOG00000048703	Alkal1	5:12895948-12925733	0.0327303	1.80265	-6.27293	6.27293	1.25154e-06	2.90882e-05
ENSRNOG00000055499	Grid1	16:11599753-11932324	0.383527	0.00270733	6.26731	6.26731	0.000616626	0.00597111
ENSRNOG00000011548	Ebf2	15:43905099-44103742	0.009009	0.401758	-6.2189	6.2189	1.86831e-20	4.86417e-18
ENSRNOG00000043332	Foxd1	2:28460068-28462488	0.100343	4.67487	-6.20114	6.20114	1.99325e-06	4.37572e-05
ENSRNOG00000010685	Tbx18	8:95359354-95387363	0.191495	8.84301	-6.19539	6.19539	7.48178e-33	8.22441e-30
ENSRNOG00000046785	Col23a1	10:34903343-34933539	0.28778	14.4424	-6.1794	6.1794	1.13366e-12	9.47802e-11
ENSRNOG00000014610	Anpep	1:141561334-141604273	0.086074	5.05037	-6.17662	6.17662	4.34487e-09	1.80358e-07
ENSRNOG00000002773	Rgs4	13:88054817-88061108	0.139375	5.70888	-6.15414	6.15414	7.36771e-12	5.39935e-10
ENSRNOG00000015376	Npas1	1:78420652-78440738	3.46016	0.0295393	6.14978	6.14978	0.000188865	0.0022467
ENSRNOG00000012280	Ptx3	2:158097843-158103653	0.200527	9.79325	-6.14637	6.14637	3.36103e-09	1.41899e-07
ENSRNOG00000017067	Haus1	18:74109239-74165098	2.42487	0.0331593	6.1435	6.1435	0.001049	0.00916796
ENSRNOG00000053272	Chi3l1	13:51022681-51030802	0.498761	20.6709	-6.10339	6.10339	1.4339e-33	1.77325e-30
ENSRNOG00000018290	Alx3	2:210381829-210386928	0.0195297	0.89024	-6.07736	6.07736	0.00150953	0.0123322
ENSRNOG00000018346	Agtr1a	17:35907108-35958077	0.291918	12.4957	-6.05855	6.05855	2.94319e-25	1.4559e-22
ENSRNOG00000009347	Arhgap25	4:119249682-119327822	0.00604	0.282506	-6.05012	6.05012	0.00484023	0.0310209
ENSRNOG00000015566	Atp6v1e2	6:10511452-10515370	0.417502	0.002297	6.04946	6.04946	0.00314601	0.0221369
ENSRNOG00000008025	Bend5	5:131257123-131312335	0.0227693	1.25702	-6.04728	6.04728	0.000852807	0.00778091
ENSRNOG00000053239	Clmp	8:44847157-44975457	0.270311	11.7071	-6.02604	6.02604	1.816e-21	5.44434e-19
ENSRNOG00000010886	Nfe2l3	4:81205404-81232813	0.288609	0.002857	6.01183	6.01183	0.000717123	0.00674832
ENSRNOG00000015310	Lrrc32	1:163445527-163457424	0.201174	7.95622	-6.00788	6.00788	1.4153e-19	3.28173e-17
ENSRNOG00000004610	Lum	7:38819771-38826862	0.330706	13.6353	-5.97917	5.97917	1.75425e-15	2.2346e-13
ENSRNOG00000016243	Casq2	2:204512302-204568656	0.078823	2.62307	-5.96988	5.96988	7.85957e-25	3.64487e-22
ENSRNOG00000004554	Dcn	7:38742051-38782323	0.0981973	4.1722	-5.95018	5.95018	2.05255e-11	1.38453e-09
ENSRNOG00000022769	Sp100	9:92681078-92718760	0.01581	0.585212	-5.93541	5.93541	0.00101368	0.0089349
ENSRNOG00000017369	Mustn1	16:6962722-6964989	0.192648	6.44183	-5.92669	5.92669	4.93664e-08	1.61721e-06
ENSRNOG00000023720	Ntm	8:30039081-30479887	0.0685513	2.96536	-5.92651	5.92651	3.13719e-24	1.29322e-21
ENSRNOG00000018366	RGD1310819	9:44194325-44237117	0.057509	2.36723	-5.92003	5.92003	8.67027e-09	3.37266e-07
ENSRNOG00000058337	Plcb2	3:110498114-110517163	0.0136073	0.569552	-5.90037	5.90037	5.4883e-05	0.00078126
ENSRNOG00000015055	Scg2	9:85237458-85243001	0.198759	6.56246	-5.88491	5.88491	6.94212e-11	4.17935e-09
ENSRNOG00000011659	Alpk3	1:142883040-142931940	0.0213677	0.88195	-5.87181	5.87181	4.29493e-06	8.78522e-05
ENSRNOG00000013887	Adra2b	3:119805941-119809987	0.044532	1.64742	-5.86118	5.86118	6.21661e-05	0.000871559
ENSRNOG00000033215	RT1-Db1	20:4087618-4097190	0.0107123	0.323685	-5.85181	5.85181	0.00521283	0.0328416
ENSRNOG00000002556	Tsr2	X:20144432-20232639	6.8893	0.073138	5.85127	5.85127	0.000788454	0.00729467
ENSRNOG00000005806	Oxtr	4:144403358-144416116	4.51951	0.048005	5.84482	5.84482	0.000446689	0.00455279
ENSRNOG00000061650	AC128059.4	8:116771554-116774144	0.0243217	1.05432	-5.81316	5.81316	0.00137594	0.011452
ENSRNOG00000008057	Krt7	7:143059764-143075907	0.317189	12.3083	-5.80459	5.80459	4.37785e-20	1.11055e-17
ENSRNOG00000016828	Cmtm5	15:33600102-33605083	13.8893	0.0626367	5.78378	5.78378	4.4219e-08	1.46968e-06
ENSRNOG00000014202	Snx20	19:19395655-19410038	0.121381	3.89702	-5.77791	5.77791	1.48978e-10	8.50318e-09
ENSRNOG00000014653	Arl11	15:41643541-41645685	0.0523907	1.91876	-5.76041	5.76041	0.00132025	0.0110942
ENSRNOG00000017800	Foxc1	17:33947506-33951484	0.65129	22.0963	-5.75487	5.75487	2.60991e-18	4.96551e-16
ENSRNOG00000015024	Mcoln3	2:251983339-252007560	0.018024	0.699782	-5.75473	5.75473	0.000806392	0.00742822
ENSRNOG00000005695	Mgp	4:170856751-170860225	3.0073	100.771	-5.74895	5.74895	7.2375e-26	3.97794e-23
ENSRNOG00000012956	Tgm2	3:154597168-154627257	1.73792	62.5851	-5.7446	5.7446	3.31839e-16	4.68999e-14
XLOC_138856	XLOC_138856	18:69612693-69617369	0.0182727	0.669498	-5.73676	5.73676	0.00106159	0.00925888
ENSRNOG00000061442	AABR07068214.1	9:91001828-91010848	0.039092	1.38768	-5.73591	5.73591	0.00029382	0.00324547
ENSRNOG00000002005	Tmprss11f	14:23981219-24080470	1.82764	0.0165067	5.70033	5.70033	1.93584e-06	4.27499e-05
ENSRNOG00000016581	Serpinb1a	17:32904119-32911495	0.249976	9.06946	-5.69151	5.69151	5.8849e-07	1.48398e-05
ENSRNOG00000025051	Tal1	5:133864798-133878830	0.008824	0.317968	-5.67967	5.67967	0.00118975	0.0101587
ENSRNOG00000004089	Enpp2	7:94480396-94563172	0.313693	11.1078	-5.67377	5.67377	2.98375e-15	3.68991e-13
ENSRNOG00000062125	Aox3	9:65013862-65099433	0.010768	0.467892	-5.66001	5.66001	0.00725057	0.0422286
ENSRNOG00000013862	Dusp2	3:119776925-119779099	0.0450097	1.71873	-5.65408	5.65408	0.000761849	0.00709052
ENSRNOG00000020579	Col7a1	8:117694605-117726844	0.102271	2.99439	-5.6457	5.6457	4.34303e-24	1.76577e-21
ENSRNOG00000001287	Gper1	12:17309834-17311112	3.6929	0.044438	5.64346	5.64346	0.000577797	0.0056766
ENSRNOG00000019110	Ocstamp	3:162075340-162080192	0.025564	0.951277	-5.63584	5.63584	0.00298544	0.0212082
ENSRNOG00000048478	Kcne4	9:84689150-84690338	0.458304	13.3513	-5.62965	5.62965	8.46958e-06	0.00015703
ENSRNOG00000020369	Igf2	1:215828102-215846911	2.5315	81.3608	-5.60848	5.60848	3.69039e-22	1.23068e-19
ENSRNOG00000008536	Actc1	3:105507403-105512939	62.7258	0.613239	5.60016	5.60016	8.54028e-11	5.05939e-09
ENSRNOG00000002004	Prdm8	14:13054771-13058172	0.061306	2.10254	-5.59593	5.59593	0.000229632	0.00264405
ENSRNOG00000005479	Slc1a2	3:92640752-92665644	0.130471	3.89279	-5.58566	5.58566	3.87887e-19	8.2232e-17
ENSRNOG00000015383	Asxl3	18:13386133-13491735	0.076613	2.01052	-5.58387	5.58387	1.3376e-30	1.24063e-27
ENSRNOG00000047473	LOC100909434	2:182796728-182798704	0.0159703	0.442812	-5.57191	5.57191	0.00281849	0.0202648
ENSRNOG00000018414	Csf1r	18:56414488-56458300	0.0312967	1.22301	-5.5686	5.5686	4.29297e-07	1.11183e-05
ENSRNOG00000001627	Abi3bp	11:46208075-46369577	0.640805	17.3087	-5.56734	5.56734	5.30787e-23	1.96922e-20
ENSRNOG00000024952	Atp8b1	18:60013382-60153433	0.044735	3.28922	-5.5649	5.5649	4.25182e-30	3.60555e-27
ENSRNOG00000026053	Grem1	3:105203309-105214989	3.84611	112.507	-5.56072	5.56072	2.63389e-35	4.11442e-32
ENSRNOG00000007759	Foxd2	5:133708228-133709712	0.037764	1.18178	-5.55865	5.55865	0.00414391	0.0275642
ENSRNOG00000001271	Card6	2:54810110-54824033	0.0467987	1.39915	-5.55512	5.55512	3.92115e-07	1.02376e-05
ENSRNOG00000017539	Mmp9	3:161413298-161421520	0.113518	3.55445	-5.54152	5.54152	3.76412e-07	9.91296e-06
ENSRNOG00000037199	Spink8	8:117898146-117917842	0.20356	4.777	-5.54142	5.54142	1.66843e-11	1.14099e-09
ENSRNOG00000013589	Cxcl12	4:149260455-149273891	2.28345	63.8658	-5.53737	5.53737	1.59068e-07	4.5881e-06
ENSRNOG00000010888	Ankrd33b	2:84361061-84437084	0.0186887	0.920315	-5.53399	5.53399	1.85305e-05	0.000308288
ENSRNOG00000029262	AABR07053166.1	3:94832876-94833406	1.20735	0.00641267	5.51499	5.51499	0.0076499	0.0438827
ENSRNOG00000023576	RGD1305645	9:50526811-50548046	86.8406	0.799667	5.50894	5.50894	2.141e-09	9.34484e-08
ENSRNOG00000003283	Rcsd1	13:83854664-83917021	0.0552183	1.70146	-5.50825	5.50825	9.34644e-14	9.53273e-12
ENSRNOG00000008030	Shc2	7:12948952-12971174	0.149156	4.15713	-5.50336	5.50336	8.62465e-16	1.14789e-13
ENSRNOG00000037687	Rspo2	7:81924050-82059789	0.0366823	1.21507	-5.48027	5.48027	6.89446e-12	5.0776e-10
ENSRNOG00000004425	Klhdc1	6:91456908-91680528	2584.86	55137.2	-5.45065	5.45065	6.80991e-29	4.92971e-26
ENSRNOG00000016420	Serpinb6b	17:32770739-32783427	0.0298267	0.825701	-5.43945	5.43945	2.82446e-05	0.000445152
ENSRNOG00000009033	Cntn2	13:49285310-49313940	0.207998	5.57712	-5.43506	5.43506	6.81342e-24	2.719e-21
ENSRNOG00000004192	Arhgap30	13:89774764-89796113	0.0138827	0.819081	-5.43029	5.43029	0.000153581	0.00188827
ENSRNOG00000019141	Ch25h	1:252807065-252808380	0.0568707	1.70927	-5.42063	5.42063	0.00249861	0.01842
ENSRNOG00000024975	Atp8b3	7:12043794-12063650	0.41286	0.00573533	5.41998	5.41998	0.00257078	0.0188576
ENSRNOG00000003887	Lgi2	14:60764409-60796116	0.008537	0.245628	-5.41843	5.41843	4.75428e-05	0.000690685
ENSRNOG00000005998	Smoc1	6:104718512-104877980	2.35532	62.9573	-5.41336	5.41336	3.94269e-33	4.50073e-30
ENSRNOG00000048302	LOC100910979	18:55463308-55464632	0.080018	2.24156	-5.41184	5.41184	0.000350042	0.00375334
ENSRNOG00000054614	AABR07002779.1	1:84792797-84812486	0.601677	18.4347	-5.40809	5.40809	3.2301e-05	0.000497248
ENSRNOG00000002145	Tmprss7	11:60096847-60138059	0.177933	0.00164333	5.40003	5.40003	0.00492479	0.0314678
ENSRNOG00000001369	Oas1a	12:41200718-41211909	0.065602	1.36265	-5.37565	5.37565	3.72329e-07	9.82884e-06
ENSRNOG00000028043	Cxcl3	14:18820168-18839595	0.297085	8.43779	-5.37482	5.37482	7.64334e-07	1.86405e-05
ENSRNOG00000013791	Enpp3	1:21613146-21684480	0.117906	3.3599	-5.36896	5.36896	1.78501e-08	6.52451e-07
ENSRNOG00000033615	ND3	MT:9451-9798	20.9308	453.617	-5.36299	5.36299	2.76163e-30	2.41074e-27
ENSRNOG00000014124	Nod2	19:19332594-19377492	0.015306	0.392271	-5.36034	5.36034	0.00233367	0.0174643
ENSRNOG00000026037	Plb1	6:25397537-25507073	0.448014	0.007819	5.35913	5.35913	0.00131574	0.0110595
ENSRNOG00000030880	Hs6st2	X:138677580-138972684	0.244851	6.54525	-5.35778	5.35778	7.20153e-23	2.5752e-20
ENSRNOG00000037339	Siglec10	1:98512625-98521706	0.038287	1.06366	-5.35736	5.35736	5.55223e-05	0.000787717
ENSRNOG00000020355	Twist2	9:98924134-98968510	0.131162	3.46515	-5.35639	5.35639	1.02329e-15	1.33794e-13
ENSRNOG00000000008	Alx4	3:82548959-82585531	0.426188	10.1115	-5.34882	5.34882	2.94849e-36	5.83408e-33
ENSRNOG00000049893	LOC100910934	18:55391388-55392641	0.129234	3.38982	-5.34098	5.34098	0.000149996	0.00184802
ENSRNOG00000029459	AABR07021591.1	13:80125083-80130828	0.046277	1.93053	-5.33764	5.33764	6.06737e-05	0.000853457
ENSRNOG00000007545	Angptl4	7:18627808-18634079	2.97168	73.9508	-5.33007	5.33007	3.74989e-25	1.79511e-22
ENSRNOG00000040153	LOC108348062	6:108745895-108756130	48.8027	0.880612	5.32811	5.32811	0.00323035	0.0225911
ENSRNOG00000006878	Slc26a3	6:50725085-50766300	0.354155	0.005342	5.31806	5.31806	0.00255192	0.0187339
ENSRNOG00000015279	Vtcn1	2:203200427-203276142	0.004806	0.111717	-5.30051	5.30051	0.000351622	0.00376484
XLOC_174191	XLOC_174191	2:233972185-233982754	0.119705	3.13121	-5.28645	5.28645	0.000211145	0.00247406
ENSRNOG00000019542	LOC100910979	18:55576239-55584957	0.113727	2.65185	-5.28085	5.28085	1.50326e-08	5.59807e-07
ENSRNOG00000032472	Adgrg2	X:36930185-37003642	1.08736	0.012301	5.26959	5.26959	0.00190139	0.0148704
ENSRNOG00000049491	RT1-DMb	20:3945601-3952846	0.0229817	0.342914	-5.26402	5.26402	0.00593038	0.0360906
ENSRNOG00000020865	Ano1	1:217754336-217902473	0.023801	0.508955	-5.25834	5.25834	6.6143e-10	3.22352e-08
ENSRNOG00000010575	Dapp1	2:243175346-243224883	0.006738	0.171044	-5.25601	5.25601	0.00639678	0.038293
ENSRNOG00000001959	Mx1	11:37891156-37914983	0.0531007	0.984135	-5.25331	5.25331	2.63369e-08	9.27258e-07
ENSRNOG00000021244	Hspa12b	3:123670275-123687691	0.0544837	1.55955	-5.23909	5.23909	1.02415e-06	2.4298e-05
ENSRNOG00000003800	Rgs9	10:97509971-97582188	0.00426633	0.0950633	-5.22049	5.22049	0.00545792	0.0339747
XLOC_325147	XLOC_325147	X:71741996-71764586	0.441075	9.22011	-5.21231	5.21231	2.52524e-23	9.48725e-21
ENSRNOG00000017511	Dcdc2	17:41838201-42031265	0.0315633	0.631763	-5.2091	5.2091	7.03738e-21	1.91623e-18
ENSRNOG00000023428	Pik3r5	10:55013703-55080421	0.024541	0.621528	-5.19987	5.19987	1.01935e-06	2.42035e-05
ENSRNOG00000002659	Ciita	10:5213350-5260608	0.0100703	0.22656	-5.19584	5.19584	6.00165e-06	0.000117267
ENSRNOG00000056701	Gtf2a2	8:76422359-76435473	5.79428	0.106952	5.18076	5.18076	2.8208e-10	1.4977e-08
ENSRNOG00000019118	Slc13a3	3:162084315-162147393	0.150671	3.78622	-5.17674	5.17674	1.7345e-09	7.71811e-08
ENSRNOG00000051854	Enpep	2:233667254-233743866	0.194439	4.43855	-5.17542	5.17542	1.185e-22	4.08963e-20
ENSRNOG00000054495	Cldn2	X:111122552-111137769	0.319272	0.004945	5.1565	5.1565	0.00793294	0.0452266
ENSRNOG00000003132	Mip	7:2635743-2642848	1.17838	0.019241	5.15539	5.15539	0.000811018	0.00746068
ENSRNOG00000009401	Lmo2	3:93909156-93931871	0.08889	2.1231	-5.14038	5.14038	2.28551e-07	6.37537e-06
ENSRNOG00000010463	Cpa4	4:57883849-57907826	0.50656	0.00513667	5.13553	5.13553	0.00552526	0.0342573
ENSRNOG00000007457	Serping1	3:72161189-72171078	2.66851	60.5566	-5.13502	5.13502	5.47803e-21	1.54846e-18
ENSRNOG00000011989	Vat1l	19:46525919-46693838	0.16526	3.52782	-5.12774	5.12774	2.3656e-35	3.90061e-32
ENSRNOG00000016103	Nkd2	1:32058044-32084877	0.81509	20.8584	-5.11452	5.11452	4.48772e-19	9.31436e-17
ENSRNOG00000028668	Slc28a2	3:114333477-114652214	0.109895	1.86679	-5.1075	5.1075	0.000885919	0.00803364
ENSRNOG00000009662	Rspo4	3:147358858-147389698	0.407614	0.00704667	5.09839	5.09839	0.00426457	0.0281898
ENSRNOG00000008445	Dact1	6:93737299-93752823	0.397687	7.42853	-5.09023	5.09023	3.50449e-11	2.25625e-09
ENSRNOG00000010262	Hdc	3:119057517-119075619	0.0348833	0.722938	-5.08993	5.08993	0.000354867	0.00379001
ENSRNOG00000025735	Wdr86	4:6931495-6948243	0.206448	4.14972	-5.07957	5.07957	2.08995e-07	5.90761e-06
ENSRNOG00000029401	Actg2	4:115215060-115239723	2.43518	45.4584	-5.07368	5.07368	3.59852e-33	4.27217e-30
ENSRNOG00000008078	Kcnh6	10:94207314-94228236	0.00902967	0.169002	-5.07362	5.07362	0.00180716	0.0142612
ENSRNOG00000057729	Strip2	4:57204944-57246675	0.119104	2.73826	-5.07171	5.07171	2.2823e-07	6.37241e-06
ENSRNOG00000007372	Casp1	8:2604962-2614631	0.0481997	0.927519	-5.04867	5.04867	3.49399e-05	0.000533994
ENSRNOG00000000940	Flt1	12:9034308-9205905	0.168638	3.36993	-5.04427	5.04427	1.92566e-32	2.0412e-29
ENSRNOG00000021161	Fermt3	1:222254184-222272285	0.156724	3.49883	-5.00566	5.00566	6.7157e-07	1.662e-05
ENSRNOG00000038955	MGC105567	18:55685613-55704904	0.050299	0.935722	-4.99575	4.99575	5.31276e-07	1.34887e-05
ENSRNOG00000021155	Ctsk	2:196655469-196666446	0.943007	18.6245	-4.98943	4.98943	1.57354e-25	8.05221e-23
ENSRNOG00000004249	Tlr7	X:28486869-28512957	0.01332	0.245916	-4.98814	4.98814	0.00880887	0.0488778
ENSRNOG00000036703	Itgax	1:199555722-199576932	0.091937	2.02049	-4.98129	4.98129	2.57035e-06	5.50418e-05
ENSRNOG00000038960	RGD1309362	18:55493027-55562201	0.113447	2.43965	-4.97405	4.97405	4.37314e-06	8.90752e-05
ENSRNOG00000017869	Irf8	19:54314865-54336640	0.0512703	0.967617	-4.97302	4.97302	3.00327e-07	8.15526e-06
ENSRNOG00000016696	Angpt2	16:75917745-76085328	0.26538	5.27735	-4.96029	4.96029	7.96709e-07	1.93189e-05
ENSRNOG00000011151	Tenm4	1:161183604-161880923	0.0369103	1.13494	-4.95445	4.95445	2.34859e-24	9.95804e-22
ENSRNOG00000022822	Fam169b	1:129255396-129336399	0.0386117	0.761011	-4.9483	4.9483	0.000714577	0.0067329
ENSRNOG00000005519	Grm3	4:21317695-21560490	0.011008	0.232632	-4.9459	4.9459	7.67484e-07	1.87019e-05
ENSRNOG00000060492	LOC103690190	17:44747796-44748188	41.1302	627.466	-4.9457	4.9457	8.0165e-25	3.66046e-22
ENSRNOG00000008529	Foxs1	3:148406513-148407778	1.2291	21.8213	-4.93212	4.93212	8.1213e-09	3.18836e-07
ENSRNOG00000009005	Slco2a1	8:111495331-111577833	0.0451693	1.29309	-4.92645	4.92645	0.00280109	0.0201836
ENSRNOG00000008591	Colec10	7:93975451-94035999	0.00475633	0.0897537	-4.92488	4.92488	0.00251598	0.0185208
ENSRNOG00000055384	Prl3d4	17:39201017-39299210	0.0271217	0.505766	-4.91473	4.91473	0.00818886	0.0462591
ENSRNOG00000057031	Six3	6:8886591-8889925	8.86886	0.127843	4.9082	4.9082	0.00038103	0.0040174
ENSRNOG00000031852	Lsamp	11:58803140-59110562	12.3609	0.212723	4.89795	4.89795	1.09813e-42	4.07406e-39
ENSRNOG00000056128	AABR07064719.1	6:91456907-91680528	11076.2	163787	-4.87227	4.87227	7.7359e-31	7.65338e-28
ENSRNOG00000008939	Nxph1	4:35279063-35281013	2.73537	0.048407	4.85632	4.85632	0.00115425	0.00989847
ENSRNOG00000002134	Gbp6	14:5870464-5947889	0.069647	1.3448	-4.84905	4.84905	3.64747e-05	0.00055346
ENSRNOG00000002120	Spata18	14:37081427-37108341	0.87818	0.0218233	4.83495	4.83495	0.00490359	0.0313593
ENSRNOG00000049028	C5ar2	1:78166810-78180216	0.025136	0.509684	-4.83118	4.83118	0.00655302	0.0389767
ENSRNOG00000023068	Cd5l	2:186685104-186696117	0.0427997	0.794001	-4.81087	4.81087	0.000174348	0.0021018
ENSRNOG00000005041	Crip2	6:137953545-137958490	235.169	4.37877	4.80742	4.80742	2.27117e-30	2.04267e-27
ENSRNOG00000050706	Col25a1	2:235596123-235715719	0.0282993	0.37757	-4.80337	4.80337	0.00160308	0.0129468
ENSRNOG00000058827	Six2	6:8952572-8956276	0.293111	5.00223	-4.78145	4.78145	2.59218e-06	5.54294e-05
ENSRNOG00000001924	Tp63	11:78234800-78456501	0.662541	0.0241917	4.77527	4.77527	0.00711769	0.0415852
ENSRNOG00000003336	Mybph	13:51034256-51076806	0.0164797	0.137548	-4.7684	4.7684	0.00318939	0.0223838
ENSRNOG00000005690	Lmcd1	4:144192989-144252551	3.86676	62.8811	-4.76736	4.76736	5.78126e-40	1.55989e-36
ENSRNOG00000027942	Eps8l1	1:72927151-72941869	0.010094	0.181246	-4.75747	4.75747	0.00483578	0.0310058
ENSRNOG00000016366	Colec12	18:867048-1052606	0.246623	4.38406	-4.74025	4.74025	1.35029e-14	1.54735e-12
ENSRNOG00000001036	Rsph10b	12:12665194-12712742	1.11437	0.022731	4.7333	4.7333	0.000323059	0.00350966
ENSRNOG00000020272	5330417C22Rik	2:211245885-211322741	0.225804	0.005988	4.73096	4.73096	0.00665497	0.0395118
ENSRNOG00000009822	Tlr2	2:182840727-182846061	0.395762	6.32991	-4.72004	4.72004	1.34644e-08	5.07782e-07
ENSRNOG00000042771	Apol3	7:118685022-118694015	0.0536933	1.02268	-4.70314	4.70314	0.00294678	0.0209939
ENSRNOG00000018257	Hpx	1:170423483-170431073	0.181819	3.26883	-4.69374	4.69374	4.25566e-05	0.000631225
ENSRNOG00000013720	Aebp1	14:86101277-86111306	3.20926	51.8682	-4.69048	4.69048	8.41717e-25	3.78518e-22
ENSRNOG00000007027	Hgf	4:15433295-15505362	0.115287	2.02389	-4.68942	4.68942	2.52616e-08	8.94709e-07
ENSRNOG00000050190	Eng	3:11679530-11717485	0.951636	15.1302	-4.67676	4.67676	1.18988e-25	6.30636e-23
ENSRNOG00000004118	Frmpd4	X:28072826-28204260	0.139058	0.00385	4.67488	4.67488	0.00687069	0.0404688
ENSRNOG00000003927	Cd55	13:47126741-47154292	0.0882303	1.49756	-4.66955	4.66955	5.158e-05	0.000740994
ENSRNOG00000047446	Foxc2	19:53044379-53047081	0.365869	5.47467	-4.66539	4.66539	4.74224e-06	9.51654e-05
ENSRNOG00000009740	Slco1c1	4:175729726-175776808	0.353057	0.009863	4.65513	4.65513	0.00746388	0.0431408
ENSRNOG00000024159	Fcer1g	13:89601896-89606326	0.239033	4.04298	-4.6524	4.6524	8.57006e-05	0.00114783
ENSRNOG00000057724	AC118957.2	6:114476801-114489514	0.0250837	0.45494	-4.62712	4.62712	0.00467548	0.0302194
ENSRNOG00000045764	Cxxc4	2:239415046-239439568	0.628706	0.0162757	4.62647	4.62647	0.00111687	0.00963901
ENSRNOG00000005465	Kcnmb1	10:18904608-18922781	0.19927	2.29338	-4.62625	4.62625	1.40465e-05	0.000241542
ENSRNOG00000006324	Trpc6	8:6811543-6917535	0.072936	1.13315	-4.62321	4.62321	4.6511e-16	6.33233e-14
ENSRNOG00000024082	Gldn	8:58870516-58914603	1340.88	26.0597	4.62174	4.62174	9.81681e-13	8.30094e-11
ENSRNOG00000033217	Esam	8:39997875-40008809	0.125432	1.70604	-4.60977	4.60977	1.93364e-06	4.27331e-05
ENSRNOG00000015076	Cyp26b1	4:116261796-116278615	1.93898	29.0136	-4.60818	4.60818	3.70376e-29	2.89283e-26
ENSRNOG00000052405	Cdh4	3:175144495-175279761	0.046011	0.584124	-4.60237	4.60237	0.000953409	0.00850275
ENSRNOG00000009892	Adamts15	8:31977001-32000378	0.466034	7.57792	-4.60088	4.60088	2.04543e-11	1.38288e-09
ENSRNOG00000019390	Klhl40	8:130416355-130421871	7.56402	0.124615	4.59287	4.59287	9.25098e-05	0.00122521
ENSRNOG00000025930	Chst13	4:122224535-122237754	0.0882133	1.14292	-4.58611	4.58611	0.000900054	0.00812952
ENSRNOG00000010319	Lcp1	15:57221292-57277811	0.204389	3.46081	-4.58569	4.58569	1.62973e-09	7.29745e-08
ENSRNOG00000021242	Adam33	3:123595560-123607352	0.25194	3.51579	-4.58117	4.58117	5.62396e-10	2.78198e-08
ENSRNOG00000003616	Grem2	13:92894431-92988137	0.432024	6.10727	-4.57738	4.57738	1.27471e-33	1.64493e-30
ENSRNOG00000054165	LOC103692570	6:26390676-26471314	16.7517	0.213487	4.56928	4.56928	7.33551e-08	2.30389e-06
ENSRNOG00000005309	Scn8a	7:142514486-142684114	0.024281	0.771187	-4.55717	4.55717	2.47706e-05	0.000396116
ENSRNOG00000014143	Col24a1	2:251200686-251434932	0.017786	0.257515	-4.55257	4.55257	0.000581545	0.00569834
ENSRNOG00000058329	Prrx2	3:9681811-9722894	1.85153	27.2646	-4.55229	4.55229	4.25184e-26	2.42682e-23
ENSRNOG00000061690	Sycp2	3:173884287-173947208	0.004979	0.0899917	-4.54571	4.54571	0.00160158	0.0129382
ENSRNOG00000020136	Tgm1	15:34378148-34392066	0.039825	0.63495	-4.53876	4.53876	0.000690979	0.00655215
ENSRNOG00000038881	Hcls1	11:66736966-66759402	0.116929	1.80649	-4.51107	4.51107	4.35315e-06	8.88594e-05
ENSRNOG00000022919	Chst8	1:90542096-90685257	0.0666587	0.871927	-4.49962	4.49962	1.10331e-18	2.21259e-16
ENSRNOG00000002470	Ifi47	10:34277993-34285623	0.0658433	0.870204	-4.499	4.499	0.00017709	0.0021314
ENSRNOG00000014357	Gja4	5:145374690-145377221	0.037394	0.534402	-4.47755	4.47755	0.00496965	0.0316658
ENSRNOG00000012477	Eef1a2	3:176657107-176666282	13.0965	0.270487	4.46876	4.46876	8.52401e-09	3.32885e-07
ENSRNOG00000011180	Irx5	19:16415636-16421191	0.098285	1.58988	-4.46816	4.46816	0.00278253	0.0200824
ENSRNOG00000005094	C1qtnf7	14:72011461-72122158	0.0545143	0.808778	-4.43979	4.43979	1.74157e-07	4.99901e-06
ENSRNOG00000042460	Hmga2	7:65159919-65275408	0.216446	2.29494	-4.42406	4.42406	0.000113303	0.00146273
ENSRNOG00000007539	Rsad2	6:45655954-45669148	0.0262727	0.289634	-4.39685	4.39685	0.00600654	0.0364271
ENSRNOG00000057347	Cebpb	3:164424515-164425910	13.9634	179.244	-4.39168	4.39168	1.60133e-21	4.84975e-19
ENSRNOG00000029662	Wdfy4	16:9194424-9430743	0.027534	0.395091	-4.38631	4.38631	2.26838e-07	6.34548e-06
ENSRNOG00000051941	Fam78b	13:85110098-85231155	5.74944	0.161927	4.38499	4.38499	9.17155e-18	1.63001e-15
ENSRNOG00000008855	Gjb2	15:37377316-37383277	0.133488	1.8343	-4.36635	4.36635	0.000388192	0.00407121
ENSRNOG00000056411	hist1h2ail2	17:44520537-44520929	27.6593	274.446	-4.3631	4.3631	2.81926e-07	7.73075e-06
ENSRNOG00000018735	Cd74	18:56071478-56080849	0.32618	3.59136	-4.34984	4.34984	2.12354e-07	5.98512e-06
ENSRNOG00000053766	Ramp3	14:86922223-86939719	1.94764	27.8795	-4.34767	4.34767	7.90226e-07	1.92088e-05
ENSRNOG00000053258	Faim2	7:141157963-141185710	3.62913	0.109045	4.34011	4.34011	2.37977e-09	1.03263e-07
ENSRNOG00000028261	Tppp	1:31870899-31890778	0.065612	0.704017	-4.33784	4.33784	0.000119892	0.00153446
ENSRNOG00000054695	Calcrl	3:71747956-71845232	0.128929	1.64593	-4.29508	4.29508	1.66855e-13	1.60787e-11
ENSRNOG00000004273	Ifitm1	1:213766758-213767815	0.777729	10.8392	-4.29482	4.29482	0.00206624	0.0158917
ENSRNOG00000014964	Hp	19:42097995-42100804	0.242208	3.06664	-4.28548	4.28548	0.00046364	0.00468853
ENSRNOG00000040214	AABR07059198.1	4:8217574-8304890	2.01899	0.242484	4.28224	4.28224	1.21164e-08	4.61043e-07
ENSRNOG00000011068	Papss2	1:251145253-251230715	176.976	4.99509	4.28034	4.28034	1.49846e-17	2.60083e-15
ENSRNOG00000025979	Gramd2a	8:64531594-64539367	1.38496	0.0288923	4.27345	4.27345	0.00658946	0.0391777
ENSRNOG00000010905	Dlx5	4:32387741-32392007	2.21932	0.046343	4.26893	4.26893	0.00750657	0.0432948
ENSRNOG00000019184	Npr3	2:61888950-61949926	13.3211	153.256	-4.26068	4.26068	8.2522e-35	1.16631e-31
ENSRNOG00000016756	Ptgir	1:78833157-78837623	0.079563	1.04091	-4.25943	4.25943	0.00206937	0.0159034
ENSRNOG00000019560	Pde2a	1:166534643-166626158	0.142511	1.71387	-4.25831	4.25831	2.56973e-14	2.84588e-12
ENSRNOG00000015880	Dpep1	19:55982740-55998208	0.250315	3.21796	-4.25739	4.25739	1.15738e-05	0.000204835
ENSRNOG00000013922	Dok2	15:52451161-52456409	0.130362	1.63255	-4.25693	4.25693	0.000580471	0.00568969
ENSRNOG00000008337	Gjd2	3:105467480-105470475	15.4816	0.398694	4.25052	4.25052	3.40622e-05	0.000522193
ENSRNOG00000031041	Rps4y2	4:182719510-182845557	0.575652	5.47953	-4.2494	4.2494	7.71294e-06	0.000145253
ENSRNOG00000000500	Scube3	20:7718282-7746331	2.60973	29.1769	-4.23996	4.23996	1.37681e-35	2.40376e-32
ENSRNOG00000002345	Rasgef1b	14:11988671-12027381	0.0744257	0.91805	-4.23708	4.23708	5.17102e-06	0.000103073
ENSRNOG00000010344	B4galnt3	4:152737161-152835182	1.41891	0.0402603	4.21517	4.21517	0.000732966	0.0068691
ENSRNOG00000032224	Hist2h4	2:198390053-198418058	229.762	2035.22	-4.21262	4.21262	3.08119e-17	4.99726e-15
ENSRNOG00000048317	Hist2h2ab	2:198359754-198360146	5.69458	52.4587	-4.21132	4.21132	2.4288e-06	5.23507e-05
ENSRNOG00000049906	Foxf1	19:53012332-53016086	0.111065	1.46818	-4.20411	4.20411	0.00594591	0.0361664
ENSRNOG00000005039	Tfpi	3:71852744-71893618	2.64199	21.2134	-4.1956	4.1956	3.01587e-20	7.78358e-18
ENSRNOG00000033299	ATP8	MT:7758-7961	21.1872	220.535	-4.19185	4.19185	3.65218e-10	1.89174e-08
ENSRNOG00000060528	Cacna1g	10:82129506-82197848	0.122494	1.40695	-4.19111	4.19111	1.49393e-13	1.45377e-11
ENSRNOG00000023536	Adgrd1	12:31136741-31249118	0.0503037	0.323865	-4.17102	4.17102	0.00150217	0.0122882
ENSRNOG00000051891	AABR07027752.1	17:43770250-43770561	256.613	2227.46	-4.16994	4.16994	8.85434e-18	1.58311e-15
ENSRNOG00000029876	Gucy1a2	8:408001-899974	0.719321	4.79914	-4.16646	4.16646	3.46896e-07	9.21744e-06
ENSRNOG00000005003	Ptprn2	6:144384748-145133042	0.841334	0.030975	4.14659	4.14659	0.00099422	0.00880849
ENSRNOG00000027739	Cndp1	18:81466716-81499051	0.0357887	0.439077	-4.14644	4.14644	0.00113255	0.00974602
ENSRNOG00000058842	Sptbn2	1:219964429-220005068	0.015928	0.158761	-4.12966	4.12966	0.000964601	0.00857937
ENSRNOG00000051970	Aqp5	7:141249044-141252578	3.20224	0.112984	4.12444	4.12444	0.000902907	0.00814785
ENSRNOG00000011474	Ppp1r3b	16:60415229-60427474	0.0973953	1.66475	-4.11973	4.11973	0.000165261	0.00201269
ENSRNOG00000012817	Lrrc17	4:10108192-10138652	7.57967	0.290119	4.11675	4.11675	0.000596294	0.00581216
ENSRNOG00000008892	Parp2	15:27739251-27749648	8.55041	97.6057	-4.11583	4.11583	2.23793e-05	0.000363257
ENSRNOG00000001174	Pde9a	20:10123651-10216548	0.0399187	0.423374	-4.11288	4.11288	4.09101e-08	1.37199e-06
ENSRNOG00000007354	Trpa1	5:3783247-3836485	0.327404	0.0125993	4.10642	4.10642	0.0030538	0.0216162
ENSRNOG00000000368	Grik2	20:53789760-54517709	0.264454	0.009361	4.10381	4.10381	0.000767773	0.00713447
ENSRNOG00000025184	Prss35	8:94423808-94440503	0.840357	8.32582	-4.10126	4.10126	9.67178e-21	2.58611e-18
ENSRNOG00000029606	AABR07024964.1	16:22704351-23030072	0.137335	1.40106	-4.09153	4.09153	5.49739e-05	0.000782179
ENSRNOG00000045558	Cd34	13:113691932-113711647	0.08818	0.807637	-4.08834	4.08834	0.000164095	0.00200014
ENSRNOG00000060312	LOC108348197	1:90919076-90921047	18.8288	0.707797	4.08714	4.08714	1.5378e-05	0.000261859
ENSRNOG00000013426	Mrgprf	1:218466289-218476224	3.90705	0.150259	4.08669	4.08669	3.07516e-05	0.000477607
ENSRNOG00000054957	Sfrp4	17:47297489-47394328	0.325875	3.6252	-4.06347	4.06347	1.63013e-09	7.29745e-08
ENSRNOG00000011823	Tfap2b	9:25410669-25440909	0.175419	2.47232	-4.05488	4.05488	3.62008e-07	9.58464e-06
ENSRNOG00000052845	AABR07027809.1	17:44528125-44528511	38.4546	319.021	-4.04979	4.04979	5.06863e-15	6.11532e-13
ENSRNOG00000019203	Eya2	3:162346490-162470065	0.112033	1.5517	-4.04864	4.04864	0.000830874	0.00761122
ENSRNOG00000021553	Nckap5	13:42265806-43093674	8.42503	0.317494	4.04366	4.04366	5.87126e-23	2.15135e-20
ENSRNOG00000051758	LOC100910554	17:44738643-44739035	18.5663	150.206	-4.03628	4.03628	3.59039e-10	1.86952e-08
ENSRNOG00000005286	Coch	6:72359731-72373695	0.240739	1.89209	-4.02689	4.02689	1.22289e-05	0.000214259
ENSRNOG00000012879	Fabp3	5:148528725-148577253	1.58262	25.8682	-4.02145	4.02145	1.53928e-10	8.70208e-09
ENSRNOG00000000007	Gad1	3:56861396-56902157	0.094587	1.11118	-3.99856	3.99856	8.01297e-05	0.00108398
ENSRNOG00000018780	Sh3rf2	18:36371041-36471015	0.0281047	0.269148	-3.99058	3.99058	6.77136e-06	0.000130249
ENSRNOG00000006174	Grid2	4:94696965-95442778	0.388245	0.0160497	3.98481	3.98481	0.00104607	0.00915043
ENSRNOG00000021670	Frem2	2:142747501-142885604	0.312573	3.40707	-3.98076	3.98076	2.46036e-07	6.8438e-06
ENSRNOG00000010522	Tlr4	5:82587378-82793747	0.248656	1.67798	-3.97663	3.97663	6.08587e-20	1.53075e-17
ENSRNOG00000006653	Slc38a4	7:138459504-138512952	0.0875997	0.838713	-3.97128	3.97128	3.22314e-08	1.11517e-06
ENSRNOG00000042741	Adgb	1:4445027-4587792	0.0424273	0.50649	-3.96851	3.96851	0.00369484	0.0251092
ENSRNOG00000017237	Lama1	9:115916907-116042123	0.0968603	0.981612	-3.96301	3.96301	4.40059e-10	2.22883e-08
ENSRNOG00000019430	Coro1a	1:198123884-198128857	0.479293	4.8296	-3.95443	3.95443	4.69299e-05	0.000684798
ENSRNOG00000022777	Six1	6:95929060-95934296	0.349845	3.50054	-3.94849	3.94849	7.54407e-05	0.00102994
ENSRNOG00000004861	Itga4	3:66193059-66263960	0.317898	2.60618	-3.94088	3.94088	2.11787e-17	3.53137e-15
ENSRNOG00000009730	Cyp7b1	2:102701903-102871257	0.717808	6.82667	-3.93883	3.93883	1.23812e-22	4.22386e-20
ENSRNOG00000003104	Trpv2	10:48903540-48925030	1.28971	12.2029	-3.92456	3.92456	2.0845e-18	4.0174e-16
ENSRNOG00000025895	Cavin2	9:55243255-55256340	1.25435	10.9062	-3.92216	3.92216	4.34779e-18	8.01505e-16
ENSRNOG00000052129	Nwd1	16:18877257-18937562	0.036248	0.344367	-3.91683	3.91683	4.07244e-05	0.000607693
ENSRNOG00000054218	Il18rap	9:47225585-47258503	0.0454263	0.455603	-3.91641	3.91641	0.000629432	0.0060674
ENSRNOG00000032550	AABR07025074.1	16:27399146-27554741	0.244556	2.26011	-3.90856	3.90856	2.85401e-09	1.22586e-07
ENSRNOG00000039473	Ccdc152	2:53105910-53140637	0.0342027	0.3411	-3.90191	3.90191	0.00455645	0.029663
ENSRNOG00000014248	Erbb4	9:75021790-75528644	1.52378	0.0557867	3.89976	3.89976	1.5578e-07	4.50638e-06
ENSRNOG00000012759	Col19a1	9:30515089-30844199	0.015291	0.126296	-3.89176	3.89176	0.00894032	0.0494316
ENSRNOG00000017223	Plg	1:48521772-48563776	1.38859	0.0554387	3.89059	3.89059	2.74044e-05	0.000433331
ENSRNOG00000000605	Hs3st5	20:40236437-40545494	0.0299627	0.271537	-3.88727	3.88727	4.19723e-11	2.67326e-09
ENSRNOG00000004860	Myh9	7:118741110-118792625	189.415	8.5373	3.887	3.887	0.00892738	0.0493784
ENSRNOG00000001752	Nrros	11:71872830-71889887	0.0513673	0.514925	-3.88005	3.88005	0.00211501	0.0161954
ENSRNOG00000009772	Kirrel3	8:36125999-36254753	7.59987	0.251577	3.87851	3.87851	1.38407e-11	9.62041e-10
ENSRNOG00000011321	Rftn1	9:12740788-12942358	1.39342	16.8277	-3.87757	3.87757	8.10323e-23	2.86314e-20
ENSRNOG00000048567	Ankmy1	9:100038846-100070650	0.858729	0.0301663	3.87163	3.87163	0.00599049	0.0363669
ENSRNOG00000058560	Col2a1	7:139455242-139483997	3.67049	0.133262	3.86917	3.86917	6.47423e-07	1.61747e-05
ENSRNOG00000054508	Foxp2	4:41364441-41942023	0.0329067	0.28842	-3.86326	3.86326	4.53696e-10	2.28619e-08
ENSRNOG00000013552	Scd	1:264160129-264172729	37.5829	1.45066	3.853	3.853	9.87439e-28	6.23557e-25
ENSRNOG00000033740	Lurap1l	5:98469047-98515125	0.608954	5.42459	-3.84261	3.84261	7.21381e-18	1.29761e-15
ENSRNOG00000019057	Prkcq	17:70971915-71105286	17.5082	0.643476	3.83628	3.83628	2.4158e-14	2.68543e-12
ENSRNOG00000061612	Zfp184	17:44522129-44815995	21.7405	171.128	-3.83089	3.83089	2.97643e-12	2.33088e-10
ENSRNOG00000024208	Prss48	2:185268160-185403443	0.232816	2.6452	-3.82148	3.82148	0.00321646	0.0225259
ENSRNOG00000005621	Gxylt2	4:133178949-133262841	0.376748	3.90711	-3.81944	3.81944	5.02882e-08	1.64392e-06
ENSRNOG00000025691	Pla2g7	9:19935768-19978013	1.76252	16.9229	-3.80746	3.80746	5.79903e-08	1.87489e-06
ENSRNOG00000002215	Mylk	11:69013050-69223158	0.808601	6.89213	-3.80723	3.80723	3.62345e-26	2.1087e-23
ENSRNOG00000047076	Oas1g	12:41155497-41167505	0.091809	0.686213	-3.80201	3.80201	0.000602475	0.00585893
ENSRNOG00000031607	RT1-CE3	20:4931965-4935372	0.290779	2.26832	-3.79914	3.79914	0.00418066	0.027763
ENSRNOG00000054360	Tspan11	4:160455986-160522906	25.6953	1.44031	3.78931	3.78931	9.25164e-28	5.96932e-25
ENSRNOG00000016526	Dsg2	18:15579315-15637715	0.515432	0.025782	3.78873	3.78873	0.00482791	0.0309687
ENSRNOG00000013330	Cdhr1	16:14328160-14348046	0.0316753	0.287416	-3.78744	3.78744	0.00563216	0.0347531
ENSRNOG00000000257	Smpd3	19:38237965-38321528	0.0244927	0.210248	-3.78604	3.78604	0.00325953	0.022747
ENSRNOG00000022921	Dact2	1:56159426-56168351	0.075581	0.690897	-3.78247	3.78247	0.00420066	0.027848
ENSRNOG00000042884	Hsd3b3	2:200546437-200762534	0.169269	1.22548	-3.77781	3.77781	0.00285944	0.0204798
ENSRNOG00000001295	S100b	20:13130636-13142856	194.93	7.45004	3.77738	3.77738	1.40926e-25	7.33807e-23
ENSRNOG00000052594	Hist1h2ak	17:44840990-44841382	49.17	327.605	-3.77649	3.77649	6.6205e-13	5.71211e-11
ENSRNOG00000017206	Igfbp5	9:80150211-80167033	489.37	22.48	3.76655	3.76655	2.42339e-24	1.01305e-21
ENSRNOG00000059770	AABR07044383.1	20:3791629-3796275	0.184739	1.26433	-3.765	3.765	0.00206503	0.0158906
ENSRNOG00000019810	Des	9:82556573-82564294	0.159056	1.39082	-3.75928	3.75928	0.000790192	0.0073062
ENSRNOG00000034191	Fmo1	13:80712882-80745347	0.0569217	0.486728	-3.75585	3.75585	0.000438479	0.00448452
ENSRNOG00000016483	Myo16	16:84575150-84939323	5.51333	0.205961	3.7541	3.7541	2.34199e-19	5.18734e-17
ENSRNOG00000031126	Tecta	8:46603728-46675544	0.643638	0.0269743	3.7508	3.7508	8.20734e-05	0.00110574
ENSRNOG00000021303	Drc3	10:46720264-46762250	49.2122	2.00857	3.74291	3.74291	4.33698e-11	2.75046e-09
ENSRNOG00000021663	Vxn	5:9355507-9381214	4.02005	0.157809	3.7428	3.7428	2.72986e-06	5.81222e-05
ENSRNOG00000005650	Pgf	6:108993813-109004598	1.55608	11.0606	-3.74034	3.74034	9.61875e-12	6.87914e-10
ENSRNOG00000015599	Mall	3:120272583-120306551	1.92277	0.0714927	3.73949	3.73949	0.00362308	0.0247202
ENSRNOG00000012410	S100a1	2:189900667-189903219	25.8485	1.06619	3.73496	3.73496	1.96805e-06	4.33087e-05
ENSRNOG00000015675	Nell1	1:105349069-106218958	17.9913	0.660196	3.73259	3.73259	5.06318e-11	3.17036e-09
ENSRNOG00000028097	Slc7a14	2:115678344-115788687	1.26245	0.052073	3.72687	3.72687	0.00446154	0.0291939
ENSRNOG00000036942	Tnfrsf9	5:168009393-168035810	0.98436	6.56798	-3.72187	3.72187	1.07539e-09	5.05026e-08
ENSRNOG00000023109	Icoslg	20:11329992-11340296	0.0766157	0.599111	-3.7112	3.7112	0.00162657	0.0131008
ENSRNOG00000019176	Kcne5	X:113583844-113584459	67.9984	2.57047	3.70828	3.70828	0.000447839	0.00456294
ENSRNOG00000010111	Exoc3l4	6:135866739-135880721	0.0791697	0.593845	-3.69134	3.69134	0.000704546	0.00665317
XLOC_156879	XLOC_156879	2:182089823-182319003	0.0348803	0.369243	-3.68973	3.68973	0.00345656	0.0238314
ENSRNOG00000019565	Tbx15	2:201276604-201390745	0.780943	6.00351	-3.68902	3.68902	2.47453e-06	5.31433e-05
ENSRNOG00000007032	Amigo2	7:138704126-138707221	0.377769	3.14216	-3.68892	3.68892	0.00107794	0.00936949
ENSRNOG00000005660	Fam110c	6:49968473-49974728	1.19998	0.051621	3.68738	3.68738	0.00339662	0.0234992
ENSRNOG00000019093	Nrg2	18:28835417-29015552	0.0675553	0.613925	-3.68128	3.68128	1.08284e-08	4.1523e-07
ENSRNOG00000024280	Ccdc170	1:41034308-41126043	0.0132053	0.0885143	-3.67831	3.67831	0.00315471	0.0221876
ENSRNOG00000014008	Mfsd2a	5:140642885-140657745	22.0765	0.92098	3.67713	3.67713	4.3607e-10	2.2124e-08
ENSRNOG00000061376	Psca	7:115941840-116091955	12.4946	0.617754	3.67309	3.67309	0.00629056	0.0377866
ENSRNOG00000000463	Col11a2	20:3830164-3859018	15.4156	0.61826	3.6658	3.6658	2.24678e-14	2.52593e-12
ENSRNOG00000011478	Ackr4	8:112594768-112675354	0.10126	0.873879	-3.6656	3.6656	0.0010281	0.00902514
ENSRNOG00000002318	Limch1	14:42762587-43072843	42.8948	1.72723	3.6592	3.6592	5.41035e-11	3.3454e-09
ENSRNOG00000010718	Gpr153	5:169452493-169462713	2.18656	17.5618	-3.6344	3.6344	6.07909e-11	3.72784e-09
ENSRNOG00000015353	Prss12	2:227657983-227717884	0.10274	0.712414	-3.62393	3.62393	1.69629e-05	0.000285246
XLOC_088850	XLOC_088850	14:61912392-62158698	0.0375557	0.267762	-3.62313	3.62313	0.00679168	0.0401308
XLOC_190535	XLOC_190535	3:132736380-132808544	0.07678	0.61111	-3.62099	3.62099	1.6667e-05	0.000280747
ENSRNOG00000005700	Nsg1	14:77380099-77401996	2.26171	20.6275	-3.61996	3.61996	7.34916e-07	1.80386e-05
ENSRNOG00000056562	Olfml1	1:171793782-171818068	11.1462	0.444913	3.61742	3.61742	1.56751e-12	1.28518e-10
ENSRNOG00000000394	Srgn	20:32120320-32139789	0.238477	1.88489	-3.60323	3.60323	7.39441e-05	0.0010123
ENSRNOG00000007090	Cacna1c	4:150641066-150829913	1.02842	7.20558	-3.5982	3.5982	1.24922e-24	5.52525e-22
ENSRNOG00000005271	Rapgef5	6:145546595-145625236	0.028982	0.220246	-3.59278	3.59278	0.000195075	0.00230616
ENSRNOG00000024243	Cadm4	1:81365138-81370109	449.836	20.6289	3.57677	3.57677	9.20867e-30	7.59204e-27
ENSRNOG00000061910	Igfbp3	14:87457647-87465374	264.533	11.1914	3.57505	3.57505	4.87629e-09	2.00455e-07
ENSRNOG00000005652	Cntn4	4:137785304-138787525	0.709167	0.015365	3.57325	3.57325	0.00455427	0.0296622
ENSRNOG00000012175	Nfatc2	3:165245238-165360292	1.43763	0.0740047	3.56627	3.56627	1.06484e-05	0.000191194
ENSRNOG00000013869	Kcnj4	7:120717375-120744602	5.03782	0.200895	3.56544	3.56544	3.4859e-08	1.19471e-06
ENSRNOG00000004210	Osr1	6:35314444-35321667	2.55255	18.1388	-3.56542	3.56542	7.05076e-15	8.30423e-13
ENSRNOG00000017149	Fam131b	4:71703873-71713063	1.09409	8.21941	-3.56001	3.56001	1.45346e-08	5.43995e-07
ENSRNOG00000028717	Ndufb7	19:24701049-24705405	83.5891	4.02462	3.55956	3.55956	2.83685e-21	8.17455e-19
ENSRNOG00000005807	Ptpn7	13:51958834-51972777	0.0435813	0.344689	-3.55658	3.55658	0.00862004	0.0481179
ENSRNOG00000011997	AABR07008940.1	2:80269413-80293201	0.462834	3.0365	-3.55344	3.55344	7.27236e-10	3.51537e-08
ENSRNOG00000016573	Dgat2	1:164113459-164143818	1.64492	12.5282	-3.53889	3.53889	2.31366e-10	1.24627e-08
ENSRNOG00000013971	Psat1	1:233124092-233145941	78.3406	3.86793	3.52429	3.52429	2.20165e-23	8.37755e-21
ENSRNOG00000003732	Flrt2	6:119518484-119609296	1.20364	9.97364	-3.52232	3.52232	7.3407e-11	4.39258e-09
ENSRNOG00000004687	Thbd	3:142748674-142752325	1.87881	14.5715	-3.51746	3.51746	3.93634e-05	0.000591248
ENSRNOG00000020440	Fads2	1:226114413-226152524	266.08	12.3841	3.50904	3.50904	1.16199e-18	2.31462e-16
ENSRNOG00000009790	Kcnk3	6:27147669-27190263	3.88724	0.174382	3.50788	3.50788	0.000893323	0.00808102
ENSRNOG00000007765	Frzb	3:67635607-67668772	0.30439	2.33593	-3.50784	3.50784	1.38627e-05	0.00023899
ENSRNOG00000016123	Rnf144b	17:17817100-17947777	0.0787127	0.588137	-3.50377	3.50377	3.07764e-06	6.49675e-05
ENSRNOG00000002607	Sox9	10:101221421-101293949	209.663	9.33315	3.49887	3.49887	8.85027e-14	9.10051e-12
ENSRNOG00000001861	Ydjc	11:88090324-88093516	1.63437	10.0392	-3.49655	3.49655	2.42663e-05	0.000389151
ENSRNOG00000010529	Thbs2	1:56653938-56683731	18.8491	143.036	-3.49045	3.49045	2.44412e-08	8.69804e-07
ENSRNOG00000057690	LOC100360950	17:44815684-44815995	115.112	623.61	-3.48817	3.48817	2.27592e-12	1.82074e-10
ENSRNOG00000057865	Prss16	17:44519835-44758087	6.76604	36.6322	-3.48134	3.48134	0.000277394	0.00309513
ENSRNOG00000058444	Hist1h2ao	17:44744591-44744902	195.787	1062.24	-3.48118	3.48118	2.08791e-13	1.97354e-11
ENSRNOG00000054204	Gria2	2:179584308-179704629	16.8892	0.733825	3.48109	3.48109	6.98039e-11	4.19389e-09
ENSRNOG00000010283	Cd28	9:67523840-67575255	3.30383	0.134908	3.47781	3.47781	3.63603e-05	0.00055229
ENSRNOG00000047545	Adra2a	1:274766283-274769081	0.422795	3.09902	-3.47641	3.47641	0.00344738	0.0238005
ENSRNOG00000017175	Hist1h1a	17:43614101-43614844	26.7669	158.402	-3.47513	3.47513	2.01505e-13	1.91075e-11
ENSRNOG00000004078	Eno3	10:57278307-57283653	13.0816	0.609475	3.47508	3.47508	2.35407e-06	5.08507e-05
ENSRNOG00000003442	Adora1	13:51042248-51076852	0.0732777	0.510168	-3.46626	3.46626	0.00095678	0.00852751
ENSRNOG00000013306	Pcdh20	15:71772777-71779033	0.577191	3.93636	-3.46367	3.46367	3.51773e-05	0.000536517
ENSRNOG00000000412	Slc35f1	20:34258791-34420824	7.51764	0.362839	3.46317	3.46317	1.44985e-17	2.53127e-15
ENSRNOG00000012942	Satb1	9:2190915-2274629	1.19836	0.063829	3.45763	3.45763	2.78397e-05	0.000439279
ENSRNOG00000029399	Bcam	1:80674444-80689171	1.20436	7.10957	-3.45627	3.45627	3.21302e-13	2.93423e-11
ENSRNOG00000016967	Hfe	17:43617247-43821575	130.28	698.455	-3.44909	3.44909	1.05502e-11	7.47324e-10
ENSRNOG00000031033	ND2	MT:3904-4942	12.8054	77.9273	-3.4482	3.4482	2.12111e-11	1.42431e-09
ENSRNOG00000056658	Xylt1	1:187149453-187261632	33.84	1.61757	3.4447	3.4447	8.71108e-17	1.35364e-14
ENSRNOG00000007922	Cldn19	5:138300107-138305683	22.823	1.05048	3.43654	3.43654	1.77828e-08	6.50792e-07
ENSRNOG00000004560	Cacna1b	3:1740024-1924827	0.104497	0.803753	-3.43316	3.43316	3.30347e-07	8.84899e-06
ENSRNOG00000002244	Pdgfra	14:35527927-35581031	1.9562	14.3963	-3.42979	3.42979	3.20186e-07	8.62351e-06
ENSRNOG00000008869	Ppp1r9a	4:29978739-30247364	4.32955	0.216347	3.42967	3.42967	1.62901e-10	9.15702e-09
ENSRNOG00000008816	Gpnmb	4:78694447-78715683	6.53955	48.2702	-3.42254	3.42254	1.64334e-06	3.68944e-05
ENSRNOG00000008203	Synpr	15:14559471-14737704	5.61936	0.249206	3.41708	3.41708	7.29249e-08	2.29281e-06
ENSRNOG00000001653	St3gal6	11:44176591-44237100	0.810798	5.69385	-3.41451	3.41451	1.81957e-10	1.00568e-08
ENSRNOG00000033772	Serpinb9	17:32650441-32661865	5.72587	37.758	-3.40918	3.40918	4.46959e-13	3.9837e-11
ENSRNOG00000023841	Cd99l2	15:5265307-5311233	7.72649	0.403	3.39744	3.39744	0.00791542	0.0451441
ENSRNOG00000049676	St6galnac5	2:258025177-258052835	9.30267	0.48356	3.38854	3.38854	3.20105e-14	3.4548e-12
ENSRNOG00000061731	Plxnb3	X:157015305-157028434	1.39784	0.0812413	3.3836	3.3836	0.00100232	0.008869
ENSRNOG00000017918	Iglon5	1:98440186-98455920	19.3126	1.11427	3.38085	3.38085	2.62529e-16	3.81954e-14
ENSRNOG00000006876	Msx1	14:77712240-77716059	3.95214	24.4399	-3.37981	3.37981	2.56814e-11	1.69383e-09
ENSRNOG00000046405	Hic1	10:62007150-62009582	0.769083	5.08162	-3.37348	3.37348	0.00126109	0.0106757
ENSRNOG00000010308	Nr2f2	1:131448447-131460872	3.57822	23.5276	-3.37081	3.37081	6.49247e-07	1.61948e-05
ENSRNOG00000017127	Rpl28	1:72619282-72622340	164.748	9.75145	3.36985	3.36985	8.45967e-20	2.07506e-17
ENSRNOG00000012058	Egflam	2:56502807-56679955	0.30486	1.82084	-3.36892	3.36892	2.86523e-16	4.1483e-14
ENSRNOG00000014644	Zic1	8:98734295-98738446	2.78391	17.8278	-3.36656	3.36656	1.13735e-08	4.34448e-07
ENSRNOG00000001476	Cldn4	12:24752842-24796565	1211.12	6131.17	-3.36134	3.36134	2.22353e-14	2.50929e-12
ENSRNOG00000008431	Gabbr2	5:62276100-62621737	0.0517093	0.322328	-3.35571	3.35571	1.21707e-08	4.62518e-07
ENSRNOG00000011521	Filip1	8:87256264-87419564	0.0308773	0.189294	-3.35158	3.35158	8.75599e-05	0.00116904
ENSRNOG00000014871	Zic4	8:98745310-98863787	0.274198	1.41865	-3.3514	3.3514	1.87459e-10	1.03224e-08
ENSRNOG00000014776	Adcy7	19:19704859-19727081	0.289957	1.85874	-3.33992	3.33992	1.11787e-05	0.000198673
ENSRNOG00000052409	AABR07050317.1	5:160643481-161036477	0.226475	1.29569	-3.32763	3.32763	0.00235064	0.0175647
ENSRNOG00000016723	Phpt1	3:2795784-2798470	49.621	3.11945	3.32596	3.32596	7.72271e-06	0.000145253
ENSRNOG00000030098	Trim71	8:122553015-122604787	0.0883493	0.537137	-3.32516	3.32516	0.000303179	0.00332779
ENSRNOG00000017445	Tubb2b	17:31441630-31482759	222.628	11.561	3.31501	3.31501	2.85648e-18	5.40001e-16
ENSRNOG00000020197	Cd248	1:220446425-220448989	1.37082	8.33268	-3.31461	3.31461	9.83372e-05	0.00129315
ENSRNOG00000008930	Tnfsf15	5:79553742-79570073	0.0989473	0.606898	-3.3087	3.3087	0.00512384	0.0324424
ENSRNOG00000054017	Hist1h4b	17:44519444-44527825	18.8042	99.2076	-3.30847	3.30847	3.82245e-10	1.96962e-08
ENSRNOG00000022957	Ctxn3	18:52541581-52551805	20.0632	0.700916	3.30707	3.30707	1.3922e-05	0.000239747
ENSRNOG00000059863	AABR07022168.1	13:110673851-110681803	0.515197	2.92668	-3.30667	3.30667	4.69781e-05	0.000685165
XLOC_122988	XLOC_122988	17:2279389-2380716	23.5941	1.11748	3.3051	3.3051	0.000165684	0.00201537
ENSRNOG00000052685	LOC100911932	1:220353356-220355650	1.35753	8.20018	-3.3038	3.3038	0.000188626	0.00224476
ENSRNOG00000050539	Fbln5	6:125644804-125723944	586.265	32.1147	3.30138	3.30138	7.68931e-14	8.00768e-12
ENSRNOG00000047306	Stap2	9:11064501-11070129	0.311372	1.72392	-3.30014	3.30014	0.00210709	0.0161431
ENSRNOG00000008706	Tbx3	12:42480560-42492526	0.617093	4.04628	-3.29584	3.29584	1.588e-05	0.00026927
ENSRNOG00000050278	LOC108348067	1:220362064-220364358	0.66051	3.97477	-3.29089	3.29089	0.00199555	0.015432
ENSRNOG00000001189	Sik1	20:10668411-10680283	0.789887	4.89714	-3.29089	3.29089	9.25438e-07	2.21508e-05
ENSRNOG00000026607	Tnfsf18	13:79378733-79388498	0.0897693	0.443774	-3.28785	3.28785	0.00867981	0.0483721
ENSRNOG00000017922	Tpbgl	1:164502124-164591829	0.211699	1.28821	-3.28768	3.28768	3.98844e-05	0.000597562
ENSRNOG00000018644	Slc6a7	18:56305735-56331991	1.5783	0.0840507	3.28437	3.28437	0.000276272	0.00308493
ENSRNOG00000018865	Adamts12	2:61039053-61340697	1.06997	5.96696	-3.27354	3.27354	4.84933e-27	2.93731e-24
ENSRNOG00000010875	Fam241a	2:232214331-232245319	0.80485	4.38904	-3.2731	3.2731	1.44194e-13	1.40779e-11
ENSRNOG00000025042	Pde3a	4:175431904-175700238	0.799238	4.80031	-3.26264	3.26264	2.89582e-16	4.17223e-14
ENSRNOG00000026951	Susd5	8:122331583-122368368	14.5115	0.806904	3.26244	3.26244	1.17185e-19	2.73862e-17
ENSRNOG00000017871	Sidt2	8:50230339-50246656	1081.63	62.4411	3.2566	3.2566	3.46182e-25	1.68437e-22
ENSRNOG00000026447	Disp3	5:165052871-165083487	0.066988	0.373081	-3.25243	3.25243	0.00629378	0.0377984
ENSRNOG00000020460	Banf1	1:220743930-220746224	36.3627	1.68045	3.25149	3.25149	0.000791096	0.00731228
ENSRNOG00000031053	ND4L	MT:9870-10166	34.8656	193.261	-3.25052	3.25052	3.70772e-08	1.25766e-06
ENSRNOG00000006639	Scn9a	3:52583951-52664209	0.456081	0.0267627	3.24396	3.24396	0.000642832	0.00617451
ENSRNOG00000028473	LOC691551	1:190914946-190970220	0.454554	1.68141	-3.23974	3.23974	0.00804673	0.0456561
ENSRNOG00000014722	Raph1	9:67293309-67341341	46.5101	2.73677	3.23356	3.23356	2.15714e-23	8.37755e-21
ENSRNOG00000058437	Hist1h2an	17:44758460-44758852	153.049	706.932	-3.23304	3.23304	9.60973e-13	8.18857e-11
ENSRNOG00000005438	Pcsk2	3:137618898-137925605	0.0137757	0.0670277	-3.22578	3.22578	0.000370361	0.00392303
ENSRNOG00000004516	Itgbl1	15:110114148-110378969	2.15616	11.9473	-3.22502	3.22502	1.64036e-18	3.18208e-16
ENSRNOG00000010275	Slc17a9	3:176230378-176246953	11.1525	0.694105	3.21698	3.21698	1.70896e-12	1.38585e-10
ENSRNOG00000019578	Rps16	1:85405512-85408444	671.543	38.4306	3.21359	3.21359	1.37041e-21	4.19319e-19
ENSRNOG00000027309	AABR07026805.1	17:2201924-2278613	22.9322	1.16162	3.2135	3.2135	7.31154e-06	0.000139196
ENSRNOG00000021098	Rasgrp2	1:221773254-221788765	0.157888	0.886187	-3.21129	3.21129	0.000879207	0.0079867
ENSRNOG00000026060	Arsi	18:56180089-56186068	1124.04	58.1903	3.20777	3.20777	1.92437e-07	5.49572e-06
ENSRNOG00000030736	Hist2h2ac	2:198360301-198360678	46.2582	214.156	-3.20745	3.20745	5.89625e-09	2.38421e-07
ENSRNOG00000010363	Mrps23	10:75528445-75589600	25.8803	1.49134	3.20744	3.20744	6.59775e-21	1.81316e-18
ENSRNOG00000000438	Rnf5	20:4366246-4368693	25.6128	1.83518	3.19844	3.19844	9.79003e-06	0.000178482
ENSRNOG00000016413	Pstpip1	8:60760078-60799361	0.0980497	0.59892	-3.19824	3.19824	0.00132361	0.0111163
ENSRNOG00000007744	Ehd3	6:25074955-25100977	11.4711	64.4077	-3.1973	3.1973	1.52623e-19	3.51152e-17
ENSRNOG00000006645	Ryr3	3:104117337-104504204	0.155383	0.805578	-3.19043	3.19043	4.84193e-13	4.25173e-11
ENSRNOG00000000036	Klhdc8a	13:49074642-49082729	4.76899	0.318249	3.18914	3.18914	0.000803482	0.00741061
ENSRNOG00000033220	Oas1k	12:41227825-41307352	0.15217	0.78214	-3.18792	3.18792	0.0019332	0.0150874
ENSRNOG00000049584	AABR07070555.1	8:74868676-74877837	0.22074	1.15399	-3.18071	3.18071	0.00190362	0.0148809
ENSRNOG00000027770	Trpm3	1:240350474-240757583	0.126769	0.89123	-3.18016	3.18016	3.36736e-08	1.16213e-06
ENSRNOG00000013024	Csgalnact1	16:22979444-23074798	1.25744	6.76355	-3.17942	3.17942	6.59749e-22	2.12841e-19
ENSRNOG00000023708	Tmem176a	4:78458625-78462423	1.28631	6.84773	-3.17531	3.17531	5.36038e-05	0.000764885
ENSRNOG00000017820	Nqo2	17:32132347-32158538	0.208934	1.1283	-3.1736	3.1736	7.97096e-05	0.00107977
ENSRNOG00000049097	Rpl7a	3:4867233-4869656	277.265	16.903	3.1702	3.1702	1.89407e-08	6.8892e-07
ENSRNOG00000016695	Mmp2	19:15542765-15570611	15.018	84.4395	-3.16933	3.16933	1.13355e-14	1.31421e-12
ENSRNOG00000013481	Cdh11	19:2391053-2551245	2.87875	15.9057	-3.16445	3.16445	3.58334e-19	7.70678e-17
ENSRNOG00000018797	Myrip	8:128972311-129139251	3.68141	0.210462	3.15738	3.15738	1.0253e-11	7.28011e-10
ENSRNOG00000060329	Emb	2:49682754-49732253	25.6911	1.80255	3.15124	3.15124	6.63452e-11	4.0351e-09
ENSRNOG00000048642	AABR07062344.1	4:170117014-170117325	25.5821	114.072	-3.14993	3.14993	6.84934e-06	0.000131154
ENSRNOG00000013541	Sh2d4a	16:23083954-23156962	2.68996	0.186601	3.14528	3.14528	9.66376e-10	4.57449e-08
ENSRNOG00000059093	AABR07012583.2	2:198388809-198424443	9.44049	31.8696	-3.14188	3.14188	0.00692739	0.04073
ENSRNOG00000039668	Col8a1	11:44877859-45007891	40.7667	219.011	-3.13052	3.13052	1.45146e-18	2.83417e-16
ENSRNOG00000050478	LOC102549173	17:43626128-43626538	289.504	1222.94	-3.12965	3.12965	1.26393e-11	8.82672e-10
ENSRNOG00000031890	Ncam1	8:53839098-53901358	217.157	12.2699	3.12547	3.12547	1.1282e-17	1.99315e-15
ENSRNOG00000017767	Mrvi1	1:175681802-175796040	3.37942	17.5543	-3.12429	3.12429	8.71913e-21	2.35258e-18
ENSRNOG00000013770	Folh1	1:150323768-150395415	0.906242	0.0571597	3.11958	3.11958	0.0075298	0.0433951
ENSRNOG00000038896	Upk3bl1	12:23654996-23661009	0.233133	1.15613	-3.11812	3.11812	0.00598223	0.0363368
ENSRNOG00000031163	Nfkbiz	11:47243342-47284103	1.67423	9.74557	-3.11739	3.11739	1.55711e-09	7.00226e-08
ENSRNOG00000028649	Tox3	19:18079094-18188330	6.47936	0.39458	3.11651	3.11651	5.07215e-09	2.07357e-07
ENSRNOG00000005592	Brinp2	13:75948679-76049363	0.231259	1.10193	-3.11566	3.11566	5.3114e-09	2.16542e-07
ENSRNOG00000045978	LOC100912489	4:170144951-170145262	25.6283	111.238	-3.11502	3.11502	1.1427e-05	0.000202359
ENSRNOG00000012278	Fgf10	2:51672722-51750369	0.266311	1.36745	-3.11411	3.11411	9.158e-10	4.35592e-08
ENSRNOG00000037137	Svip	1:107366251-107373807	1.75652	0.0977057	3.1087	3.1087	0.007081	0.0414361
ENSRNOG00000009358	Osgin2	5:29663685-29682005	13.869	0.903203	3.10197	3.10197	3.62103e-15	4.44099e-13
ENSRNOG00000000588	Slc16a10	20:45143453-45260119	0.0276983	0.14542	-3.09974	3.09974	0.00167063	0.0133831
ENSRNOG00000018131	Slc16a4	2:210045161-210068502	0.421708	2.13489	-3.09502	3.09502	4.54879e-07	1.17194e-05
ENSRNOG00000008048	Plscr1	8:99625459-99725217	0.951805	6.13367	-3.09411	3.09411	3.11491e-07	8.4199e-06
ENSRNOG00000016875	Cbx7	7:121136058-121154644	1.05956	4.8045	-3.09188	3.09188	8.55902e-06	0.000158374
ENSRNOG00000009131	Zc3h12a	5:143111074-143120165	2.83967	14.2317	-3.09136	3.09136	3.98462e-13	3.59463e-11
ENSRNOG00000057832	Rnf125	18:15192962-15225427	0.194397	1.17308	-3.0885	3.0885	0.00624886	0.0375894
ENSRNOG00000013231	Ptafr	5:150754021-150775672	0.111984	0.624212	-3.08682	3.08682	0.004273	0.028233
ENSRNOG00000046848	PCOLCE2	8:103459161-103484535	13.6395	0.729611	3.08647	3.08647	5.86073e-06	0.000114816
ENSRNOG00000016326	Cx3cl1	19:10644244-10653800	1.01473	4.91965	-3.0854	3.0854	3.8376e-07	1.00618e-05
ENSRNOG00000051860	AC114343.1	15:28017560-28035389	37.0301	1.76516	3.08308	3.08308	3.14561e-07	8.48742e-06
ENSRNOG00000008237	Unc13b	5:58505500-58715576	6.84067	0.427964	3.07773	3.07773	4.1307e-10	2.11014e-08
ENSRNOG00000018680	Rpl17	18:70969741-70975494	363.015	13.0342	3.07449	3.07449	3.46935e-19	7.51609e-17
ENSRNOG00000053025	AC130391.5	17:43673294-43821575	63.8249	283.185	-3.07274	3.07274	2.51768e-05	0.000401315
ENSRNOG00000021478	Tpd52l1	1:28454966-28576553	4.36058	0.263882	3.07172	3.07172	2.58683e-14	2.85417e-12
ENSRNOG00000005861	Hsd11b1	13:111926442-111972603	0.79672	4.23494	-3.07156	3.07156	1.10338e-05	0.000196805
ENSRNOG00000013661	Kif26a	6:136720266-136754926	0.151777	0.884353	-3.07032	3.07032	0.00154927	0.0126117
ENSRNOG00000009932	Mctp2	1:133324301-133559975	0.0364207	0.272625	-3.06804	3.06804	0.00430535	0.0284088
ENSRNOG00000017912	Atp2a3	10:59529785-59560433	1.02529	0.0684193	3.06647	3.06647	0.00294928	0.0210067
ENSRNOG00000033045	H2afj	4:170763480-170800959	33.5319	148.692	-3.06189	3.06189	5.37093e-09	2.18668e-07
ENSRNOG00000059597	AABR07054088.1	3:139333901-139833991	0.205892	0.996452	-3.05837	3.05837	9.84532e-05	0.00129411
ENSRNOG00000047503	Apoc3	8:50529318-50531498	5.66191	0.375301	3.05341	3.05341	0.00836408	0.0469451
ENSRNOG00000011973	Il7	2:96430235-96474977	0.122654	0.612342	-3.05101	3.05101	0.00171113	0.0136303
ENSRNOG00000019048	Sod2	1:47914759-47921587	19.0887	95.0516	-3.04393	3.04393	2.72259e-17	4.48925e-15
ENSRNOG00000020492	AC094246.1	1:255563497-255595880	0.589612	1.54313	-3.04312	3.04312	0.00779169	0.0445497
ENSRNOG00000016460	Clu	15:42640146-42665857	59.8669	327.294	-3.0431	3.0431	7.02861e-08	2.22161e-06
ENSRNOG00000004578	Cthrc1	7:77966722-77977004	3.79507	0.26178	3.03708	3.03708	0.00173965	0.0138149
ENSRNOG00000020514	Sox6	1:185673177-186182829	30.0307	2.44502	3.03129	3.03129	1.60353e-08	5.91836e-07
ENSRNOG00000002436	Mmd	10:77755216-77783779	2.2097	12.517	-3.02927	3.02927	1.97339e-07	5.62633e-06
ENSRNOG00000031090	RT1-CE7	20:4673843-4896970	2.83907	13.1194	-3.02774	3.02774	2.25288e-19	5.02748e-17
ENSRNOG00000020505	Map4k1	1:87938042-87959569	0.161203	0.784266	-3.02742	3.02742	0.000639818	0.00614756
ENSRNOG00000017489	Gse1	19:54060622-54148970	0.421546	1.98322	-3.014	3.014	8.96093e-16	1.18205e-13
ENSRNOG00000014963	Adgrg1	19:10423501-10460674	103.717	6.55956	3.01208	3.01208	2.77868e-11	1.81654e-09
ENSRNOG00000016653	Ngef	9:94569286-94615616	3.33835	0.205377	3.01154	3.01154	2.32362e-05	0.000375013
ENSRNOG00000024566	Sh3d21	5:144159180-144176807	0.502598	2.1898	-3.00581	3.00581	1.93933e-05	0.000320487
ENSRNOG00000012442	Cemip	1:146069771-146226462	17.7456	92.5027	-3.00417	3.00417	1.18785e-12	9.90318e-11
ENSRNOG00000048735	AABR07062344.2	4:170092537-170092848	144.691	583.503	-3.00391	3.00391	1.10904e-11	7.83722e-10
ENSRNOG00000025151	Ildr2	13:84474232-84536203	1.82761	0.123569	3.00183	3.00183	0.00203701	0.0156995
ENSRNOG00000020480	Fads1	1:226234074-226249138	153.462	10.0707	3.00144	3.00144	7.30268e-16	9.76323e-14
ENSRNOG00000001296	P2rx7	12:39353613-39396042	1.1333	0.0802967	3.00012	3.00012	0.000102264	0.00133592
ENSRNOG00000014424	RGD1563354	3:154682282-154716239	0.631862	2.94079	-2.99201	2.99201	2.34686e-10	1.25958e-08
ENSRNOG00000026594	AABR07073134.1	5:126086876-126096068	1.46474	5.91703	-2.99062	2.99062	4.12398e-05	0.000615074
ENSRNOG00000016281	Col4a1	16:83522162-83632153	241.151	1161.3	-2.98617	2.98617	3.91222e-18	7.25717e-16
ENSRNOG00000046005	Scd2	1:264059374-264072433	562.775	43.1386	2.98569	2.98569	3.32874e-18	6.21364e-16
ENSRNOG00000017253	Ccdc107	5:58994639-59005067	64.0607	167.096	-2.97723	2.97723	1.96458e-16	2.91544e-14
ENSRNOG00000054296	Hist1h2bo	17:44742229-44834745	212.904	757.682	-2.97703	2.97703	1.27698e-11	8.8969e-10
ENSRNOG00000042848	Jam2	11:24266345-24285320	15.2225	0.81354	2.97077	2.97077	2.49797e-07	6.93543e-06
ENSRNOG00000017123	B2m	3:114087287-114093309	25.3668	108.657	-2.96837	2.96837	1.51208e-15	1.95125e-13
ENSRNOG00000053045	Wscd2	12:48817320-48857724	30.4634	1.97606	2.9666	2.9666	1.58807e-07	4.58502e-06
ENSRNOG00000046434	Hist1h2ail1	17:43808632-43817640	114.128	419.555	-2.96634	2.96634	4.19492e-10	2.1356e-08
ENSRNOG00000003453	Lypd1	13:42219887-42263024	16.3307	1.15277	2.95849	2.95849	1.24377e-09	5.75896e-08
ENSRNOG00000007705	Kcnj10	13:90723092-90752581	3.3242	0.270516	2.95089	2.95089	4.36397e-06	8.90189e-05
ENSRNOG00000061519	Asap2	6:43234526-43343551	51.9466	3.78413	2.94862	2.94862	1.85183e-21	5.49623e-19
ENSRNOG00000013072	Plxna4	4:59445767-59809321	11.2741	0.876985	2.94566	2.94566	2.02883e-19	4.56179e-17
ENSRNOG00000009700	Dync1i1	4:30807879-31121090	1.89585	0.138816	2.94214	2.94214	1.13962e-15	1.4835e-13
ENSRNOG00000008846	Plag1	5:16791523-16842781	0.201813	1.21224	-2.94206	2.94206	0.000169018	0.00205088
ENSRNOG00000015321	Moxd1	1:22124495-22206505	1.07775	0.0930507	2.94064	2.94064	8.4733e-05	0.00113744
ENSRNOG00000031849	Armh4	15:26587179-26678420	29.3015	1.90783	2.93853	2.93853	3.38658e-06	7.08841e-05
ENSRNOG00000024264	Amz1	12:15890078-16002788	3.69142	16.0561	-2.93512	2.93512	2.45562e-15	3.0623e-13
ENSRNOG00000028207	Colgalt2	13:69797880-69901170	6.90533	0.427642	2.9338	2.9338	1.96844e-06	4.33087e-05
ENSRNOG00000022337	Slitrk6	15:95507640-95514259	14.3278	0.865069	2.92936	2.92936	0.0001446	0.00179271
ENSRNOG00000060293	Ndufa3	1:64172427-64175099	28.3504	2.06864	2.92162	2.92162	7.46543e-06	0.00014113
ENSRNOG00000007869	Wscd1	10:58332588-58371196	1.86475	0.143632	2.91786	2.91786	2.48306e-05	0.000396862
ENSRNOG00000020585	Tbxa2r	7:11253180-11257977	1.13197	4.91748	-2.91502	2.91502	0.000178786	0.0021492
ENSRNOG00000046261	Acp5	8:23142734-23148396	1.04789	5.2114	-2.91394	2.91394	0.00104429	0.00914024
ENSRNOG00000003517	Tbx2	10:73279119-73289921	0.348396	1.62015	-2.91083	2.91083	0.00156906	0.0127309
ENSRNOG00000013309	Pik3ap1	1:260527781-260638915	0.389711	1.96619	-2.90798	2.90798	2.1222e-05	0.000347609
ENSRNOG00000059949	LOC102549061	17:43627930-43628310	96.404	352.277	-2.90459	2.90459	4.97934e-09	2.04408e-07
ENSRNOG00000029047	Cubn	17:80584878-80807243	0.329603	0.0237703	2.90439	2.90439	6.02235e-06	0.00011744
ENSRNOG00000006403	Nectin1	8:48094673-48157305	1.87389	8.54018	-2.89982	2.89982	2.75404e-14	3.01623e-12
ENSRNOG00000047890	LOC100911585	9:20241062-20251319	2.07761	0.176054	2.8948	2.8948	0.00640204	0.038309
ENSRNOG00000016866	Fhl2	9:49920854-49950093	12.4379	54.9008	-2.89289	2.89289	7.45842e-20	1.84472e-17
ENSRNOG00000003229	Tspan7	X:13261558-13279099	50.7159	3.8621	2.89116	2.89116	6.3022e-20	1.57184e-17
ENSRNOG00000018282	Gda	1:238982392-239057732	1.93235	8.89501	-2.88882	2.88882	2.05259e-12	1.65097e-10
ENSRNOG00000007410	Dab1	5:123905166-124280115	1.75395	0.113955	2.88289	2.88289	3.07535e-10	1.61837e-08
ENSRNOG00000005971	Gpr176	3:110042853-110141192	5.29892	30.4213	-2.87972	2.87972	2.87379e-10	1.5211e-08
ENSRNOG00000056184	Lrp2	3:55665145-55822551	9.37064	0.683216	2.8797	2.8797	4.86658e-13	4.26077e-11
ENSRNOG00000001724	Atp13a3	11:73936391-73963852	7.34261	34.0585	-2.87478	2.87478	1.26567e-15	1.6404e-13
ENSRNOG00000004133	Slc7a3	X:70972765-70978952	9.22769	0.598124	2.86956	2.86956	0.000625436	0.00603869
ENSRNOG00000033235	Relb	1:80517017-80545030	3.5909	15.7655	-2.86679	2.86679	1.0403e-07	3.15061e-06
ENSRNOG00000046144	Hist1h3a	17:43616247-43616657	60.1092	222.024	-2.8652	2.8652	2.44344e-08	8.69804e-07
ENSRNOG00000001270	Hvcn1	12:39790973-39850567	0.565337	6.27327	-2.86078	2.86078	1.31133e-05	0.000227603
ENSRNOG00000050828	Vkorc1	1:199337138-199341302	26.9532	2.05591	2.86042	2.86042	7.37778e-08	2.31228e-06
ENSRNOG00000002802	Cxcl1	14:18743685-18745457	4.31885	19.7869	-2.85583	2.85583	0.000754304	0.00703795
ENSRNOG00000011193	Hmgcll1	8:83070545-83205441	1.03152	0.0681007	2.85226	2.85226	2.20181e-06	4.79807e-05
ENSRNOG00000019689	Vwf	4:158088505-158219523	0.0268533	0.104763	-2.85125	2.85125	0.00182213	0.0143336
ENSRNOG00000017020	Inpp5d	9:94745217-94850771	0.121697	0.595585	-2.85058	2.85058	0.000436274	0.00446504
ENSRNOG00000049970	AABR07044570.1	20:10883693-10912769	1.27335	2.25492	-2.84699	2.84699	0.00186775	0.0146537
ENSRNOG00000006471	Pvalb	7:119429019-119441487	4.23829	0.344018	2.84679	2.84679	0.00010616	0.00137952
ENSRNOG00000052587	Fam43a	KL568024.1:22-1354	1.95238	9.05332	-2.84187	2.84187	0.00636331	0.0381233
ENSRNOG00000027026	Jazf1	4:82836260-83137527	18.7755	1.49685	2.84172	2.84172	1.70531e-17	2.90883e-15
XLOC_047209	XLOC_047209	10:66242022-66342845	0.558494	2.56688	-2.83743	2.83743	0.00298876	0.0212217
ENSRNOG00000051719	AABR07065498.1	6:132112799-132183434	14.5988	2.29449	2.83628	2.83628	9.91276e-16	1.30182e-13
ENSRNOG00000021183	LOC102552640	15:19603288-19609382	8.35903	0.718687	2.8328	2.8328	0.000218881	0.00254661
ENSRNOG00000008481	Reep1	4:99618622-99735319	0.910701	0.073661	2.83079	2.83079	1.81093e-06	4.02912e-05
ENSRNOG00000009482	Emx2	1:280633938-280640946	7.71777	0.604631	2.82961	2.82961	0.000192389	0.00227992
ENSRNOG00000001525	Igsf11	11:64211519-64421248	25.7297	2.79077	2.8264	2.8264	9.57794e-07	2.28699e-05
ENSRNOG00000059382	LOC100365043	17:44737950-44738330	41.339	148.467	-2.81991	2.81991	1.32871e-06	3.06182e-05
ENSRNOG00000000700	Tmem119	12:48598647-48605704	9.65719	38.9944	-2.81845	2.81845	1.01939e-09	4.81777e-08
ENSRNOG00000008570	Cadps	15:15275177-15667778	0.912387	5.90762	-2.81543	2.81543	1.69011e-11	1.15316e-09
ENSRNOG00000011460	Arfgef3	1:13838707-13915594	1.48021	0.100692	2.81293	2.81293	8.54064e-05	0.00114441
ENSRNOG00000004964	Erbb3	7:2989340-3010350	0.894178	0.067547	2.81271	2.81271	0.00447182	0.0292472
ENSRNOG00000032699	Ttyh1	1:73734624-73753128	19.081	1.45694	2.80879	2.80879	2.65741e-12	2.09209e-10
ENSRNOG00000048264	Hist1h1d	17:43797721-43798383	103.463	377.762	-2.80605	2.80605	1.22928e-13	1.22024e-11
ENSRNOG00000013641	Myo7a	1:163001875-163071508	6.7908	0.52267	2.80452	2.80452	1.32974e-13	1.31119e-11
ENSRNOG00000026059	Paqr6	2:187737770-187741696	9.38391	1.33567	2.80339	2.80339	0.00393898	0.0264859
ENSRNOG00000029212	Vcan	2:18490102-18565842	2.71711	15.2505	-2.80039	2.80039	1.60564e-11	1.10569e-09
ENSRNOG00000002322	RGD1310587	13:102780877-102790639	0.214969	0.8775	-2.79368	2.79368	0.00623045	0.0375167
ENSRNOG00000053081	LOC102549173	2:198390166-198390576	243.393	882.451	-2.79341	2.79341	4.43708e-13	3.96664e-11
ENSRNOG00000013228	Scrg1	16:36125904-36161089	6.7762	0.421858	2.79252	2.79252	0.000239305	0.00273596
ENSRNOG00000002343	Uchl1	14:43133218-43143973	443.874	32.1365	2.79232	2.79232	5.43262e-12	4.08203e-10
ENSRNOG00000017503	Ppargc1b	18:56619682-56728968	0.128607	0.451795	-2.79121	2.79121	0.000301711	0.00331536
ENSRNOG00000045840	RGD1562378	4:170763605-170763916	118.177	411.575	-2.78547	2.78547	8.83848e-10	4.21746e-08
ENSRNOG00000036598	LOC685933	1:257517242-257883971	2.89891	11.7204	-2.78061	2.78061	6.25138e-12	4.63853e-10
ENSRNOG00000020401	Adcy4	15:34453915-34469746	0.461006	1.846	-2.78011	2.78011	0.000114099	0.00147173
ENSRNOG00000007907	Tmem178a	6:3657325-3716078	2.48702	13.2723	-2.77984	2.77984	8.62027e-09	3.35761e-07
ENSRNOG00000018163	Ipcef1	1:43563457-43638161	1.42044	0.0980873	2.77279	2.77279	0.00108543	0.00941146
ENSRNOG00000006857	AABR07060833.1	4:96562725-96564611	9.04247	0.766378	2.77178	2.77178	0.0053234	0.0333682
ENSRNOG00000007081	Xdh	6:25149235-25211494	0.180863	0.834478	-2.77097	2.77097	0.00153301	0.0125033
ENSRNOG00000007970	Plxnc1	7:35850398-36001114	0.074126	0.30968	-2.76818	2.76818	0.000580416	0.00568969
ENSRNOG00000005214	Plek	14:100151210-100247126	0.252318	1.16889	-2.76736	2.76736	0.0048981	0.0313323
ENSRNOG00000059705	Elmo1	17:46353330-46888526	2.11997	0.174782	2.7634	2.7634	4.11024e-06	8.46578e-05
ENSRNOG00000016728	Tiam2	1:44311513-44433193	21.8547	1.69079	2.75758	2.75758	5.00979e-15	6.069e-13
ENSRNOG00000016643	Lpcat2	19:15469303-15540773	0.428738	1.83349	-2.75723	2.75723	1.81743e-07	5.19667e-06
ENSRNOG00000032991	Rufy4	9:81402124-81421990	1.81919	0.143577	2.75689	2.75689	0.000700316	0.00661744
ENSRNOG00000029195	Uba7	8:116754178-116764126	0.25426	0.997118	-2.75577	2.75577	0.00506797	0.0321886
ENSRNOG00000010617	Scube1	7:124501988-124620703	0.632958	2.22878	-2.7517	2.7517	2.1089e-10	1.14848e-08
ENSRNOG00000001652	Erg	11:35646116-35749594	3.09925	0.257316	2.74844	2.74844	1.10071e-08	4.21536e-07
ENSRNOG00000012874	Rgma	1:134699299-134742514	58.6431	4.92429	2.74815	2.74815	3.86155e-20	9.88024e-18
ENSRNOG00000028814	Oasl2	12:47469598-47482961	0.420244	1.63487	-2.74777	2.74777	0.0005245	0.00522487
ENSRNOG00000016561	Pclaf	8:71514281-71526608	6.22229	22.926	-2.74757	2.74757	3.3661e-07	8.97135e-06
ENSRNOG00000005776	Bcl11b	6:131834097-131926272	0.0417577	0.167495	-2.74213	2.74213	0.002792	0.0201328
ENSRNOG00000006144	Cntn3	4:134784668-135159196	1.61411	0.101507	2.73843	2.73843	7.82314e-05	0.00106266
ENSRNOG00000004899	Kcns3	6:36764044-36819821	2.71444	0.191583	2.73785	2.73785	2.88719e-05	0.000453867
ENSRNOG00000061147	Fam189a2	1:241821880-241875864	19.8751	1.52263	2.73595	2.73595	1.78013e-11	1.20902e-09
ENSRNOG00000033110	Svep1	5:75143867-75319765	3.38301	14.3425	-2.73571	2.73571	2.19855e-10	1.19293e-08
ENSRNOG00000027271	RGD1359290	10:95547257-95697629	68.4763	4.61411	2.73556	2.73556	7.0768e-08	2.23144e-06
ENSRNOG00000057404	Slc47a1	10:47632192-47666921	0.209761	0.803893	-2.73514	2.73514	0.000675489	0.00643199
ENSRNOG00000024818	Eva1b	5:144160108-144161410	8.75613	34.432	-2.73259	2.73259	1.24791e-05	0.000218255
ENSRNOG00000007947	Fam13a	4:89183114-89281222	0.374253	1.37372	-2.73192	2.73192	0.000128988	0.00163326
ENSRNOG00000047683	LOC108348098	1:220423426-220426975	10.4574	0.855844	2.73134	2.73134	0.00134261	0.0112305
ENSRNOG00000010389	Ndrg2	15:28305821-28314459	158.485	13.1662	2.73059	2.73059	3.99013e-17	6.29932e-15
ENSRNOG00000054049	Prelid2	18:36193838-36285444	0.406543	1.87279	-2.72728	2.72728	0.000727516	0.00682912
ENSRNOG00000016472	2021-03-04	9:79782845-79899417	1.82049	0.163872	2.72575	2.72575	0.000352548	0.00377319
ENSRNOG00000058568	Dhrs9	3:55623634-55648325	1.213	5.51912	-2.72499	2.72499	0.000451355	0.00459638
ENSRNOG00000017560	Mdk	3:80841005-80842977	56.546	4.32016	2.72392	2.72392	1.11213e-06	2.60727e-05
ENSRNOG00000012818	Ksr1	10:66347358-66482150	0.701044	2.94786	-2.72168	2.72168	1.7524e-06	3.9165e-05
ENSRNOG00000053410	Adcy10	13:83721300-83788015	0.171644	0.682377	-2.72123	2.72123	0.00139424	0.0115621
ENSRNOG00000000281	Prodh1	11:87058616-87075785	0.228391	0.927135	-2.71872	2.71872	0.0035629	0.0244157
ENSRNOG00000002045	Anxa3	14:14364008-14426437	1.68987	6.77962	-2.71582	2.71582	1.68452e-10	9.43331e-09
ENSRNOG00000049593	Wbp11	4:170762991-170810080	70.0965	260.945	-2.71433	2.71433	1.66477e-10	9.34031e-09
ENSRNOG00000001728	LOC100909474	11:73676601-73678984	2.79616	11.7002	-2.71138	2.71138	0.00117044	0.0100227
ENSRNOG00000056826	Arap2	14:48726045-48922983	0.356645	1.54328	-2.70687	2.70687	3.46514e-07	9.21552e-06
ENSRNOG00000045747	Capns1	1:91058529-91063928	146.15	12.2147	2.7061	2.7061	1.12464e-14	1.309e-12
ENSRNOG00000003338	Pmp22	10:49538588-49568583	107.021	9.51805	2.70593	2.70593	1.61317e-19	3.68298e-17
ENSRNOG00000021902	Rmi2	10:4905210-4910305	0.842521	3.00336	-2.70488	2.70488	0.00203226	0.015671
ENSRNOG00000007865	Ephb1	8:110376954-110813000	7.94874	0.590442	2.70111	2.70111	2.8945e-07	7.91057e-06
ENSRNOG00000017021	Galnt18	1:176296193-176607466	3.20453	12.4345	-2.70098	2.70098	2.56303e-17	4.24977e-15
ENSRNOG00000023991	Rab20	16:83358116-83382326	2.14188	8.29537	-2.69924	2.69924	2.53174e-13	2.34819e-11
ENSRNOG00000017438	AABR07007068.1	1:279207586-279277339	13.4895	1.0878	2.69478	2.69478	3.61255e-12	2.7922e-10
ENSRNOG00000006761	Sh3gl2	5:103479767-103654247	0.872914	0.066513	2.69224	2.69224	1.25535e-06	2.91539e-05
ENSRNOG00000007918	Tbxas1	4:66670618-66901235	0.607102	2.3564	-2.69215	2.69215	4.02909e-10	2.06178e-08
ENSRNOG00000016580	Rps23	2:19823234-19824804	726.583	49.5985	2.68512	2.68512	7.99449e-15	9.37852e-13
ENSRNOG00000013892	Cby1	7:120891940-120898305	26.5771	2.18264	2.68111	2.68111	8.88688e-05	0.00118332
ENSRNOG00000001469	Eln	12:24978359-25022052	230.335	20.3754	2.68088	2.68088	1.68951e-06	3.7845e-05
ENSRNOG00000046636	AC130391.1	17:43673294-43673605	209.958	666.463	-2.68031	2.68031	5.94939e-08	1.92141e-06
ENSRNOG00000021507	Luzp2	1:111849998-113530833	1.82405	0.29372	2.67669	2.67669	1.99451e-17	3.38268e-15
ENSRNOG00000045646	LOC102548682	17:43633675-43634085	147.523	460.37	-2.67581	2.67581	5.05221e-09	2.06827e-07
ENSRNOG00000056651	LOC103690068	1:88192370-88193346	6.9128	23.396	-2.67552	2.67552	0.000643925	0.00618101
ENSRNOG00000007390	Nfkbia	6:76267228-76270457	11.0977	40.3374	-2.67469	2.67469	1.62423e-11	1.11591e-09
ENSRNOG00000012739	Brf2	16:69089955-69133149	6.00903	9.09678	-2.67332	2.67332	4.65582e-14	4.88285e-12
ENSRNOG00000004863	Mpped2	3:97721237-97896422	27.7408	2.41468	2.66949	2.66949	4.51571e-16	6.17633e-14
ENSRNOG00000026679	Scn4b	8:49441106-49456279	0.17578	0.683391	-2.66937	2.66937	0.00734997	0.0426401
ENSRNOG00000001854	Tmtc1	4:182625386-182844514	3.5678	35.5501	-2.66878	2.66878	2.2921e-15	2.88261e-13
ENSRNOG00000010941	Tifa	2:232016962-232220880	1.95107	11.1763	-2.66722	2.66722	6.2469e-08	2.01093e-06
ENSRNOG00000000563	Adamts14	20:30812353-30888751	2.5335	11.1818	-2.6651	2.6651	7.23992e-11	4.34102e-09
ENSRNOG00000054212	Pde1a	3:66803247-66885094	0.522283	2.26583	-2.66399	2.66399	8.32108e-08	2.58607e-06
ENSRNOG00000011222	Dynll1	12:47074200-47076572	331.689	29.1624	2.66314	2.66314	1.70468e-16	2.56827e-14
ENSRNOG00000016289	Bmpr1b	2:247403920-247446882	5.02383	0.485869	2.66201	2.66201	2.52687e-09	1.09167e-07
ENSRNOG00000002053	Fras1	14:14439082-14689554	0.550494	2.1401	-2.66179	2.66179	3.66688e-08	1.24715e-06
ENSRNOG00000015733	Myl12b	9:119307176-119321500	209.825	18.5179	2.65996	2.65996	1.10838e-19	2.63174e-17
ENSRNOG00000008837	Ass1	3:10327414-10375826	8.81672	29.932	-2.65967	2.65967	1.29283e-13	1.27904e-11
ENSRNOG00000007159	Ccl2	10:69412017-69413870	67.6723	220.118	-2.65887	2.65887	1.05223e-10	6.14767e-09
XLOC_032478	XLOC_032478	1:248916944-249091177	0.486951	2.10087	-2.65644	2.65644	1.28237e-06	2.96607e-05
ENSRNOG00000057645	Micb	1:79754587-79788348	0.830457	2.70546	-2.65585	2.65585	0.0035914	0.0245583
ENSRNOG00000000239	Ccl7	10:69423086-69424979	21.0299	68.5992	-2.65519	2.65519	1.44284e-09	6.57098e-08
ENSRNOG00000009311	Fstl3	7:12804919-12810570	98.1509	8.23214	2.65142	2.65142	4.78731e-12	3.61545e-10
ENSRNOG00000018338	Vwa1	5:173216741-173222440	40.5279	3.21127	2.64867	2.64867	1.20402e-06	2.80938e-05
ENSRNOG00000056141	Matn3	6:34071428-34091048	9.22362	0.724923	2.64719	2.64719	8.83777e-06	0.000163024
ENSRNOG00000024689	Hopx	14:33335570-33362551	11.1678	1.01351	2.64692	2.64692	2.65215e-10	1.41321e-08
ENSRNOG00000005391	Prex2	5:7627771-7941822	0.389456	1.42249	-2.64675	2.64675	6.22446e-15	7.41935e-13
ENSRNOG00000019435	Psd	1:266048834-266074181	0.442989	1.62445	-2.64435	2.64435	0.000594798	0.00580138
ENSRNOG00000003463	Srebf1	10:46570996-46593009	142.221	12.6156	2.64361	2.64361	4.8948e-19	1.00887e-16
ENSRNOG00000007574	Padi2	5:159428515-159471144	0.914664	0.0855917	2.64284	2.64284	0.000685379	0.00651154
ENSRNOG00000014320	Inhba	17:51898217-51912496	44.1439	3.99344	2.6344	2.6344	1.83853e-16	2.75593e-14
ENSRNOG00000056038	Ehbp1l1	1:221062147-221084129	4.73454	18.1788	-2.63287	2.63287	9.58973e-14	9.7141e-12
ENSRNOG00000059748	LOC684773	17:44794130-44794522	112.882	344.016	-2.62992	2.62992	2.48002e-08	8.80467e-07
ENSRNOG00000019556	Cd9	4:157977162-158010166	223.392	18.6676	2.62829	2.62829	3.72368e-12	2.87062e-10
ENSRNOG00000050932	Pfdn4	3:168124673-168132786	10.3947	35.8557	-2.62512	2.62512	1.49977e-10	8.54381e-09
ENSRNOG00000004540	Clec3b	8:132241134-132246694	27.5778	2.64317	2.62352	2.62352	7.72958e-08	2.40981e-06
ENSRNOG00000003832	Vash2	13:109521072-109552589	0.614361	2.7896	-2.61864	2.61864	0.00243088	0.0180146
ENSRNOG00000016119	Fzd7	9:66305731-66308550	9.7917	35.0516	-2.61851	2.61851	9.1389e-09	3.53641e-07
ENSRNOG00000021569	Tiam1	11:29933163-30051103	0.213846	0.807589	-2.61657	2.61657	3.08268e-07	8.35562e-06
ENSRNOG00000003357	Col3a1	9:52023295-52059217	139.657	528.331	-2.61427	2.61427	4.79288e-13	4.23371e-11
ENSRNOG00000058891	Cys1	6:43844937-43862131	0.231358	0.815853	-2.6132	2.6132	0.00354629	0.0243305
ENSRNOG00000017833	Actn2	17:66304501-66397653	0.661367	0.0615973	2.61311	2.61311	0.000541848	0.00537502
ENSRNOG00000006721	AABR07049064.1	5:103024376-103090629	0.195887	0.678248	-2.61161	2.61161	0.000361265	0.00384452
ENSRNOG00000021053	Lsr	1:89383519-89399041	1.87502	0.154688	2.60819	2.60819	0.00460963	0.0299112
ENSRNOG00000051905	Wnt2	4:45292437-45332420	0.16505	0.586571	-2.60493	2.60493	0.00183832	0.0144495
ENSRNOG00000012053	S100a16	2:189922996-189928848	90.6902	7.39876	2.60405	2.60405	5.96671e-09	2.40941e-07
ENSRNOG00000050933	AABR07027753.3	17:43821225-43821536	343.206	949.994	-2.60323	2.60323	2.0446e-06	4.4752e-05
ENSRNOG00000010791	Ripor3	3:164715913-164728338	0.354769	1.3838	-2.602	2.602	0.00519439	0.0327549
ENSRNOG00000021521	Chst5	19:44115120-44135387	2.79555	0.228638	2.60022	2.60022	0.000985541	0.00874066
ENSRNOG00000001143	Cit	12:46334665-46494174	24.4204	2.01992	2.59944	2.59944	1.22048e-12	1.01468e-10
ENSRNOG00000014021	Matn4	3:160838632-160853680	15.0484	1.20664	2.59433	2.59433	3.87764e-07	1.01489e-05
ENSRNOG00000016225	Fgd3	17:15749978-15800842	0.393262	1.35013	-2.59031	2.59031	0.000129432	0.00163679
ENSRNOG00000005008	Angpt4	3:147422095-147455670	0.178452	0.690237	-2.58948	2.58948	0.00444409	0.0291231
ENSRNOG00000058914	Rbx1	7:122700854-122710060	119.559	5.96624	2.58809	2.58809	7.33687e-09	2.89958e-07
ENSRNOG00000007590	Eya1	5:4366031-4515558	0.712694	3.28668	-2.58672	2.58672	1.34185e-06	3.0849e-05
ENSRNOG00000018336	Eps8l2	1:214328071-214353461	2.67073	0.247761	2.58082	2.58082	5.35314e-05	0.000764219
ENSRNOG00000003209	Pcp4l1	13:89542378-89565832	31.303	2.6368	2.57826	2.57826	7.21855e-05	0.000992466
ENSRNOG00000007030	Epha7	5:43603043-43757549	1.19342	4.00878	-2.57822	2.57822	3.56214e-16	4.987e-14
ENSRNOG00000014702	Elovl2	17:21382455-21422407	1.10366	0.111176	2.57559	2.57559	0.00216665	0.0165098
ENSRNOG00000011971	C1s	4:157143592-157155609	13.885	47.3029	-2.57448	2.57448	1.77079e-15	2.24602e-13
ENSRNOG00000009219	Hepacam	8:39848448-39865130	16.8082	1.53666	2.57212	2.57212	1.70492e-11	1.1606e-09
ENSRNOG00000049714	Asap3	5:154552195-154594785	2.24503	7.75497	-2.57124	2.57124	3.03034e-15	3.73197e-13
ENSRNOG00000005389	Ppp2ca	10:37535871-37554664	61.8646	5.73935	2.56954	2.56954	1.74516e-15	2.2326e-13
ENSRNOG00000000488	Hmga1	20:7133003-7142878	1.96974	6.73208	-2.56711	2.56711	2.79654e-05	0.000441027
ENSRNOG00000027230	Fhod3	18:16650806-17332210	4.96422	0.472205	2.56698	2.56698	3.08106e-11	1.99663e-09
ENSRNOG00000013954	Alpl	5:156086497-156141537	0.178127	0.668736	-2.56633	2.56633	0.00166484	0.0133547
ENSRNOG00000005985	Kcnma1	15:344360-1047956	0.897097	0.079326	2.56628	2.56628	0.000134915	0.00169242
ENSRNOG00000055049	Aldh1a2	8:77640222-77719489	0.107375	0.42501	-2.56512	2.56512	0.00722436	0.0421504
ENSRNOG00000007687	Sema7a	8:62723788-62745868	59.7182	5.37309	2.56483	2.56483	1.8192e-10	1.00568e-08
ENSRNOG00000003812	Nlgn3	X:71199491-71222732	6.43169	0.65059	2.56172	2.56172	6.34268e-06	0.000122799
ENSRNOG00000032339	Rasl12	8:70915953-70930179	5.44243	19.9647	-2.55906	2.55906	4.74008e-10	2.36603e-08
ENSRNOG00000002579	Parm1	14:17969219-18076907	4.14233	15.3673	-2.55847	2.55847	3.56616e-10	1.86017e-08
ENSRNOG00000055512	Hist1h2bk	17:44520523-44528513	95.4961	276.067	-2.55665	2.55665	7.11015e-10	3.44257e-08
ENSRNOG00000026128	Cpne8	7:131623181-131798236	10.9872	1.07941	2.55552	2.55552	2.11491e-17	3.53137e-15
ENSRNOG00000003144	Gprc5c	10:103395511-103417358	2.83261	9.25384	-2.5437	2.5437	0.000131167	0.00165379
ENSRNOG00000012580	Ccdc141	3:63863951-64024205	0.270784	0.895639	-2.54207	2.54207	6.83908e-11	4.13271e-09
ENSRNOG00000050523	AABR07049579.2	5:129370507-129424630	7.42577	23.7777	-2.53734	2.53734	0.00017938	0.00215111
ENSRNOG00000014333	Vcam1	2:219071193-219097619	3.9035	12.0522	-2.53648	2.53648	1.71443e-10	9.5647e-09
ENSRNOG00000007338	Fbln2	4:122835436-122895121	1853.26	155.373	2.53583	2.53583	0.000223504	0.00258822
ENSRNOG00000028713	Acvrl1	7:142776252-142787335	1.50729	5.36687	-2.53302	2.53302	2.57354e-05	0.000409999
ENSRNOG00000013938	Tshz3	1:92703080-92774975	0.212223	0.78472	-2.52876	2.52876	0.000145702	0.0018041
ENSRNOG00000013179	Tinagl1	5:148382706-148392697	17.9268	59.0971	-2.5272	2.5272	3.98031e-16	5.52035e-14
ENSRNOG00000010392	Nrg1	16:63815560-64057434	41.858	3.79541	2.5262	2.5262	3.80233e-08	1.28681e-06
ENSRNOG00000042252	AC106648.1	10:97641368-97684613	0.323429	1.64116	-2.52576	2.52576	6.92472e-05	0.000958609
ENSRNOG00000052725	Shisal1	7:125340475-125407806	13.249	1.15333	2.52461	2.52461	0.00144155	0.0118881
ENSRNOG00000016874	Zfp521	18:5031676-5314585	21.3158	2.00887	2.52351	2.52351	3.18931e-12	2.49072e-10
ENSRNOG00000015035	Myo7b	18:24717470-24823858	0.518544	1.69733	-2.51998	2.51998	0.000212925	0.00249098
ENSRNOG00000006237	Gpr37l1	13:51985684-51992693	18.8294	2.01512	2.51703	2.51703	1.58338e-06	3.57647e-05
ENSRNOG00000011647	S100a6	2:190007027-190008511	343.386	1054.37	-2.51557	2.51557	1.79066e-12	1.44421e-10
ENSRNOG00000006170	Bach2	5:47546014-47807166	5.66457	0.523617	2.51493	2.51493	9.135e-07	2.19181e-05
ENSRNOG00000050404	Pmepa1	3:171294856-171342646	293.1	27.2856	2.5137	2.5137	9.42102e-12	6.75401e-10
ENSRNOG00000020014	Myh14	1:100608966-100671074	20.233	1.72432	2.51206	2.51206	2.91438e-07	7.95026e-06
ENSRNOG00000012966	Acadl	9:73833388-73871888	36.7803	3.55338	2.51124	2.51124	1.26162e-16	1.93016e-14
ENSRNOG00000031824	Slc44a2	8:22368745-22385864	135.01	13.5312	2.5103	2.5103	4.5593e-18	8.35309e-16
ENSRNOG00000010694	Tpbg	8:93491761-93495130	7.53485	26.8479	-2.5085	2.5085	1.21264e-05	0.000212965
ENSRNOG00000050413	Samd15	6:111204552-111241303	0.165343	0.486151	-2.50696	2.50696	0.00329435	0.0229468
ENSRNOG00000012375	Inpp1	9:53546018-53574690	9.83901	0.993883	2.50055	2.50055	6.07648e-12	4.52005e-10
ENSRNOG00000002468	Tnr	13:77485113-77678437	8.1233	0.70443	2.49915	2.49915	6.61893e-11	4.03388e-09
ENSRNOG00000045644	LOC684762	17:43807130-43807540	337.445	930.595	-2.49849	2.49849	1.92454e-08	6.99147e-07
ENSRNOG00000048215	AC130391.3	17:43617247-43617558	95.3819	283.199	-2.49822	2.49822	4.62941e-06	9.31531e-05
ENSRNOG00000028975	Hist2h3c2	2:198358850-198389291	186.238	535.041	-2.49621	2.49621	3.66459e-10	1.89306e-08
ENSRNOG00000052087	Ubap2	5:57534695-57632182	26.0794	2.77821	2.49584	2.49584	4.92722e-15	5.99343e-13
ENSRNOG00000059166	Ldb3	16:10878334-10941501	0.174715	0.586821	-2.49497	2.49497	0.00681837	0.0402399
ENSRNOG00000019077	Lipa	1:252816527-252849904	69.8877	7.36678	2.49454	2.49454	1.5905e-13	1.54268e-11
ENSRNOG00000011885	Rhpn2	1:91596397-91657395	4.29234	0.45028	2.49282	2.49282	1.34073e-09	6.13142e-08
ENSRNOG00000002273	Naaa	14:17283124-17302366	0.653408	2.4465	-2.49175	2.49175	0.00158458	0.0128253
ENSRNOG00000014453	Anxa5	2:123162461-123193130	401.48	39.7604	2.48644	2.48644	1.56504e-17	2.70061e-15
ENSRNOG00000021079	Fxyd1	1:89484199-89488223	51.7027	4.26518	2.48563	2.48563	1.10891e-05	0.000197614
ENSRNOG00000053659	RGD1311703	1:185558036-185569190	38.8077	3.91372	2.48495	2.48495	2.39617e-14	2.67363e-12
ENSRNOG00000012663	Mfsd6	9:53626592-53710817	7.29812	0.565246	2.48472	2.48472	6.99977e-05	0.000967194
ENSRNOG00000011439	Grk5	1:282265370-282462605	3.07052	10.8322	-2.48471	2.48471	1.17146e-06	2.7377e-05
ENSRNOG00000053550	Itga1	2:47127219-47281421	78.467	7.89004	2.48319	2.48319	1.08696e-13	1.0899e-11
ENSRNOG00000058484	Anp32a	AABR07024206.1:1946-8593	15.8152	1.49842	2.48286	2.48286	2.21854e-05	0.000360999
ENSRNOG00000012036	Pcsk5	1:236031988-236313858	47.4311	4.42782	2.48211	2.48211	1.78873e-08	6.53007e-07
ENSRNOG00000010911	Tmem108	8:111967583-112265617	5.65853	0.939099	2.48065	2.48065	1.66611e-15	2.1407e-13
ENSRNOG00000008000	Syt13	3:81814261-81854605	0.157557	0.502528	-2.47811	2.47811	0.00272473	0.0197533
ENSRNOG00000048898	Wasf3	12:10298555-10391270	10.1749	0.944428	2.47774	2.47774	0.00103484	0.00907356
ENSRNOG00000007882	Ablim2	14:80045078-80169472	3.06156	0.262793	2.47658	2.47658	5.38486e-07	1.36601e-05
ENSRNOG00000009032	Ttll3	4:145342193-145370750	0.371968	1.2138	-2.4733	2.4733	0.00750418	0.0432948
ENSRNOG00000013526	Rassf4	4:148769096-148803988	118.505	11.8139	2.46621	2.46621	2.9392e-16	4.21427e-14
ENSRNOG00000004448	Acss3	7:49047013-49250957	0.404552	1.42276	-2.46304	2.46304	4.60775e-07	1.18611e-05
ENSRNOG00000022429	Minar2	18:54108493-54123049	7.76683	0.72562	2.46304	2.46304	0.00631194	0.037892
ENSRNOG00000061639	AABR07044404.1	20:4673843-4940256	0.649636	2.81084	-2.46093	2.46093	9.1457e-12	6.60448e-10
ENSRNOG00000060179	Gpc3	X:139579268-139916883	1.0684	3.89273	-2.45602	2.45602	4.23364e-06	8.67181e-05
ENSRNOG00000046547	Rbm24	17:18671044-18682876	2.53325	0.222528	2.4542	2.4542	0.00760906	0.0437308
ENSRNOG00000017523	H6pd	5:166998881-167030441	3.77797	12.3791	-2.44966	2.44966	2.57696e-12	2.04504e-10
ENSRNOG00000046891	Hk1	20:31912262-31956649	92.4191	9.54935	2.44897	2.44897	2.73984e-17	4.49273e-15
ENSRNOG00000013714	Snrpd1	18:1866080-1876613	22.8932	2.35919	2.44627	2.44627	1.54891e-10	8.73983e-09
ENSRNOG00000053845	Hist1h2bl	17:44748482-44748862	27.723	74.3615	-2.4453	2.4453	0.00083402	0.00763532
ENSRNOG00000046204	Tspan15	20:31813192-31857097	13.987	1.33659	2.44494	2.44494	7.37782e-10	3.56055e-08
ENSRNOG00000018993	Ilk	1:170578889-170585189	287.432	29.7728	2.44437	2.44437	1.86338e-16	2.77916e-14
ENSRNOG00000047143	Fkbp1b	6:29975876-29987451	15.83	1.45292	2.4442	2.4442	0.00194905	0.0151831
ENSRNOG00000021919	Rhoj	6:98284170-98367756	4.98489	20.1876	-2.44051	2.44051	3.15567e-14	3.41826e-12
ENSRNOG00000005375	RGD1564053	5:6936016-7465510	0.105968	0.348875	-2.43834	2.43834	1.98368e-06	4.35793e-05
ENSRNOG00000026604	Cercam	3:8428831-8444851	10.4793	1.02611	2.43779	2.43779	2.16738e-05	0.000353857
ENSRNOG00000009531	Col9a3	3:176102351-176124306	10.5219	1.09649	2.43751	2.43751	4.60845e-10	2.31045e-08
ENSRNOG00000026490	Dnm3	13:79910382-80379957	1.84876	0.194158	2.43749	2.43749	1.38461e-05	0.000238925
ENSRNOG00000001431	Rasa4	12:23596981-23624316	0.778685	2.57027	-2.43662	2.43662	0.00228969	0.0171872
ENSRNOG00000005854	Angpt1	7:81342280-81592206	0.838051	2.92275	-2.43522	2.43522	2.01309e-07	5.71757e-06
ENSRNOG00000000186	Tst	7:119616324-119623072	32.5971	3.10695	2.4349	2.4349	8.42707e-08	2.61354e-06
ENSRNOG00000027606	Neurl1b	10:17048251-17075139	1.75336	4.76324	-2.42761	2.42761	3.72886e-07	9.82884e-06
ENSRNOG00000046308	LOC100910308	14:33696877-34040873	17.4312	1.8283	2.42733	2.42733	3.33246e-05	0.000511943
ENSRNOG00000007415	Ptgs1	3:15560712-15582344	2.68851	8.81068	-2.42647	2.42647	6.73288e-09	2.68953e-07
ENSRNOG00000004461	NEWGENE_6497122	10:13112212-13115294	4.24364	13.2024	-2.42301	2.42301	8.8751e-05	0.00118282
ENSRNOG00000018524	Ezr	1:47287874-47331412	55.9149	5.63776	2.42099	2.42099	5.83233e-14	6.09519e-12
ENSRNOG00000005290	Ywhae	10:63884338-63921709	230.817	25.2427	2.4159	2.4159	3.00973e-16	4.29466e-14
ENSRNOG00000038686	Ap1s2	X:32329598-32355307	35.1979	3.31058	2.40949	2.40949	2.20534e-08	7.91468e-07
ENSRNOG00000014163	Zfp536	1:93851454-93949187	0.157409	0.520348	-2.40635	2.40635	0.000400476	0.00417203
ENSRNOG00000010386	H2afx	8:48665652-48666981	41.6495	107.463	-2.40197	2.40197	4.63113e-07	1.19006e-05
ENSRNOG00000013312	Kcnt2	13:57131317-57521836	0.0763377	0.217225	-2.40091	2.40091	0.000707166	0.00666943
ENSRNOG00000055936	Trnp1	5:151702796-151709998	1.88292	7.77009	-2.39719	2.39719	0.00174265	0.0138183
ENSRNOG00000017146	Nfatc1	18:77203525-77322690	11.6522	1.55471	2.39718	2.39718	2.87416e-14	3.12473e-12
ENSRNOG00000019983	Mlx	10:88991986-89002152	29.0103	3.14622	2.39462	2.39462	2.3034e-07	6.41925e-06
ENSRNOG00000004752	Nalcn	15:109734065-110046704	6.50808	0.533011	2.39399	2.39399	1.34942e-06	3.09991e-05
ENSRNOG00000059880	Rubcn	11:71151132-71197035	47.1414	5.01284	2.39213	2.39213	1.4554e-16	2.21519e-14
ENSRNOG00000004426	Rps27a	14:113914670-113968539	319.339	739.827	-2.38911	2.38911	2.84301e-06	6.02718e-05
XLOC_305236	XLOC_305236	9:16267286-16287542	1.05579	3.22988	-2.38814	2.38814	4.6688e-06	9.38186e-05
ENSRNOG00000011648	Aqp1	4:85551502-85569360	18.8269	54.1126	-2.38781	2.38781	2.27636e-11	1.51826e-09
ENSRNOG00000009886	Fkbp14	4:84751943-84768249	59.9536	6.47771	2.38431	2.38431	2.51088e-13	2.33614e-11
ENSRNOG00000019838	Gmfg	1:85312483-85322850	4.24526	12.8715	-2.3834	2.3834	4.33638e-06	8.8639e-05
ENSRNOG00000011310	Pde10a	1:52360296-52544603	1.01969	5.02261	-2.38045	2.38045	0.00114836	0.0098645
ENSRNOG00000001527	Cd80	11:64827635-64855353	0.341549	0.861089	-2.37958	2.37958	0.00578722	0.0354446
ENSRNOG00000005798	Cav3	4:144382945-144398917	11.7324	1.08239	2.37907	2.37907	4.80559e-05	0.000697798
ENSRNOG00000000723	RT1-CE5	20:4788978-4940258	5.27697	16.4626	-2.37788	2.37788	1.14e-14	1.31654e-12
ENSRNOG00000060973	AABR07013843.1	2:259106988-259151675	1.17208	0.131116	2.37769	2.37769	0.0038594	0.0260571
ENSRNOG00000028569	Arhgap27	10:91419912-91451582	0.346457	1.02299	-2.37222	2.37222	0.00896846	0.0495595
ENSRNOG00000019128	St8sia4	9:103117506-103207190	0.333208	0.99829	-2.37174	2.37174	3.33117e-07	8.89911e-06
ENSRNOG00000009263	Ifi27	6:127327959-127334428	27.2092	79.3075	-2.36856	2.36856	4.77296e-13	4.2287e-11
ENSRNOG00000050827	Pdcd5	1:91960972-91966426	3.10178	9.05961	-2.36808	2.36808	0.00317836	0.0223222
ENSRNOG00000043416	Bcl3	1:80730499-80744831	1.42146	4.38413	-2.36727	2.36727	1.51718e-05	0.000258643
ENSRNOG00000052555	Hist2h2aa3	2:198388809-198389201	279.821	733.953	-2.3671	2.3671	1.58233e-09	7.10493e-08
ENSRNOG00000031979	ATP6	MT:7919-8599	11.7188	31.2159	-2.3638	2.3638	0.00270387	0.019626
ENSRNOG00000001044	Aimp2	12:12738812-12754037	18.7049	2.11299	2.3631	2.3631	4.7687e-09	1.9685e-07
ENSRNOG00000048357	Phykpl	10:34938667-34962984	3.01538	9.53978	-2.36289	2.36289	3.97656e-08	1.33663e-06
ENSRNOG00000033663	P4ha2	10:39435227-39464188	23.7134	75.4767	-2.36224	2.36224	1.57429e-10	8.86623e-09
ENSRNOG00000008996	Dpysl5	6:26939697-27024129	6.40469	0.674622	2.35957	2.35957	0.000201004	0.0023702
ENSRNOG00000056485	LOC103694903	AABR07024291.1:113521-132313	29.8267	3.33455	2.3594	2.3594	9.40721e-14	9.56185e-12
ENSRNOG00000018355	Msx2	17:11683862-11689527	1.21069	3.75928	-2.35617	2.35617	0.00323861	0.0226382
ENSRNOG00000030719	Csmd1	16:78539489-78850222	0.190828	0.018252	2.35518	2.35518	0.00094937	0.00847682
ENSRNOG00000023972	Col4a2	16:83386388-83632084	121.215	376.818	-2.35417	2.35417	2.65635e-12	2.09209e-10
ENSRNOG00000052887	Dnajc6	5:120340646-120492487	1.13972	0.124853	2.3531	2.3531	1.2515e-07	3.70334e-06
ENSRNOG00000020113	Cnnm2	1:266530477-266649398	3.08526	8.68218	-2.3521	2.3521	2.32876e-13	2.17351e-11
ENSRNOG00000025350	Ppp1r13l	1:80279706-80290408	20.1628	2.29317	2.35203	2.35203	5.77325e-09	2.34405e-07
ENSRNOG00000014443	Pde5a	2:226900619-227041576	2.65404	8.1519	-2.35169	2.35169	4.46945e-12	3.39267e-10
ENSRNOG00000028404	Ppp1r1b	10:86303727-86312762	5.32132	0.564632	2.35167	2.35167	0.00102724	0.00902295
ENSRNOG00000012868	Uaca	8:65686622-65774989	3.05762	9.06547	-2.34768	2.34768	3.07974e-11	1.99663e-09
ENSRNOG00000001091	Hip1r	12:38024519-38053085	20.2801	2.08212	2.3453	2.3453	6.02013e-10	2.96806e-08
ENSRNOG00000060769	Hist1h2bd	17:44833924-44834305	53.153	128.678	-2.34468	2.34468	0.000227573	0.0026253
ENSRNOG00000003929	Pcdh19	X:104391607-104493757	0.705789	2.29921	-2.34431	2.34431	1.3348e-06	3.07109e-05
ENSRNOG00000028930	Dab2	2:55747318-55768270	2.70211	9.25339	-2.34137	2.34137	0.000185393	0.00221467
ENSRNOG00000025502	Arhgef37	18:56817988-56870839	1.17954	0.128212	2.33991	2.33991	0.00112316	0.0096793
ENSRNOG00000013515	Ptpru	5:149922352-149996334	0.632912	1.82618	-2.33685	2.33685	1.30041e-09	5.97464e-08
ENSRNOG00000019907	Nfkbie	9:17827692-17841670	5.55016	16.2664	-2.33578	2.33578	9.84637e-11	5.7755e-09
ENSRNOG00000018939	Rexo2	8:52802595-52814321	89.4065	10.4855	2.33512	2.33512	2.20489e-14	2.49775e-12
ENSRNOG00000015093	Sparcl1	14:6994190-7025308	1.42144	4.50826	-2.33475	2.33475	6.24958e-07	1.56397e-05
ENSRNOG00000039207	Ccdc71l	6:51662224-51662874	10.5696	30.6679	-2.33373	2.33373	0.00287906	0.0205905
ENSRNOG00000043410	Cfap300	8:6218393-6235967	20.467	2.25839	2.3334	2.3334	7.67941e-12	5.61391e-10
ENSRNOG00000029012	Shisa6	10:52744196-53037816	1.19709	0.187409	2.33328	2.33328	2.01641e-06	4.42328e-05
ENSRNOG00000024602	Plekha7	1:185356975-185538694	34.5305	3.7919	2.33318	2.33318	4.06205e-06	8.37233e-05
ENSRNOG00000027697	Nmnat2	13:70379346-70559458	3.56506	0.293461	2.33201	2.33201	1.046e-05	0.000188381
ENSRNOG00000002693	Nme1	10:81657153-81666523	101.997	10.9793	2.32998	2.32998	4.1524e-12	3.16821e-10
ENSRNOG00000015594	Rftn2	9:61756428-61810417	10.8404	1.31896	2.32938	2.32938	3.92056e-10	2.01319e-08
ENSRNOG00000003029	Calr	19:25956771-25961666	1127.72	132.249	2.32876	2.32876	2.93128e-13	2.69351e-11
ENSRNOG00000019339	AABR07051518.1	3:15084634-15278645	0.279711	0.0274443	2.32814	2.32814	0.00450654	0.0294159
ENSRNOG00000060561	Gdpd1	10:74334975-74376507	6.2131	0.5927	2.32813	2.32813	7.55234e-05	0.00103059
ENSRNOG00000026091	Slc10a4	14:37764839-37770059	11.7	1.13438	2.32425	2.32425	0.00233479	0.0174683
ENSRNOG00000059970	AABR07024869.1	16:20107538-20149067	0.169686	0.526422	-2.32275	2.32275	0.00524387	0.0329802
ENSRNOG00000047002	Fstl5	2:174542667-175233457	0.507462	0.049244	2.31976	2.31976	5.14555e-07	1.31203e-05
ENSRNOG00000014661	Zfp385d	15:6200829-6587367	5.81318	0.577376	2.31948	2.31948	2.06576e-10	1.12706e-08
ENSRNOG00000014259	Mycl	5:140692779-140698609	6.0804	0.651826	2.31793	2.31793	0.00319762	0.0224203
ENSRNOG00000012199	Sox2	2:121062000-121195065	75.5363	8.01393	2.3173	2.3173	2.90614e-07	7.93508e-06
ENSRNOG00000004172	Pdk2	10:82839153-82852660	51.0477	5.61918	2.31447	2.31447	6.13151e-13	5.30563e-11
ENSRNOG00000048222	Nlrc5	19:10905542-10976396	0.0782967	0.223866	-2.31387	2.31387	0.00725977	0.0422573
ENSRNOG00000003228	Mid1ip1	X:13114569-13116743	84.0456	9.01744	2.3134	2.3134	1.54264e-07	4.47998e-06
ENSRNOG00000023786	Ybx1	5:138319762-138336475	197.715	22.3268	2.31337	2.31337	5.89326e-12	4.40585e-10
ENSRNOG00000011502	Col9a2	5:139963002-139979864	6.07267	19.0382	-2.31317	2.31317	6.84208e-08	2.16727e-06
ENSRNOG00000020829	Them4	2:195553971-195577680	3.09698	0.362781	2.31173	2.31173	0.000136334	0.00170661
ENSRNOG00000054539	AABR07027811.3	17:44763598-44764008	260.736	635.916	-2.31128	2.31128	1.19001e-07	3.54971e-06
ENSRNOG00000039197	LOC108348074	5:64476317-64542645	11.8113	34.0683	-2.30882	2.30882	1.27887e-14	1.47119e-12
ENSRNOG00000005917	Pawr	7:51273771-51353748	14.1278	39.8866	-2.30807	2.30807	5.1457e-15	6.18318e-13
ENSRNOG00000039969	Dsc2	18:11826706-11858754	1.29859	0.152675	2.30754	2.30754	0.00264655	0.0193186
ENSRNOG00000033064	Edil3	2:17616248-18128512	0.238212	0.717568	-2.3044	2.3044	3.31434e-07	8.87011e-06
ENSRNOG00000023148	Col11a1	2:216863428-217056523	620.919	66.6703	2.30409	2.30409	2.15209e-11	1.44185e-09
ENSRNOG00000017990	Ubap2l	2:189334341-189400323	38.9096	4.65981	2.30363	2.30363	1.43982e-12	1.18377e-10
ENSRNOG00000007887	Elk4	13:48790509-48813260	8.63828	1.8644	2.30236	2.30236	0.00018665	0.00222659
ENSRNOG00000018384	Adam12	1:205956342-206282575	115.486	13.42	2.30178	2.30178	6.39215e-16	8.58457e-14
ENSRNOG00000001518	Itga6	3:58443101-58515124	50.869	5.54979	2.30162	2.30162	3.09188e-07	8.37291e-06
XLOC_064191	XLOC_064191	12:38981493-39001905	0.392119	1.06598	-2.29978	2.29978	0.00246029	0.0181826
ENSRNOG00000018674	Ntrk3	1:139890560-140262503	0.398114	1.00516	-2.29897	2.29897	0.00789694	0.045056
ENSRNOG00000011568	Rspo3	1:30681625-30766860	0.22352	0.718116	-2.29576	2.29576	0.00163135	0.013132
ENSRNOG00000007923	Cgref1	6:26797126-26809129	29.9304	3.25409	2.29489	2.29489	1.20168e-10	6.93886e-09
ENSRNOG00000009694	Bmp4	15:20776054-20823707	4.45481	13.3957	-2.29419	2.29419	1.25668e-08	4.75136e-07
ENSRNOG00000018179	Glt8d1	16:7082450-7097401	28.9311	3.26412	2.28933	2.28933	1.66485e-09	7.44168e-08
ENSRNOG00000016196	Dlgap1	9:118586179-119158196	3.14425	0.303717	2.28866	2.28866	0.0010886	0.00943349
ENSRNOG00000014166	Smoc2	1:56242346-56374120	0.304688	0.972028	-2.28849	2.28849	7.2541e-05	0.000995384
ENSRNOG00000000473	Pfdn6	20:5455974-5457444	27.1712	2.80904	2.28584	2.28584	0.00839465	0.0470774
ENSRNOG00000012546	Frmpd1	5:60809762-60837764	21.0145	2.15751	2.28285	2.28285	1.18878e-05	0.000209643
ENSRNOG00000002135	Sgcb	14:37113210-37128737	31.2478	3.41462	2.28146	2.28146	2.29471e-10	1.24056e-08
ENSRNOG00000007827	Cox4i2	3:148234193-148245416	6.57689	21.2649	-2.28072	2.28072	0.000205438	0.00241386
ENSRNOG00000010666	Ccn5	3:160197346-160219331	8.7969	23.6118	-2.27864	2.27864	3.72667e-07	9.82884e-06
ENSRNOG00000012991	Adgra2	16:69095936-69132584	21.5371	62.8685	-2.27761	2.27761	1.24741e-12	1.03129e-10
ENSRNOG00000060098	Ptms	4:157435373-157439507	532.571	62.8896	2.27674	2.27674	2.30677e-15	2.88882e-13
ENSRNOG00000007202	Sema3d	4:19224310-19413490	1.42593	4.49475	-2.27354	2.27354	5.24409e-07	1.33456e-05
ENSRNOG00000012531	Ephb2	5:155022493-155204456	10.2675	1.06619	2.27279	2.27279	2.64706e-10	1.41304e-08
ENSRNOG00000046566	Tub	1:173607101-173625550	1.65011	0.198812	2.27181	2.27181	0.00616193	0.037172
ENSRNOG00000002810	Gfpt2	10:35279236-35325508	15.9151	1.64785	2.27006	2.27006	3.46055e-08	1.18876e-06
ENSRNOG00000052718	AABR07061707.1	4:140246398-140541908	0.659517	1.45042	-2.26906	2.26906	1.37862e-09	6.29497e-08
ENSRNOG00000000168	Gatm	3:114711562-114728410	6.82232	0.798025	2.26864	2.26864	8.16796e-06	0.000152469
ENSRNOG00000013572	Lxn	2:164627292-164645966	73.4256	7.82913	2.26507	2.26507	4.64378e-06	9.33789e-05
ENSRNOG00000005377	Tmem11	10:47116092-47164596	23.3873	2.40301	2.26486	2.26486	9.37954e-12	6.74055e-10
ENSRNOG00000008834	Dach1	15:82099159-82482009	2.51551	0.298219	2.26481	2.26481	3.31513e-14	3.56497e-12
ENSRNOG00000019283	P2ry2	1:166031272-166037424	9.08755	1.23671	2.26236	2.26236	0.00407698	0.0271988
ENSRNOG00000047898	Hist2h2aa2	2:198381798-198382190	297.873	726.043	-2.26093	2.26093	6.77048e-09	2.69729e-07
ENSRNOG00000021916	Slc16a12	1:252976644-253054131	3.1524	0.526393	2.25983	2.25983	9.85138e-06	0.00017938
ENSRNOG00000008412	Gprc5a	4:168832910-168851652	11.1122	1.23963	2.25744	2.25744	1.24277e-07	3.69402e-06
ENSRNOG00000017073	Car9	5:59008933-59015528	457.16	45.4132	2.25698	2.25698	0.00011257	0.00145518
ENSRNOG00000018454	Apoe	1:80612895-80617057	32.873	94.84	-2.25689	2.25689	2.30065e-10	1.24152e-08
ENSRNOG00000047309	AABR07062290.1	4:167219548-167226766	3.2224	8.68096	-2.25448	2.25448	2.33679e-05	0.000376525
ENSRNOG00000018627	Plekhb1	1:165560214-165680206	8.31616	0.396165	2.25332	2.25332	1.5465e-08	5.7375e-07
ENSRNOG00000060349	Fam3c	4:49387989-49439867	17.032	1.96162	2.25308	2.25308	7.6529e-08	2.39093e-06
ENSRNOG00000059017	AC106292.2	11:65741897-65760875	0.968455	2.47564	-2.25279	2.25279	0.000102147	0.00133498
ENSRNOG00000023385	Rpl37a	9:80002045-80005027	73.9668	180.599	-2.25245	2.25245	4.36817e-09	1.81072e-07
ENSRNOG00000003479	Rnf150	19:24043896-24265444	0.360774	1.541	-2.25092	2.25092	8.1253e-10	3.91492e-08
ENSRNOG00000014785	Ykt6	14:86195892-86205712	112.312	12.9843	2.24919	2.24919	3.91229e-13	3.54014e-11
ENSRNOG00000002524	Gpr37	4:51822153-51844331	1.74373	0.216444	2.24911	2.24911	0.00405225	0.0270816
ENSRNOG00000001086	Vps37b	12:37984790-38023368	52.3977	5.959	2.24499	2.24499	7.73572e-11	4.61036e-09
ENSRNOG00000053557	LOC102553386	10:72147816-72148783	31.0746	3.6913	2.2447	2.2447	0.00653484	0.0388842
ENSRNOG00000002832	Slc16a2	X:74577131-74706214	2.7412	8.3665	-2.24447	2.24447	6.5898e-07	1.63533e-05
ENSRNOG00000042788	AABR07006480.1	1:236884534-236900904	16.23	1.62019	2.24436	2.24436	5.12972e-05	0.000738003
ENSRNOG00000025551	Rgs22	7:74781783-74902001	2.80189	0.2296	2.23377	2.23377	0.000218874	0.00254661
XLOC_029379	XLOC_029379	1:197269402-197482259	0.972541	0.105172	2.23013	2.23013	2.30597e-05	0.000372571
ENSRNOG00000013794	Rbp1	8:106449321-106470842	33.3829	87.2461	-2.22954	2.22954	8.86135e-14	9.10051e-12
ENSRNOG00000005291	Slc38a1	7:137975549-138039984	26.1243	2.9661	2.22891	2.22891	9.09045e-12	6.5806e-10
ENSRNOG00000023643	Mmp17	12:30702571-30728655	0.285155	0.738017	-2.22876	2.22876	0.00526666	0.0330754
ENSRNOG00000017729	Psmg2	18:63394900-63409600	11.9415	1.443	2.22575	2.22575	1.52145e-07	4.42712e-06
ENSRNOG00000008659	Arhgap21	17:87725867-87826421	52.6459	6.52929	2.22547	2.22547	1.1783e-13	1.17356e-11
ENSRNOG00000020435	Terf2	19:39271932-39300893	5.53515	0.710221	2.22201	2.22201	2.09604e-05	0.000343514
ENSRNOG00000003365	Cadm3	13:91842333-91873096	17.1815	2.1361	2.22081	2.22081	1.95603e-09	8.60072e-08
ENSRNOG00000045683	LOC102553715	10:49000973-49003931	363.603	41.7415	2.2185	2.2185	2.23769e-09	9.74067e-08
ENSRNOG00000001953	Bace2	11:37798144-37880821	25.0185	2.77889	2.21776	2.21776	6.68695e-11	4.05038e-09
ENSRNOG00000038330	RGD1359508	2:128642801-128737988	1.20449	2.33905	-2.21682	2.21682	2.4054e-05	0.000386322
ENSRNOG00000022657	Tmem97	10:65811456-65820538	33.6353	4.17496	2.21412	2.21412	2.87513e-10	1.5211e-08
ENSRNOG00000061928	Myo1e	8:76754492-76839593	43.2253	5.90647	2.21411	2.21411	3.75909e-12	2.89041e-10
ENSRNOG00000038610	AABR07034445.1	11:72108963-72109964	62.7814	8.00599	2.21232	2.21232	0.000663189	0.00634021
ENSRNOG00000015267	Aldh18a1	1:259057402-259089642	21.948	2.01629	2.21009	2.21009	0.00537338	0.0335963
ENSRNOG00000004158	Hdac9	6:53488883-54059119	1.31	0.125477	2.20948	2.20948	1.69761e-08	6.22806e-07
ENSRNOG00000018382	Inpp4b	19:29597905-29968424	1.11011	5.88341	-2.20911	2.20911	0.000229255	0.00264141
ENSRNOG00000018646	Hbegf	18:29329764-29340403	98.1267	11.7099	2.2071	2.2071	8.60963e-10	4.12151e-08
ENSRNOG00000011427	Hr	15:52241801-52261276	17.1184	2.19935	2.20646	2.20646	1.22975e-08	4.66738e-07
ENSRNOG00000008034	Tmeff1	5:64326733-64412523	1.04651	2.60748	-2.20305	2.20305	3.5795e-08	1.22294e-06
ENSRNOG00000000111	Coprs	16:80826681-80831791	7.0364	0.747748	2.20257	2.20257	0.00748029	0.0431936
ENSRNOG00000004666	Prr5l	3:91291875-91370167	0.293681	0.811276	-2.20206	2.20206	6.45589e-05	0.000901699
ENSRNOG00000022710	Prrg4	3:94779737-94808861	33.6393	3.62803	2.20185	2.20185	1.0571e-07	3.19173e-06
ENSRNOG00000008236	Decr1	5:29573898-29601748	37.7444	4.3929	2.20111	2.20111	9.17148e-12	6.60703e-10
ENSRNOG00000017212	Spsb1	5:166913735-166926636	10.3644	28.8013	-2.20107	2.20107	3.66749e-10	1.89306e-08
ENSRNOG00000020078	Vstm4	16:9092302-9172888	10.0368	1.19123	2.19995	2.19995	1.52702e-11	1.054e-09
ENSRNOG00000001715	Ece2	11:83948230-83964055	6.22394	0.738195	2.19707	2.19707	4.68261e-05	0.000683957
ENSRNOG00000002050	Igfbp7	14:33010300-33070190	158.736	422.568	-2.19618	2.19618	2.71098e-14	2.98007e-12
ENSRNOG00000018067	Smn1	2:30360100-30371147	15.554	2.2021	2.19431	2.19431	1.72544e-05	0.000289492
ENSRNOG00000011407	Prag1	16:59666775-59721227	110.588	12.7206	2.19341	2.19341	6.38921e-08	2.04447e-06
ENSRNOG00000004276	Itga3	10:82855613-82887497	26.2444	3.05282	2.19305	2.19305	1.52838e-10	8.69008e-09
ENSRNOG00000005342	Rassf5	13:47956790-48022333	0.203822	0.676115	-2.19187	2.19187	0.00511993	0.0324284
ENSRNOG00000008943	Penk	5:17056419-17061837	61.8077	166.125	-2.18966	2.18966	5.964e-12	4.44753e-10
ENSRNOG00000022712	Bend7	17:77448430-77527894	0.774167	0.0895277	2.18941	2.18941	0.000917237	0.00826209
ENSRNOG00000022101	Crabp2	2:187322416-187326789	2.44567	6.72558	-2.18916	2.18916	0.0024107	0.0179009
ENSRNOG00000013069	Sapcd2	3:2591331-2596583	2.54821	5.94674	-2.1844	2.1844	0.00108223	0.00939308
ENSRNOG00000014276	Plce1	1:257157264-257466064	13.4648	1.60799	2.1828	2.1828	3.22134e-09	1.3639e-07
ENSRNOG00000054080	Cgnl1	8:78126540-78278432	0.408439	1.44474	-2.18275	2.18275	0.000884414	0.00802734
ENSRNOG00000018848	Eif1b	8:129158103-129160757	49.9015	6.32684	2.1824	2.1824	3.7687e-06	7.8275e-05
ENSRNOG00000014258	Rab32	1:4637491-4653210	4.82733	13.1964	-2.18153	2.18153	3.05346e-09	1.30211e-07
ENSRNOG00000006228	Pdia4	4:77470636-77489535	177.99	22.7942	2.18108	2.18108	1.1196e-12	9.38691e-11
ENSRNOG00000005888	Fsip1	3:109969152-110021149	1.66556	0.222216	2.18106	2.18106	0.000179256	0.00215049
ENSRNOG00000000522	Cpne5	20:6419033-6500523	0.502326	0.0616433	2.18044	2.18044	0.00383412	0.0259218
ENSRNOG00000020644	Nsg2	10:15867887-15928169	14.9711	1.77045	2.17768	2.17768	4.72088e-09	1.95147e-07
ENSRNOG00000054955	AABR07005985.2	1:212169855-212211578	7.10366	0.852743	2.17725	2.17725	2.93833e-05	0.000459724
ENSRNOG00000007901	Tmed10	6:109169741-109205004	179.926	23.3466	2.1767	2.1767	2.88097e-12	2.26209e-10
ENSRNOG00000004201	Rims2	7:78090945-78594138	2.8288	0.391425	2.1749	2.1749	0.000677484	0.00644668
ENSRNOG00000050312	Ism2	6:111310060-111329882	0.518711	1.24785	-2.17177	2.17177	0.00324127	0.0226462
ENSRNOG00000012302	Gucy1a1	2:181045703-181102918	0.384362	1.18312	-2.17154	2.17154	0.00312953	0.0220367
ENSRNOG00000004757	Tmem158	8:132344710-132345708	6.98551	19.0501	-2.17105	2.17105	0.00688849	0.0405575
ENSRNOG00000011913	Cp	2:104744461-104799853	16.9003	42.3055	-2.17078	2.17078	3.39703e-14	3.63985e-12
ENSRNOG00000016827	Slc38a3	8:116406241-116422366	9.10019	1.14997	2.17026	2.17026	1.14098e-05	0.000202176
ENSRNOG00000021177	Cox8a	1:222461536-222468896	205.955	26.8647	2.16896	2.16896	6.98964e-12	5.13496e-10
ENSRNOG00000015873	Spns3	10:59057740-59253775	1.06265	2.75408	-2.1684	2.1684	2.13428e-07	6.0043e-06
ENSRNOG00000003897	Col1a1	10:82745801-82762789	3590.8	474.284	2.16743	2.16743	7.64507e-13	6.57698e-11
ENSRNOG00000021261	Rassf2	3:124575621-124610267	0.420848	1.20764	-2.16686	2.16686	0.00216231	0.0164853
ENSRNOG00000018881	Rnasek	10:56848369-56850085	62.833	8.74598	2.16416	2.16416	0.000125029	0.0015906
ENSRNOG00000009116	Itgb3bp	5:118474781-118673965	1.21189	3.6988	-2.16405	2.16405	8.89248e-08	2.7464e-06
ENSRNOG00000002139	RGD1311575	14:33649637-33677031	3.4257	0.402078	2.16252	2.16252	0.000124309	0.00158348
ENSRNOG00000024497	U2af1l4	1:89017479-89019937	14.8613	1.89611	2.16143	2.16143	0.00706776	0.0413716
ENSRNOG00000010165	Tnfaip2	6:135890931-135903647	3.95051	9.97946	-2.16086	2.16086	1.6766e-08	6.15861e-07
ENSRNOG00000033528	Tll1	16:27399467-27597240	15.9602	27.305	-2.15952	2.15952	8.77616e-13	7.52822e-11
ENSRNOG00000024536	AABR07032338.1	18:61759289-61788863	3.56208	10.3634	-2.15772	2.15772	4.85895e-05	0.000704856
ENSRNOG00000016378	Map3k8	17:56109549-56129919	0.430881	1.1376	-2.15401	2.15401	0.00401956	0.0269371
ENSRNOG00000042499	Tmsb10	4:100881879-100883275	254.172	715.087	-2.15225	2.15225	1.85155e-10	1.02145e-08
ENSRNOG00000015921	Esco2	15:42500929-42518855	0.445343	1.10307	-2.1522	2.1522	0.00651832	0.0388403
ENSRNOG00000010610	Hpgd	16:37457135-37495758	0.22001	0.595719	-2.1516	2.1516	0.00837289	0.0469679
ENSRNOG00000025332	Cd109	8:85951191-86065409	6.2073	0.720108	2.1507	2.1507	1.45914e-08	5.45431e-07
ENSRNOG00000007078	Ccn4	7:107695215-107723772	10.2908	26.3874	-2.15018	2.15018	1.58548e-12	1.29634e-10
ENSRNOG00000022681	RGD1561113	3:11408348-11410732	45.0622	110.845	-2.1465	2.1465	5.17744e-11	3.21478e-09
ENSRNOG00000017136	Syt17	1:188034495-188101566	4.37123	0.438478	2.14344	2.14344	4.98488e-05	0.000719957
ENSRNOG00000015221	Eif3f	1:173532803-173541847	184.938	23.4447	2.14286	2.14286	2.24735e-13	2.1108e-11
ENSRNOG00000050792	Tnfaip6	3:37545238-37564699	5.53352	16.3404	-2.14283	2.14283	0.000268306	0.00300957
ENSRNOG00000017383	Hikeshi	1:154142836-154170414	32.1768	4.06903	2.14049	2.14049	1.00421e-05	0.000182071
ENSRNOG00000010806	Npvf	4:80391785-80395502	105.015	9.9499	2.13925	2.13925	0.00439041	0.0288593
ENSRNOG00000001348	Erp29	12:40619377-40625883	116.329	16.3233	2.13763	2.13763	1.60521e-08	5.91836e-07
ENSRNOG00000008673	Arpc3	12:39653953-39667849	113.505	14.2943	2.13432	2.13432	5.07781e-11	3.17283e-09
ENSRNOG00000036841	Cbx5	7:144819420-144837583	24.589	3.24697	2.13417	2.13417	1.03551e-10	6.06191e-09
ENSRNOG00000049330	Mrpl30	9:44483875-44571331	7.20851	0.750812	2.1309	2.1309	0.00842413	0.0472108
ENSRNOG00000048961	Bhlhe41	4:180225453-180236435	15.7747	1.81753	2.13005	2.13005	0.000803771	0.00741098
ENSRNOG00000045829	Thbs1	3:109862117-109873466	3453.6	446.634	2.13005	2.13005	1.68773e-13	1.62109e-11
ENSRNOG00000051624	Hspe1	9:61680557-61694599	10.8483	1.43714	2.12658	2.12658	0.000115695	0.00148973
ENSRNOG00000053155	AABR07027811.2	17:44760056-44760466	178.336	374.938	-2.1254	2.1254	9.88472e-06	0.000179656
ENSRNOG00000003262	Cacng4	10:95951234-96015499	60.3094	7.10999	2.12539	2.12539	6.63996e-06	0.000127887
ENSRNOG00000014928	Apba1	1:241594565-241796513	0.451215	1.25913	-2.12394	2.12394	2.52956e-08	8.94843e-07
ENSRNOG00000029778	Maob	X:6430594-6533534	0.457411	1.18939	-2.12313	2.12313	1.32648e-06	3.05905e-05
ENSRNOG00000048050	Tmem120b	12:38894012-38916237	4.10485	0.544952	2.12193	2.12193	0.00121313	0.0103316
ENSRNOG00000020058	Celsr2	2:211183311-211207465	24.3704	3.00381	2.12049	2.12049	8.02978e-09	3.16079e-07
XLOC_248222	XLOC_248222	5:163503902-163530628	1.09345	2.87258	-2.11707	2.11707	4.17642e-05	0.000621022
ENSRNOG00000038891	Grxcr1	14:41663688-42177174	0.0525347	0.117882	-2.11659	2.11659	0.000386935	0.00406234
ENSRNOG00000053688	AABR07009965.1	2:118714969-118747998	0.221077	0.555796	-2.11512	2.11512	0.00761588	0.0437467
ENSRNOG00000009205	Lmo4	2:250218641-250241800	103.309	13.4549	2.11333	2.11333	1.08132e-08	4.15181e-07
ENSRNOG00000012989	Serinc2	5:148470061-148492232	63.2791	8.24411	2.11279	2.11279	4.25555e-13	3.81585e-11
ENSRNOG00000014798	RGD1309540	3:80095042-80349145	27.435	3.47886	2.11271	2.11271	3.19732e-12	2.49072e-10
ENSRNOG00000010593	Ctnnal1	5:73561450-73621070	9.37763	1.18214	2.11225	2.11225	3.85125e-08	1.3004e-06
ENSRNOG00000019536	Smim3	18:55744810-55823429	9.17067	25.7416	-2.11224	2.11224	1.15908e-10	6.71906e-09
ENSRNOG00000004208	Crim1	6:788548-960703	37.0477	92.2211	-2.11036	2.11036	1.37991e-13	1.35615e-11
ENSRNOG00000059491	Fgd4	11:88699222-88801883	1.32996	0.212509	2.10991	2.10991	0.00377039	0.0255316
ENSRNOG00000012820	Add3	1:273854248-273961982	23.2731	4.9656	2.10822	2.10822	1.16019e-11	8.17919e-10
ENSRNOG00000027030	Adm	1:175445088-175447259	12.4615	36.4936	-2.10752	2.10752	0.00568154	0.0349633
ENSRNOG00000014490	Bdh2	2:240461505-240482145	13.4767	1.60365	2.10612	2.10612	4.54383e-07	1.17168e-05
ENSRNOG00000002115	Sod1	11:30363280-30368862	133.142	16.8502	2.09836	2.09836	6.29568e-10	3.08343e-08
ENSRNOG00000014061	Dusp5	1:274245184-274258595	0.798243	2.11238	-2.09799	2.09799	0.00514174	0.032518
ENSRNOG00000004883	Erh	6:104280408-104290579	79.5273	10.2971	2.09604	2.09604	9.16242e-06	0.00016828
ENSRNOG00000007542	Scg5	3:105235050-105279462	3.57476	0.427892	2.09402	2.09402	2.90863e-05	0.00045628
ENSRNOG00000002721	Ndufb4	11:65960277-65966898	110.921	13.4543	2.09401	2.09401	8.63162e-08	2.66861e-06
ENSRNOG00000010284	St3gal5	4:99937558-99999902	89.6178	11.7313	2.09339	2.09339	1.60161e-12	1.30593e-10
ENSRNOG00000027869	Sox5	4:178066165-178441547	7.20973	0.917708	2.09223	2.09223	5.15756e-11	3.20915e-09
ENSRNOG00000011420	Mtmr7	16:54765325-54856225	6.44853	0.7172	2.08932	2.08932	5.383e-06	0.000106528
ENSRNOG00000038999	RT1-A1	20:5335614-5421098	7.54436	24.1007	-2.08922	2.08922	0.00251604	0.0185208
ENSRNOG00000012108	Thsd1	16:74680621-74710704	7.33523	0.763068	2.08862	2.08862	5.51212e-06	0.000108994
ENSRNOG00000005447	Ypel2	10:74243812-74298599	1.54578	4.02562	-2.08604	2.08604	9.76598e-08	2.97898e-06
ENSRNOG00000002141	Cd200	11:60371664-60405311	7.77601	20.3082	-2.08561	2.08561	1.28419e-10	7.38656e-09
ENSRNOG00000023386	LOC103690018	3:57286892-57300840	45.6961	6.30953	2.08105	2.08105	8.41825e-11	4.99707e-09
ENSRNOG00000010832	Pdgfrl	16:54240527-54450426	36.8673	4.45627	2.07965	2.07965	4.7403e-11	2.98709e-09
ENSRNOG00000053522	LOC691850	15:39570334-39656536	0.196685	0.443712	-2.07787	2.07787	0.00156301	0.0126992
ENSRNOG00000057851	LOC680254	13:74796791-75078029	4.25732	5.04548	-2.07781	2.07781	2.58191e-10	1.38074e-08
ENSRNOG00000060603	Nhsl1	1:13595295-13705396	30.5586	4.14376	2.07763	2.07763	3.14079e-13	2.87712e-11
ENSRNOG00000055572	Idh3g	X:156999826-157008733	40.9238	5.44896	2.07724	2.07724	1.78402e-10	9.89713e-09
ENSRNOG00000032398	RGD1562136	9:111327402-111347430	20.1217	2.58345	2.07701	2.07701	1.77724e-09	7.88467e-08
ENSRNOG00000061684	Ndufa9	4:159371259-159399634	53.5434	7.1059	2.07646	2.07646	1.00466e-12	8.47111e-11
ENSRNOG00000006472	Hspa2	6:99433550-99436289	31.8471	3.84962	2.07549	2.07549	0.000467494	0.00472428
ENSRNOG00000001828	Stk38l	4:181027212-181089740	51.1067	7.00273	2.0745	2.0745	1.3859e-10	7.94083e-09
ENSRNOG00000038784	Piezo2	18:58354648-58499836	0.279209	0.670286	-2.071	2.071	1.51447e-05	0.00025833
ENSRNOG00000027245	Tdrp	16:80729400-80755415	13.904	1.87671	2.07025	2.07025	2.90827e-09	1.24556e-07
ENSRNOG00000057458	Oip5	3:111416536-111422203	1.32565	2.96862	-2.06935	2.06935	0.00894745	0.0494603
ENSRNOG00000020298	Bag3	1:199941161-199965191	41.1305	5.67474	2.06784	2.06784	4.35825e-12	3.31674e-10
ENSRNOG00000004292	Sptssa	6:75540174-75551625	31.4213	3.95699	2.06763	2.06763	3.65506e-08	1.24606e-06
ENSRNOG00000018673	Sec22b	2:200076054-200098076	63.967	8.92141	2.0622	2.0622	8.96532e-13	7.66832e-11
ENSRNOG00000004844	Med30	7:92234597-92256100	4.25094	9.33029	-2.06093	2.06093	3.41293e-08	1.17649e-06
ENSRNOG00000036649	Pwwp2b	1:211582077-211603465	2.2642	5.34089	-2.06075	2.06075	0.00317463	0.0223066
ENSRNOG00000005287	Syne3	6:128637381-128727374	0.921856	2.58994	-2.06027	2.06027	6.78314e-05	0.000942526
ENSRNOG00000050767	Nrn1	17:27925057-27969433	19.4628	2.67219	2.05773	2.05773	4.08675e-11	2.60849e-09
ENSRNOG00000002632	Naca	7:2458264-2470674	204.093	26.9158	2.05587	2.05587	5.01378e-09	2.05537e-07
ENSRNOG00000007532	RGD1305178	3:9813912-9822186	7.67254	0.98286	2.05557	2.05557	0.00420038	0.027848
ENSRNOG00000011881	Slc25a15	16:74531564-74554529	9.02837	1.18503	2.05521	2.05521	1.9057e-06	4.22413e-05
ENSRNOG00000005678	Lamb1	6:50528823-50596079	15.9188	40.0914	-2.05436	2.05436	4.74321e-10	2.36603e-08
ENSRNOG00000019484	Slc6a9	5:136669674-136703697	14.9723	2.26295	2.05182	2.05182	3.9257e-05	0.000589948
ENSRNOG00000042860	Pappa2	13:76389150-76660245	0.344343	0.938434	-2.05121	2.05121	1.05667e-06	2.49299e-05
ENSRNOG00000011416	Vegfc	16:40440207-40555576	5.62156	14.6621	-2.04887	2.04887	4.85797e-05	0.000704856
ENSRNOG00000042758	Tmem243	4:21902803-21920651	2.77092	6.60699	-2.04475	2.04475	0.000322072	0.0035015
ENSRNOG00000020010	Kctd13	1:198360627-198378934	4.5616	0.615487	2.04449	2.04449	0.000274361	0.00306821
ENSRNOG00000013535	Cdh6	2:63101739-63166509	14.2461	1.81474	2.04378	2.04378	2.70396e-06	5.76119e-05
ENSRNOG00000013018	Eda2r	X:66561286-66602506	1.55062	3.53692	-2.04316	2.04316	9.76311e-07	2.32373e-05
ENSRNOG00000025580	LOC679539	3:164343833-164366684	60.6273	8.61026	2.03877	2.03877	6.3102e-12	4.67049e-10
ENSRNOG00000020117	Brms1	1:220325352-220334615	17.9488	2.48392	2.03854	2.03854	4.05221e-06	8.35786e-05
ENSRNOG00000009085	Prkag2	4:6559545-6799632	6.92668	0.899859	2.03782	2.03782	5.12395e-10	2.54738e-08
ENSRNOG00000016507	LOC687679	4:118167294-118174842	60.9985	7.06328	2.0363	2.0363	0.00230327	0.0172629
ENSRNOG00000018289	Park7	5:167982439-168004724	174.422	23.4217	2.03499	2.03499	8.20559e-10	3.94081e-08
ENSRNOG00000009582	Rpe65	2:266141581-266169197	5.49825	0.62077	2.03444	2.03444	0.00174529	0.0138281
ENSRNOG00000009815	Pnma2	15:43582020-43589680	5.70473	0.773217	2.03414	2.03414	0.00556198	0.0344231
ENSRNOG00000032941	Mab21l1	2:145011703-145363015	0.166665	0.503444	-2.03097	2.03097	2.70885e-05	0.000429022
ENSRNOG00000019752	Slc29a1	9:17784468-17799005	1.54657	3.84167	-2.02896	2.02896	0.000307317	0.00336665
ENSRNOG00000027035	Sgo2	9:64898378-64923012	1.40739	2.35474	-2.02419	2.02419	0.00519394	0.0327549
ENSRNOG00000039252	AABR07043167.1	19:25029183-25071894	1.01804	2.29221	-2.02401	2.02401	0.000164933	0.00200953
ENSRNOG00000008676	Emp1	4:169147243-169181966	161.639	27.3066	2.02401	2.02401	8.40415e-09	3.2907e-07
ENSRNOG00000020679	Icam1	8:22035256-22047059	24.7513	60.4896	-2.02142	2.02142	6.96761e-10	3.39014e-08
ENSRNOG00000016280	Btrc	1:265157379-265269837	7.93325	1.13038	2.0187	2.0187	2.17154e-11	1.45161e-09
ENSRNOG00000031233	Mapk12	7:130109663-130120579	3.93833	0.554947	2.01748	2.01748	0.00508282	0.0322553
ENSRNOG00000025406	Iqgap2	2:26167199-26439058	9.20385	1.14453	2.01549	2.01549	0.000352656	0.00377319
ENSRNOG00000055471	Ywhah	14:83053041-83062424	55.5816	7.71871	2.01536	2.01536	2.03221e-10	1.11079e-08
ENSRNOG00000054458	Kcnmb4	7:59461799-59515836	1.10622	2.20699	-2.0133	2.0133	0.000132927	0.00166961
ENSRNOG00000038902	RGD1565641	2:88344527-88366938	6.38619	15.4996	-2.01253	2.01253	0.00496193	0.0316369
ENSRNOG00000005935	A3galt2	5:146933592-146945880	15.4278	37.7332	-2.01169	2.01169	2.67871e-08	9.40877e-07
ENSRNOG00000000825	Calhm5	20:27651312-27657983	27.5189	3.34169	2.01142	2.01142	0.00174509	0.0138281
ENSRNOG00000000479	Kifc1	20:5509059-5526175	7.06715	15.0257	-2.01114	2.01114	3.18096e-08	1.10422e-06
ENSRNOG00000002349	Gabra2	14:39661968-39798302	0.307882	0.0464877	2.01002	2.01002	0.0068152	0.0402378
ENSRNOG00000018129	Ndufab1	1:192044216-192057612	9.53273	1.29148	2.00917	2.00917	5.21742e-05	0.000748082
ENSRNOG00000014322	Kazn	5:160639578-161035704	2.19623	5.49815	-2.0089	2.0089	3.7495e-11	2.40357e-09
ENSRNOG00000060542	Mid2	X:112020646-112121943	7.86132	1.05064	2.00832	2.00832	6.19877e-09	2.48285e-07
ENSRNOG00000018416	Ttbk1	9:16862248-16902199	5.67769	0.766001	2.00815	2.00815	8.39844e-06	0.000155888
ENSRNOG00000024539	Ndufb6	5:56567109-56576676	55.0742	7.42243	2.00726	2.00726	9.5145e-09	3.66741e-07
ENSRNOG00000040201	Atp6ap1l	2:19781408-19824813	14.0865	1.97817	2.00683	2.00683	2.27264e-06	4.94153e-05
ENSRNOG00000003863	Trir	19:26142720-26146136	47.6296	6.76087	2.00667	2.00667	4.43806e-06	9.00137e-05
ENSRNOG00000000847	Csnk2b	20:5106890-5113112	113.119	16.1516	2.00488	2.00488	2.90904e-08	1.01338e-06
ENSRNOG00000045913	Prdm16	5:171662277-171710316	8.69302	1.21125	2.00402	2.00402	1.07482e-07	3.23864e-06
ENSRNOG00000011526	Pcsk6	1:126749508-126947392	25.8329	3.35059	2.00315	2.00315	1.26187e-06	2.92141e-05
ENSRNOG00000018929	Kif20b	1:253221812-253275490	0.98354	1.89656	-2.00264	2.00264	0.00174104	0.0138149
ENSRNOG00000049198	LOC102549173	17:43791657-43792067	87.8671	179.55	-2.00256	2.00256	8.96409e-05	0.00119253
XLOC_143213	XLOC_143213	19:55041738-55087570	6.55537	0.758596	2.00103	2.00103	0.0065332	0.0388842
ENSRNOG00000022983	Trim17	10:45297937-45314837	8.08159	15.3962	-2.00047	2.00047	3.63374e-05	0.00055229
ENSRNOG00000042126	Lsm5	4:87016003-87019219	4.44186	8.58145	-2.00009	2.00009	0.00572722	0.0351715
ENSRNOG00000014705	Rbm20	1:274391932-274589816	0.108456	0.252705	-1.99788	1.99788	0.00047237	0.00476869
ENSRNOG00000022421	Crtc1	16:20740826-20794039	8.91661	1.34742	1.99773	1.99773	1.53263e-05	0.000261127
ENSRNOG00000018094	Sv2c	2:26501833-26699333	0.848616	0.131011	1.99556	1.99556	7.74602e-05	0.00105363
ENSRNOG00000014613	Ddah1	2:251634431-251766014	197.905	27.4817	1.99479	1.99479	3.22605e-12	2.50652e-10
ENSRNOG00000016309	Rgp1	5:59080765-59088523	23.7336	3.44686	1.99443	1.99443	1.7761e-06	3.9635e-05
ENSRNOG00000028845	Ebf1	10:23661013-24050209	1.05016	2.21337	-1.99389	1.99389	1.19301e-07	3.55508e-06
ENSRNOG00000032297	Msmo1	16:26859397-26875973	76.5437	11.271	1.99299	1.99299	5.34404e-11	3.31129e-09
ENSRNOG00000029510	Plxnb1	8:117836701-117856689	37.4191	5.0856	1.99172	1.99172	8.95105e-09	3.47278e-07
ENSRNOG00000004972	Upp1	14:89314176-89334276	1.28848	3.30619	-1.98995	1.98995	0.00283058	0.020327
ENSRNOG00000050210	RT1-CE10	20:88391-176786	5.79301	10.7169	-1.98912	1.98912	0.00529366	0.0332028
ENSRNOG00000050410	Snrpd3	20:14077174-14095697	36.4519	4.509	1.98723	1.98723	0.000309292	0.00338114
ENSRNOG00000001115	Slc29a4	12:13914114-13924531	5.95648	0.858175	1.98682	1.98682	0.0029652	0.0210846
ENSRNOG00000027463	Adamts3	14:19866013-20070994	0.878955	2.85141	-1.98326	1.98326	0.0012311	0.0104667
ENSRNOG00000003773	Hmox2	10:10990034-11035484	15.5151	2.30603	1.98295	1.98295	3.73277e-09	1.56519e-07
XLOC_163022	XLOC_163022	2:33923443-33983235	3.62889	7.99079	-1.98251	1.98251	4.83053e-09	1.99125e-07
ENSRNOG00000046379	Srm	3:14588870-14591974	70.0024	11.4966	1.98193	1.98193	0.000518978	0.00517931
ENSRNOG00000047781	Slc25a23	9:9988055-10001962	10.9141	1.56841	1.98193	1.98193	7.33638e-05	0.00100482
ENSRNOG00000022014	Rab35	12:46704275-46718355	29.7334	4.59981	1.98174	1.98174	1.97528e-07	5.62633e-06
ENSRNOG00000036852	Pcbp2	7:144078496-144101893	133.853	19.903	1.97974	1.97974	6.86075e-12	5.06535e-10
ENSRNOG00000009360	Sh3bp1	7:120125633-120138196	2.04056	4.93365	-1.97929	1.97929	0.000354159	0.00378518
ENSRNOG00000015972	Ano5	1:106896790-106968885	24.0936	3.77323	1.97869	1.97869	0.000727638	0.00682912
ENSRNOG00000019403	Afap1l1	18:57053947-57114545	0.875089	0.138592	1.97864	1.97864	0.00578703	0.0354446
ENSRNOG00000003217	Lgals3bp	10:107415326-107424710	11.9185	28.4505	-1.97523	1.97523	4.38713e-08	1.45975e-06
ENSRNOG00000054374	Smim29	20:7131955-7142401	3.35189	5.26906	-1.97448	1.97448	0.00797229	0.0453812
ENSRNOG00000050547	Syngr2	10:106812739-106816675	87.7937	13.3643	1.97231	1.97231	2.12591e-08	7.65741e-07
ENSRNOG00000036682	Pycr1	10:109818177-109821807	29.7018	4.26908	1.97209	1.97209	7.75959e-05	0.00105499
ENSRNOG00000047914	Gng11	4:28989115-28993621	3.14572	6.73989	-1.97045	1.97045	0.00277345	0.0200331
ENSRNOG00000017854	Ucp2	1:165506361-165512744	103.545	14.3316	1.96987	1.96987	1.44349e-09	6.57098e-08
ENSRNOG00000006989	Vamp2	10:55675575-55680127	29.3759	3.9649	1.96945	1.96945	0.000805385	0.00742355
ENSRNOG00000003120	Prelp	13:50749514-50761355	45.4442	6.52274	1.96869	1.96869	3.54662e-10	1.85323e-08
ENSRNOG00000011821	S100a4	2:189997129-189999604	414.913	52.2343	1.96547	1.96547	2.21497e-06	4.82321e-05
ENSRNOG00000016961	Rps27	2:189572176-189573280	306.767	636.941	-1.96485	1.96485	1.43571e-07	4.19276e-06
ENSRNOG00000016724	Epb41l3	9:117538009-117666410	11.1856	1.72707	1.96388	1.96388	2.58702e-07	7.14922e-06
ENSRNOG00000009773	Elovl4	8:91310630-91338843	4.93761	0.736725	1.96236	1.96236	1.90139e-05	0.000314742
ENSRNOG00000013118	Atox1	10:40790845-40805941	80.1185	11.3846	1.96029	1.96029	3.62494e-10	1.88091e-08
ENSRNOG00000026647	Cxcl16	10:57060007-57064600	8.47053	18.2016	-1.95981	1.95981	1.74673e-05	0.000292567
ENSRNOG00000004226	Irak3	7:64923615-64982281	1.88629	4.8552	-1.95558	1.95558	0.000390212	0.00408951
ENSRNOG00000001709	Ap2m1	11:84041184-84047546	225.431	33.5548	1.9543	1.9543	1.75527e-10	9.75589e-09
ENSRNOG00000054879	Zic2	15:108908607-108912737	4.79106	11.0396	-1.9529	1.9529	0.000778571	0.00721448
ENSRNOG00000000129	Phf24	5:58359498-58388144	2.09057	0.293239	1.95107	1.95107	0.00404474	0.02705
ENSRNOG00000018294	Hspa5	3:13838304-13842762	285.008	42.5003	1.95067	1.95067	1.65909e-11	1.13722e-09
ENSRNOG00000052564	Gpx3	10:40247436-40255422	32.3859	4.2709	1.94997	1.94997	4.56285e-06	9.21887e-05
ENSRNOG00000007706	Prkaa2	5:124574079-124642569	8.12603	1.06359	1.94795	1.94795	0.000275678	0.00308178
ENSRNOG00000027099	Fbxl2	8:122243016-122311431	4.38808	0.627177	1.94791	1.94791	7.60249e-06	0.000143447
ENSRNOG00000020097	Inha	9:82669203-82703400	2.27834	5.06399	-1.94736	1.94736	4.30364e-08	1.4368e-06
ENSRNOG00000029049	Zdhhc14	1:46378807-46649292	1.47871	5.7716	-1.94564	1.94564	4.31565e-10	2.1933e-08
ENSRNOG00000019494	Psmb10	19:37909546-37912027	8.96909	18.7205	-1.94548	1.94548	0.000483803	0.00487415
ENSRNOG00000000156	LOC100911486	5:171472273-171620947	111.732	14.2485	1.94532	1.94532	6.00244e-05	0.00084633
ENSRNOG00000029971	ND5	MT:11736-13565	99.7133	225.042	-1.9452	1.9452	1.03537e-09	4.87777e-08
ENSRNOG00000024186	Eef1b2	9:69953440-69956160	211.392	29.8482	1.94505	1.94505	8.56182e-09	3.33922e-07
ENSRNOG00000030238	Fndc5	5:147323240-147330266	6.26927	0.916665	1.94268	1.94268	0.00601318	0.0364556
ENSRNOG00000057102	Pafah1b2	8:50259248-50277797	81.3921	11.7603	1.94131	1.94131	2.59848e-11	1.71004e-09
ENSRNOG00000009173	Smad6	8:68898296-68967111	27.3896	65.1915	-1.94029	1.94029	1.28933e-09	5.95136e-08
ENSRNOG00000060463	AABR07062799.2	6:9482870-9682977	0.39452	0.844493	-1.93826	1.93826	1.98147e-07	5.63855e-06
ENSRNOG00000031700	Map3k5	1:15412603-15613746	0.620541	1.3858	-1.93708	1.93708	5.68711e-08	1.84474e-06
ENSRNOG00000018604	Tufm	1:197903582-197907189	42.807	6.37405	1.93646	1.93646	1.09597e-05	0.000195719
ENSRNOG00000016038	Mgmt	1:209237233-209464190	16.6465	32.5794	-1.93422	1.93422	2.00645e-09	8.79638e-08
ENSRNOG00000020706	Kcnn3	2:188844073-188988774	0.143589	0.328763	-1.93395	1.93395	0.00143728	0.0118595
ENSRNOG00000058866	Myo5a	8:82037977-82156617	16.3156	2.46819	1.9322	1.9322	2.5182e-10	1.3491e-08
ENSRNOG00000053735	Hebp2	1:13714440-13719829	13.1989	1.90014	1.93096	1.93096	0.00110047	0.00951685
ENSRNOG00000014135	Rab11fip4	10:66942398-67048308	1.21741	0.186657	1.9287	1.9287	0.000104549	0.00136097
ENSRNOG00000058053	Ube2n	7:36610147-36640189	44.5546	6.60182	1.92779	1.92779	4.93076e-11	3.09398e-09
ENSRNOG00000029441	Klhl2	16:26739389-26852179	21.4977	3.19657	1.92672	1.92672	2.66144e-11	1.7476e-09
ENSRNOG00000006859	Insig1	4:342302-350515	38.6282	6.04741	1.9262	1.9262	0.000146598	0.00181368
XLOC_207364	XLOC_207364	4:29795470-29803120	53.2217	7.92557	1.92569	1.92569	1.82074e-09	8.04161e-08
ENSRNOG00000004330	Chrdl1	X:114554359-114658931	22.4699	3.24357	1.9256	1.9256	1.33591e-09	6.11882e-08
ENSRNOG00000024040	Mb21d2	11:75434197-75533520	6.38902	0.898459	1.92343	1.92343	1.56077e-08	5.77603e-07
ENSRNOG00000011585	Fat3	8:14417584-14880644	3.0913	0.438864	1.92151	1.92151	2.91852e-07	7.95048e-06
ENSRNOG00000011411	Adgrg6	1:8593075-8751198	11.7591	1.60959	1.91963	1.91963	1.28223e-07	3.77921e-06
ENSRNOG00000006197	Calu	4:56625561-56653111	300.062	45.6776	1.91919	1.91919	2.47899e-11	1.64233e-09
ENSRNOG00000015088	AABR07006476.1	1:236680098-236729412	13.529	1.75994	1.91863	1.91863	5.35318e-06	0.000106205
ENSRNOG00000018778	Cadm1	8:52127399-52189722	45.9938	6.48683	1.91862	1.91862	4.60122e-10	2.31045e-08
ENSRNOG00000003869	Sod3	14:60958592-60964324	59.2283	141.262	-1.91822	1.91822	4.40276e-06	8.95027e-05
ENSRNOG00000003669	Myocd	10:51683540-51778986	4.44309	0.547991	1.91653	1.91653	3.16161e-05	0.000488478
ENSRNOG00000022772	Prickle1	7:134688006-134799716	4.66354	13.9789	-1.91623	1.91623	7.27815e-05	0.000997762
ENSRNOG00000017419	Map3k4	1:48625743-48711642	16.1198	2.44318	1.91595	1.91595	2.99513e-10	1.57896e-08
ENSRNOG00000000543	Frk	20:41266566-41383730	0.824793	1.92298	-1.9154	1.9154	1.38293e-07	4.05587e-06
ENSRNOG00000013517	Phtf2	4:10784360-10938318	8.34528	1.36858	1.91472	1.91472	0.00536467	0.033556
ENSRNOG00000000108	Aga	16:41222238-41234095	23.2611	3.48772	1.9121	1.9121	4.74776e-08	1.56224e-06
ENSRNOG00000058186	Errfi1	5:167952728-167966009	67.9574	10.534	1.91098	1.91098	6.10007e-06	0.000118721
ENSRNOG00000051471	AABR07063346.1	6:29180927-29590073	1.11307	2.12537	-1.91065	1.91065	0.00014733	0.00182046
ENSRNOG00000029197	Diablo	12:38490230-38503330	84.4665	12.133	1.9106	1.9106	5.80521e-10	2.86687e-08
ENSRNOG00000029726	Gstm1	2:210803869-210809306	53.5959	7.95124	1.90932	1.90932	6.39241e-08	2.04447e-06
ENSRNOG00000010141	Ttll1	7:124338395-124367630	3.59325	0.58856	1.90851	1.90851	0.000419366	0.00433384
ENSRNOG00000007657	Col27a1	5:79055521-79170765	8.89725	1.43893	1.90581	1.90581	4.12776e-05	0.000615328
ENSRNOG00000032327	Pdia5	11:68493035-68578995	9.78892	1.46702	1.90469	1.90469	3.24854e-10	1.70347e-08
ENSRNOG00000019584	Dlk1	6:133552821-133583751	1.36961	2.74472	-1.90439	1.90439	0.0016212	0.0130754
ENSRNOG00000019087	Fam174a	9:102862890-102881038	14.8192	31.9342	-1.90056	1.90056	3.13056e-10	1.64451e-08
ENSRNOG00000018214	Bok	9:100829552-100840504	14.0231	25.9434	-1.89932	1.89932	5.36249e-06	0.000106247
ENSRNOG00000029377	AABR07070275.1	8:63067080-63130118	14.0157	8.1909	-1.8993	1.8993	3.14875e-09	1.33507e-07
ENSRNOG00000008639	Pabpc1	7:75409581-75422268	209.536	33.4546	1.89824	1.89824	2.76422e-10	1.47029e-08
ENSRNOG00000021882	Tmed9	17:9560761-9565249	268.559	40.9539	1.89774	1.89774	4.58814e-11	2.89736e-09
ENSRNOG00000013328	Rbpms	16:61954590-62096497	6.70958	14.9652	-1.89773	1.89773	1.29699e-09	5.96816e-08
ENSRNOG00000008754	Flvcr2	6:109617355-109681603	0.819475	1.70131	-1.89403	1.89403	0.00196088	0.0152513
ENSRNOG00000015182	Ppp2cb	16:62273276-62294769	74.2759	11.24	1.89382	1.89382	5.50522e-11	3.38994e-09
ENSRNOG00000056765	Rpl10	X:156438251-156440461	1034.93	151.17	1.89234	1.89234	7.01669e-10	3.40844e-08
ENSRNOG00000010468	Elovl6	2:234189105-234296145	5.55157	0.867734	1.89054	1.89054	6.90544e-09	2.74369e-07
ENSRNOG00000014597	Irs1	9:88033668-88086488	26.7856	3.91572	1.88904	1.88904	2.72454e-08	9.54713e-07
ENSRNOG00000008512	Btf3l4	5:128432433-128446725	31.8413	4.64525	1.88767	1.88767	1.51976e-08	5.65246e-07
ENSRNOG00000000024	Hebp1	4:168903565-168933079	28.9267	4.22671	1.88716	1.88716	3.10549e-09	1.3205e-07
ENSRNOG00000017307	Prss23	1:153732532-153752541	415.827	59.9999	1.88633	1.88633	2.80866e-09	1.20813e-07
ENSRNOG00000015097	Kcmf1	4:100756454-100783750	36.4196	5.11691	1.88574	1.88574	1.79128e-08	6.53134e-07
ENSRNOG00000024945	Dusp18	14:84150908-84157528	12.8732	2.00827	1.88492	1.88492	0.000584925	0.00571635
ENSRNOG00000019028	Znrf1	19:43750278-43832878	17.2818	40.1438	-1.8842	1.8842	3.83139e-11	2.45077e-09
ENSRNOG00000008309	Rpa3	4:34279320-34282351	6.7579	12.7073	-1.88399	1.88399	0.00208289	0.0159825
ENSRNOG00000058645	Tnc	5:79789671-79874671	409.089	59.8696	1.87802	1.87802	1.99771e-09	8.771e-08
ENSRNOG00000007031	Trim9	6:92660505-92760018	3.1869	0.468162	1.87601	1.87601	1.10337e-05	0.000196805
ENSRNOG00000031896	Chek1	8:39180556-39243882	75.6436	12.1629	1.87479	1.87479	2.68062e-11	1.75631e-09
ENSRNOG00000007316	Idh3B	3:122808564-122813583	29.8059	4.69524	1.87436	1.87436	2.70093e-05	0.000427996
ENSRNOG00000012258	Rras2	1:178940516-179010257	10.5433	22.2122	-1.87412	1.87412	4.52493e-11	2.86353e-09
ENSRNOG00000002934	Atp1b1	13:82737159-82758004	66.5335	9.97329	1.87293	1.87293	1.19737e-09	5.55283e-08
ENSRNOG00000032002	Hapln1	2:18354542-18419071	11.7274	1.43534	1.87278	1.87278	2.02873e-07	5.75648e-06
ENSRNOG00000051885	LOC100911991	X:153490182-153491837	451.134	68.2232	1.87266	1.87266	1.33151e-09	6.10808e-08
ENSRNOG00000004749	Slc30a1	13:110677810-110681683	7.34829	15.395	-1.87182	1.87182	0.000204372	0.00240228
ENSRNOG00000046246	AABR07015881.1	14:82866699-82869792	6.98707	14.8488	-1.87134	1.87134	0.00747786	0.0431918
ENSRNOG00000032585	AABR07048992.1	5:99031013-99033107	45.2575	7.24419	1.87114	1.87114	0.000431766	0.00443064
ENSRNOG00000043377	Fdps	2:188384508-188413219	246.519	35.942	1.86892	1.86892	8.7163e-10	4.16586e-08
ENSRNOG00000017525	Epha1	4:71739209-71763679	2.45014	5.18974	-1.86699	1.86699	0.000117562	0.00151115
ENSRNOG00000001316	Anapc5	12:39209129-39242690	195.499	30.4504	1.86671	1.86671	1.4337e-10	8.19888e-09
ENSRNOG00000014139	Sclt1	2:128523409-128675684	2.72813	6.1498	-1.86569	1.86569	0.00237769	0.0177178
ENSRNOG00000003163	Sdhc	13:89498048-89518939	152.167	19.9871	1.86492	1.86492	1.10925e-05	0.000197614
ENSRNOG00000001425	Sh2b2	12:23473270-23501036	1.5656	3.33489	-1.8641	1.8641	2.93225e-05	0.000459015
ENSRNOG00000012611	Lpxn	1:229642412-229674134	0.711012	1.63829	-1.86386	1.86386	0.00436457	0.0287421
ENSRNOG00000017441	Tpm3	2:189423559-189451029	128.833	20.6244	1.86321	1.86321	6.6045e-09	2.6418e-07
XLOC_139242	XLOC_139242	18:75260278-75451089	4.77865	19.5613	-1.86275	1.86275	1.43018e-07	4.18616e-06
ENSRNOG00000011279	Cmc2	19:49433332-49470752	34.0218	4.37265	1.86187	1.86187	0.00180357	0.0142405
ENSRNOG00000009993	Dcps	8:36321993-36374673	14.8171	2.46174	1.86138	1.86138	4.8363e-08	1.58785e-06
ENSRNOG00000018998	Yipf3	9:17115343-17120677	77.272	12.2693	1.86023	1.86023	7.88026e-09	3.10606e-07
ENSRNOG00000004252	Eif3h	6:10151729-10236695	55.8711	8.33402	1.85985	1.85985	6.11684e-10	3.01074e-08
ENSRNOG00000056855	LOC100360413	X:154916379-154918095	444.111	67.7097	1.85969	1.85969	1.75591e-09	7.8017e-08
ENSRNOG00000007014	Cnksr2	X:39711201-39951847	0.520232	0.073365	1.85862	1.85862	0.00104109	0.00912029
ENSRNOG00000001443	Rhbdd2	12:24092004-24102084	13.0538	2.0865	1.85799	1.85799	9.05721e-05	0.00120347
ENSRNOG00000014230	Map1a	3:113251778-113272186	44.1687	5.96331	1.8567	1.8567	2.69042e-06	5.73648e-05
ENSRNOG00000013867	Fgf1	18:32273770-32359824	17.7526	2.48306	1.85665	1.85665	1.27185e-09	5.87981e-08
ENSRNOG00000008966	Slco5a1	5:5866897-5989667	0.159895	0.309273	-1.85663	1.85663	0.00251672	0.0185213
ENSRNOG00000014199	Zfp703	16:69237857-69242028	46.267	7.32864	1.85515	1.85515	3.41916e-06	7.14652e-05
ENSRNOG00000016206	Uvrag	1:163844818-164101578	4.59217	9.65984	-1.85513	1.85513	2.4249e-09	1.04914e-07
ENSRNOG00000049937	Pdxk	20:10904466-10958294	5.88234	15.7202	-1.85383	1.85383	0.00226056	0.0170201
ENSRNOG00000034007	Nr3c2	19:34442962-34752695	4.25792	0.738378	1.8526	1.8526	0.000954196	0.00850722
ENSRNOG00000029574	Rps4x	4:35729628-35730599	102.135	14.7067	1.85187	1.85187	0.000756971	0.00706063
ENSRNOG00000011716	Degs2	6:132591969-132726943	3.15293	6.60305	-1.85178	1.85178	1.28937e-08	4.86878e-07
ENSRNOG00000057231	Ddx3	Y:1217800-1238420	3.02376	6.27419	-1.85166	1.85166	0.00104396	0.00914001
ENSRNOG00000008305	Sc5d	8:46525400-46537050	12.8705	2.13657	1.85023	1.85023	7.21948e-05	0.000992466
ENSRNOG00000061857	Mgst2	2:140683922-140727281	5.1141	11.192	-1.84772	1.84772	1.28788e-05	0.000224452
ENSRNOG00000012216	Tgfbi	17:8400146-8429338	3.39092	7.97006	-1.84766	1.84766	0.000237328	0.0027186
ENSRNOG00000013389	AABR07007916.1	2:35077504-35104963	6.75238	11.896	-1.8473	1.8473	3.81107e-05	0.000574759
ENSRNOG00000010944	Hyou1	8:48699769-48711910	141.224	22.7105	1.84457	1.84457	2.99092e-10	1.57896e-08
ENSRNOG00000005478	Fkbp9	4:87167514-87234197	189.493	29.3011	1.84252	1.84252	3.9111e-10	2.01181e-08
XLOC_085238	XLOC_085238	14:113771096-113866265	5.92333	15.8325	-1.84158	1.84158	8.87837e-09	3.44909e-07
ENSRNOG00000017631	Cyp20a1	9:67130259-67179692	25.9054	4.04185	1.84037	1.84037	1.99091e-10	1.09224e-08
ENSRNOG00000001662	Dyrk1a	11:34865532-34956536	24.3957	3.76167	1.83862	1.83862	2.32379e-10	1.24946e-08
ENSRNOG00000003983	Pfdn2	13:89725869-89743848	6.35057	1.11086	1.83779	1.83779	0.000727651	0.00682912
ENSRNOG00000003183	Fmod	13:50873605-50885563	163.64	23.2478	1.83756	1.83756	4.43821e-05	0.000653079
ENSRNOG00000004438	Cntn1	7:133400485-133586677	0.654314	0.100792	1.83727	1.83727	0.000305248	0.00334756
ENSRNOG00000006375	Vdac1	10:37724915-37752826	169.815	27.7403	1.83618	1.83618	4.67833e-10	2.34153e-08
ENSRNOG00000011882	Gab2	1:162083030-162279727	4.85795	0.789067	1.83596	1.83596	1.14143e-09	5.3183e-08
ENSRNOG00000008258	Fnbp1	3:9861237-9936405	13.9532	2.26471	1.83565	1.83565	3.4255e-08	1.17941e-06
ENSRNOG00000008628	Ica1	4:34635506-34780193	4.17354	0.541536	1.83531	1.83531	0.00029407	0.003246
ENSRNOG00000011311	Papss1	2:236605597-236680772	85.5859	13.5993	1.83518	1.83518	6.45004e-10	3.15383e-08
ENSRNOG00000007875	Actr6	7:30377360-30397930	4.36696	8.36069	-1.83483	1.83483	3.84186e-07	1.00641e-05
ENSRNOG00000016244	Mical2	1:177048644-177173995	6.25636	13.174	-1.8345	1.8345	1.13667e-09	5.30447e-08
ENSRNOG00000020942	Plekha4	1:101517714-101540802	7.80018	1.20189	1.83436	1.83436	1.20754e-05	0.000212321
ENSRNOG00000006956	AABR07049085.1	5:104362971-104753863	7.87436	1.63994	1.83225	1.83225	0.00730734	0.0424759
ENSRNOG00000010833	Mthfd2	4:115004448-115015965	34.7947	5.52823	1.83171	1.83171	6.74795e-09	2.69192e-07
ENSRNOG00000011263	Plac9	16:3851270-3866008	16.0508	27.1993	-1.83124	1.83124	0.000214199	0.00250489
ENSRNOG00000018987	Crebzf	1:156294519-156296161	10.2124	21.1057	-1.83121	1.83121	0.00369035	0.0250991
ENSRNOG00000012227	Stambp	4:115249351-115275068	7.09489	1.10092	1.83055	1.83055	5.00484e-05	0.000722488
ENSRNOG00000019007	Rpl14	8:129240528-129243402	535.797	83.0616	1.83003	1.83003	1.72868e-09	7.7038e-08
ENSRNOG00000002903	Specc1	10:48240127-48542292	4.95055	9.47255	-1.83001	1.83001	2.08884e-08	7.54219e-07
ENSRNOG00000015514	Bcat1	4:179259308-179339795	163.555	25.8515	1.82924	1.82924	7.68497e-11	4.58934e-09
ENSRNOG00000010997	Ednrb	15:88006977-88036354	4.42208	9.71338	-1.82869	1.82869	1.95302e-06	4.30966e-05
ENSRNOG00000024207	Fgfrl1	14:2018500-2032593	60.122	9.14986	1.8284	1.8284	3.69204e-08	1.25377e-06
ENSRNOG00000010748	Mtus1	16:54291251-54386129	15.9047	2.41363	1.82736	1.82736	0.000186128	0.00222126
ENSRNOG00000005538	Psmd11	10:67809612-67857223	28.7891	4.65583	1.82701	1.82701	1.24881e-08	4.72765e-07
ENSRNOG00000058586	Tyro3	3:111597102-111616142	28.2618	4.32944	1.82699	1.82699	1.37573e-07	4.03873e-06
ENSRNOG00000014165	Ssr1	17:27492220-27523912	87.8639	14.4259	1.82662	1.82662	6.85859e-09	2.72873e-07
ENSRNOG00000015018	Pdia3	3:113376983-113400707	299.65	49.3325	1.82659	1.82659	1.17581e-09	5.46135e-08
ENSRNOG00000032690	AABR07017046.1	15:7871497-7927939	22.1994	3.24145	1.82619	1.82619	3.78267e-07	9.95299e-06
ENSRNOG00000030712	RT1-A2	20:5354221-5421098	17.9311	30.9508	-1.82572	1.82572	6.58669e-10	3.21534e-08
ENSRNOG00000039744	RT1-CE4	20:4673658-4940259	8.91459	16.0808	-1.82431	1.82431	2.24378e-06	4.88236e-05
ENSRNOG00000020255	Sars	2:211219750-211235467	81.9954	13.3572	1.82412	1.82412	2.02546e-09	8.85357e-08
ENSRNOG00000010516	Plau	15:3644769-3650819	39.007	6.40824	1.82353	1.82353	6.03364e-07	1.51505e-05
ENSRNOG00000030328	Fam98a	6:21051327-21065986	26.5292	4.46792	1.82183	1.82183	5.19915e-08	1.69759e-06
ENSRNOG00000013254	Dctn6	16:61795432-61816050	35.8226	5.75584	1.82129	1.82129	1.24617e-07	3.69402e-06
ENSRNOG00000011904	Trappc4	8:48723191-48727154	27.2853	4.37211	1.82006	1.82006	0.00333623	0.0231787
ENSRNOG00000049743	Gstm3	2:210685197-210688272	31.7242	4.93005	1.81898	1.81898	0.000624593	0.00603251
ENSRNOG00000015036	Ccn2	1:21851660-21854773	2577.52	390.976	1.81806	1.81806	6.74641e-08	2.14383e-06
ENSRNOG00000046250	LOC100911027	1:54719971-54748763	0.60684	1.23519	-1.81781	1.81781	0.00505296	0.032107
ENSRNOG00000053086	Selenop	2:53105916-53116401	2.40258	5.42477	-1.81749	1.81749	0.00349366	0.0240306
ENSRNOG00000014097	Psmd7	19:39639431-39646693	44.8913	7.44669	1.81553	1.81553	6.23296e-08	2.00862e-06
ENSRNOG00000014832	Mapkapk3	8:116012121-116045954	23.5281	3.60583	1.81508	1.81508	3.65673e-08	1.24606e-06
ENSRNOG00000015896	Rbpms2	8:71167305-71200536	0.789157	1.76126	-1.81454	1.81454	0.00357168	0.0244426
ENSRNOG00000014872	Sec24d	2:227455722-227562319	70.4461	11.5525	1.81345	1.81345	1.70995e-10	9.55767e-09
ENSRNOG00000029707	ND4	MT:10160-11537	30.1605	59.921	-1.81271	1.81271	5.94189e-05	0.000838589
ENSRNOG00000024801	Slc35a2	X:15453186-15461713	48.82	8.22037	1.81077	1.81077	5.2959e-08	1.72728e-06
ENSRNOG00000060381	Col15a1	5:62840360-62950240	17.2737	34.4036	-1.8102	1.8102	2.27657e-10	1.233e-08
ENSRNOG00000009636	Scrn1	4:84678571-84740909	50.521	8.28452	1.80819	1.80819	4.88519e-08	1.60213e-06
ENSRNOG00000042233	Rpl41	7:2972900-2973977	1063.74	1933.72	-1.80768	1.80768	7.06565e-07	1.74177e-05
ENSRNOG00000060355	Hist1h1b	17:44766313-44766981	172.132	315.262	-1.80624	1.80624	1.08243e-06	2.54569e-05
ENSRNOG00000016627	Eya4	1:23409408-23613345	1.09625	0.154784	1.8057	1.8057	0.000914934	0.00824385
ENSRNOG00000011540	Vta1	1:8830411-8878244	23.5515	3.75765	1.80459	1.80459	1.89544e-09	8.35907e-08
ENSRNOG00000032178	Cenpa	6:27072166-27080856	2.24687	3.97301	-1.80445	1.80445	0.00855601	0.0478054
ENSRNOG00000001557	Cxadr	11:16826399-16873562	2.26539	4.83355	-1.80257	1.80257	1.44871e-06	3.30751e-05
ENSRNOG00000014387	Chac1	3:111160205-111163425	24.3278	3.83691	1.8024	1.8024	0.00139001	0.0115303
ENSRNOG00000046889	Dbi	13:36117119-36174908	265.625	39.8317	1.80205	1.80205	1.8133e-07	5.18985e-06
ENSRNOG00000016559	Tm2d2	16:71804350-71809925	35.4535	5.95883	1.80197	1.80197	5.66449e-06	0.000111487
ENSRNOG00000010232	Enpp5	9:19469706-19476646	14.1658	2.10268	1.80104	1.80104	0.00100227	0.008869
ENSRNOG00000021006	Tmem147	1:89177992-89179825	58.5361	9.30025	1.79961	1.79961	0.000292264	0.0032343
ENSRNOG00000025160	Tmem56	2:224768041-224802997	14.8425	2.17324	1.79939	1.79939	0.00167328	0.0134007
ENSRNOG00000024620	Mamdc2	1:241072072-241155537	2.53319	0.323713	1.79875	1.79875	0.00576868	0.0353822
ENSRNOG00000000081	Antxr2	14:13192347-13274978	6.86878	14.7194	-1.79758	1.79758	5.85634e-07	1.47803e-05
ENSRNOG00000001827	Masp1	11:80736576-80803382	10.2496	22.3461	-1.79437	1.79437	3.62357e-06	7.55249e-05
ENSRNOG00000061050	Mboat2	6:44009872-44131387	6.21662	1.02132	1.79342	1.79342	4.68694e-08	1.54737e-06
ENSRNOG00000013265	Tgfbr2	8:124312754-124399494	8.24737	17.695	-1.79266	1.79266	7.64316e-07	1.86405e-05
ENSRNOG00000005856	Slc30a6	6:22197040-22226421	11.3218	1.87606	1.79264	1.79264	7.72661e-08	2.40981e-06
ENSRNOG00000021206	Pla2g16	1:222844144-222877193	29.9157	4.69927	1.79241	1.79241	2.5788e-08	9.10093e-07
ENSRNOG00000026050	Epb41l4a	18:26570647-26658892	8.53237	1.23155	1.78916	1.78916	0.00673815	0.0399111
ENSRNOG00000004303	Timp3	7:23544215-23594133	225.825	34.8498	1.78832	1.78832	7.06288e-07	1.74177e-05
ENSRNOG00000022619	Fth1	1:226030938-226033228	1403.3	245.208	1.78762	1.78762	7.51001e-07	1.83908e-05
ENSRNOG00000004711	Mta1	6:137924293-137950075	30.3911	5.00002	1.78735	1.78735	3.06867e-09	1.30672e-07
ENSRNOG00000017558	Tubb2a	17:31493107-31498651	227.398	37.3225	1.78727	1.78727	5.78873e-09	2.3454e-07
XLOC_163152	XLOC_163152	2:35597835-35619288	2.27366	2.66798	-1.78626	1.78626	0.0046004	0.0298644
ENSRNOG00000019482	Gnao1	19:11513201-11669578	6.19492	1.04305	1.78606	1.78606	1.45597e-06	3.31643e-05
ENSRNOG00000047967	Arhgef19	5:159755535-159773699	15.7152	2.49262	1.78243	1.78243	3.98281e-07	1.03771e-05
ENSRNOG00000039837	Jade3	X:1885927-1952111	4.62502	0.678399	1.7821	1.7821	1.76695e-05	0.000295621
ENSRNOG00000049484	AABR07054639.1	3:165412803-165477771	38.5328	5.80658	1.78159	1.78159	9.14638e-07	2.19277e-05
ENSRNOG00000016470	Ndufa10	9:99617052-99651813	41.2696	6.98281	1.78152	1.78152	8.52136e-10	4.08585e-08
ENSRNOG00000020030	Crlf1	16:20675042-20686317	31.1883	4.83467	1.78094	1.78094	2.80351e-07	7.70445e-06
ENSRNOG00000020929	Lin37	1:89010257-89014189	13.821	2.38249	1.78073	1.78073	0.00632672	0.0379501
ENSRNOG00000037931	Plaur	1:81328183-81344708	4.8397	9.78788	-1.78053	1.78053	0.000356482	0.00380316
ENSRNOG00000000618	Mdga2	6:88439210-88917070	2.59802	0.449596	1.77789	1.77789	0.00180998	0.0142759
ENSRNOG00000002365	Itm2a	X:78490866-78496847	4.94572	9.5214	-1.77776	1.77776	0.000489914	0.00492737
ENSRNOG00000003779	Dedd	13:89718066-89721454	24.635	3.99161	1.77678	1.77678	0.00120043	0.010247
ENSRNOG00000006542	Atp6v0c	10:13537033-13542077	249.593	43.843	1.77675	1.77675	1.24604e-07	3.69402e-06
ENSRNOG00000003031	Atp2b4	13:50091430-50153823	20.116	3.00347	1.77642	1.77642	3.24721e-06	6.82558e-05
ENSRNOG00000018824	Slc7a5	19:54693959-54722563	101.33	15.662	1.77636	1.77636	8.53543e-08	2.64438e-06
ENSRNOG00000047244	Nup214	3:9227823-9236736	11.0211	1.82795	1.776	1.776	0.000691526	0.00655339
ENSRNOG00000018816	Cox5a	8:62298358-62310350	104.818	17.2352	1.77504	1.77504	2.18778e-05	0.000356776
ENSRNOG00000039876	LOC681410	17:6909728-6910630	35.0861	67.3956	-1.77478	1.77478	0.000307399	0.00336665
ENSRNOG00000019953	Ube2f	9:98398128-98428128	31.3651	5.64786	1.77439	1.77439	4.25335e-08	1.42161e-06
ENSRNOG00000029859	AABR07021384.1	13:69135340-69195437	1.09897	2.25372	-1.77426	1.77426	0.000580302	0.00568969
ENSRNOG00000053450	Myadm	1:64438472-64446818	125.839	21.2911	1.77184	1.77184	1.11908e-09	5.23061e-08
ENSRNOG00000059894	Hmmr	10:25861490-25890639	2.38897	4.13498	-1.77168	1.77168	3.63796e-05	0.000552301
ENSRNOG00000056017	Bcl7a	12:38662303-38691075	2.59118	0.449661	1.77109	1.77109	0.00247461	0.0182697
ENSRNOG00000009849	Eef1akmt1	15:37813115-37831031	11.7417	1.8161	1.77093	1.77093	0.000241049	0.00275272
ENSRNOG00000014362	Nudt14	6:137738124-137745127	7.99012	15.2575	-1.76952	1.76952	2.01228e-05	0.000331116
ENSRNOG00000034031	Vstm2l	3:154395187-154424625	0.9434	1.65731	-1.76935	1.76935	0.00677505	0.0400644
ENSRNOG00000050485	Gas1	17:4846789-4847940	19.2065	38.9119	-1.76821	1.76821	0.00319415	0.0224013
ENSRNOG00000019622	Ackr3	9:97355924-97367445	6.94952	14.9577	-1.76786	1.76786	0.000179925	0.00215678
ENSRNOG00000018461	Pdgfrb	18:56364620-56406381	27.75	55.1276	-1.76673	1.76673	3.35024e-08	1.15757e-06
ENSRNOG00000004794	Rtn1	6:94951020-95061174	16.325	2.56452	1.76588	1.76588	1.25577e-05	0.0002195
ENSRNOG00000013577	Kdelr3	7:120749752-120760160	176.786	28.0499	1.76547	1.76547	9.03569e-09	3.50104e-07
ENSRNOG00000054978	Hist1h1c	17:43639749-43640387	526.538	910.359	-1.76466	1.76466	1.20598e-06	2.81174e-05
ENSRNOG00000017484	Gja5	2:199162745-199184939	5.18637	0.770914	1.7638	1.7638	0.00238058	0.0177204
ENSRNOG00000018796	Herpud1	19:11046909-11057254	46.6188	7.77797	1.7626	1.7626	1.2357e-08	4.68399e-07
ENSRNOG00000003388	Cenpf	13:108132499-108178609	1.21031	2.18553	-1.76239	1.76239	2.47491e-05	0.000395985
ENSRNOG00000001758	Tctex1d2	11:71593302-71601722	11.2794	1.78076	1.76228	1.76228	0.00133868	0.0112016
ENSRNOG00000003494	Ppfia4	13:51134525-51183269	0.621063	1.27834	-1.76182	1.76182	0.00144576	0.0119195
ENSRNOG00000019634	Eif4e2	9:94307852-94336831	61.435	10.7107	1.76149	1.76149	3.79273e-05	0.000572284
ENSRNOG00000003223	Degs1	13:100666075-100672731	107.264	18.1458	1.76137	1.76137	8.37088e-09	3.28201e-07
ENSRNOG00000037198	Usp18	4:153805993-153834430	1.06647	1.90561	-1.76087	1.76087	0.00223113	0.0168575
ENSRNOG00000003538	Adamts4	13:89622632-89634419	6.30307	1.08451	1.75979	1.75979	0.00202589	0.0156335
ENSRNOG00000029784	Pak1	1:162768156-162883355	67.8024	10.6598	1.75899	1.75899	4.53672e-09	1.87796e-07
ENSRNOG00000025558	Palm2	5:74649732-74788497	6.21931	1.29421	1.75721	1.75721	7.52207e-07	1.84052e-05
ENSRNOG00000018082	Slc26a2	18:56520740-56534415	10.6997	1.85149	1.75717	1.75717	8.84668e-05	0.00117956
ENSRNOG00000043098	Mt2A	19:11307967-11308740	39.5908	67.6406	-1.75716	1.75716	0.00146725	0.0120532
ENSRNOG00000019943	Slc7a6	19:38162515-38179149	11.7812	1.98221	1.75534	1.75534	7.38755e-06	0.000140283
ENSRNOG00000005333	Azin1	7:77345646-77372398	35.8021	5.70193	1.75436	1.75436	1.79023e-07	5.12876e-06
ENSRNOG00000003533	Clcn4	X:25016401-25082886	12.4223	1.95638	1.75323	1.75323	0.00016562	0.00201537
ENSRNOG00000058940	Rab11fip1	16:69046514-69079332	1.43733	3.3729	-1.75225	1.75225	0.000454266	0.00461418
ENSRNOG00000009037	Sulf1	5:5999298-6186329	17.414	32.3324	-1.7522	1.7522	9.95938e-06	0.000180879
ENSRNOG00000008697	Ccn3	7:94375020-94383024	54.0671	116.769	-1.75144	1.75144	5.88618e-05	0.000831517
ENSRNOG00000026978	Oscp1	5:144067416-144098207	6.4017	1.04174	1.75101	1.75101	1.82661e-05	0.000304229
ENSRNOG00000008586	Aldh1l2	7:26375767-26425108	13.8834	2.90113	1.75074	1.75074	9.21925e-08	2.83846e-06
ENSRNOG00000049849	Fam199x	X:107695220-107723773	2.60543	3.83811	-1.74623	1.74623	0.000632281	0.00608802
ENSRNOG00000007519	Tmem43	4:123118468-123133609	97.4945	15.8622	1.74601	1.74601	6.09758e-09	2.44562e-07
ENSRNOG00000056819	Susd1	5:76376975-76632462	0.469737	0.969112	-1.74585	1.74585	8.50132e-05	0.00114017
ENSRNOG00000020651	Cars	1:216759366-216801656	33.6194	5.67303	1.74438	1.74438	9.56188e-10	4.53349e-08
ENSRNOG00000003028	Dnah17	10:106994567-107158997	0.807029	1.65556	-1.74406	1.74406	0.00284568	0.0204206
ENSRNOG00000013907	Sall1	19:23389375-23405039	15.5247	2.49886	1.74338	1.74338	3.36873e-06	7.06601e-05
ENSRNOG00000046883	Mydgf	9:10885496-10905687	16.0738	2.72484	1.74155	1.74155	8.10936e-05	0.00109452
ENSRNOG00000011923	Mgarp	2:140444965-140453107	13.6677	2.44933	1.73893	1.73893	0.00166084	0.0133263
ENSRNOG00000009522	Adra1a	15:43298794-43392451	0.925944	0.157209	1.73846	1.73846	0.00151745	0.0123935
ENSRNOG00000005574	Adamts8	8:32018560-32037531	12.3443	2.02972	1.73809	1.73809	2.34447e-06	5.06802e-05
ENSRNOG00000002496	Stxbp5l	11:66316606-66566331	0.896746	0.130094	1.73742	1.73742	0.000388137	0.00407121
ENSRNOG00000030118	Msn	X:65226748-65295810	258.314	44.4872	1.73691	1.73691	1.05951e-09	4.98357e-08
ENSRNOG00000016552	Hmgcs1	2:52431601-52445055	41.3439	7.56004	1.73525	1.73525	1.22907e-06	2.86109e-05
ENSRNOG00000048589	AABR07034470.1	11:72921282-72929003	7.39346	1.17983	1.73462	1.73462	0.00800433	0.0455007
ENSRNOG00000004189	Helb	7:64860666-64887448	4.43362	0.827174	1.7341	1.7341	0.000796038	0.00735338
ENSRNOG00000026435	Arid3a	7:12574198-12601674	1.15644	1.47425	-1.73387	1.73387	0.00828042	0.046599
ENSRNOG00000015425	Ssx2ip	2:252263386-252296051	10.4456	2.57579	1.73276	1.73276	0.000255817	0.00289685
ENSRNOG00000031475	Col16a1	5:148257642-148311645	12.1043	24.4161	-1.73267	1.73267	1.4469e-07	4.21845e-06
ENSRNOG00000004003	Dusp10	13:104284660-104321455	5.14297	0.901303	1.73217	1.73217	0.000171133	0.00206977
ENSRNOG00000061185	LOC102549173	17:43776050-43776460	137.497	221.003	-1.73127	1.73127	0.00069155	0.00655339
ENSRNOG00000001331	Rnf34	12:39164290-39185168	16.6013	2.83982	1.72934	1.72934	7.6224e-08	2.38391e-06
ENSRNOG00000010028	Polr3d	15:52117056-52136314	27.6885	4.41493	1.72863	1.72863	0.00882007	0.0489216
ENSRNOG00000009330	Slc17a5	8:85891257-85926450	4.63581	0.771174	1.72843	1.72843	4.42801e-05	0.000651901
ENSRNOG00000042905	RT1-T24-4	20:3189473-3231583	1.27669	2.13272	-1.72842	1.72842	0.000542772	0.00537879
ENSRNOG00000009339	Cenpe	2:240396152-240454747	0.897313	1.61765	-1.72728	1.72728	0.000724304	0.00680727
ENSRNOG00000016302	Cnnm1	1:263186235-263242468	0.852859	1.69385	-1.72569	1.72569	0.000142055	0.00176706
ENSRNOG00000014531	Hbs1l	1:16819170-16896219	18.8476	3.30795	1.72562	1.72562	2.86258e-09	1.22777e-07
ENSRNOG00000018186	Lamtor5	2:210034095-210039451	44.7866	6.95789	1.72344	1.72344	7.43023e-05	0.00101584
ENSRNOG00000007392	Atp6v1f	4:56744561-56747656	87.9018	15.4127	1.72232	1.72232	4.16981e-06	8.57063e-05
ENSRNOG00000019418	Lrrc4b	1:100434337-100468868	46.6939	10.1651	1.72179	1.72179	0.000229991	0.00264579
ENSRNOG00000046472	Arfgap3	7:124149751-124198200	52.6861	9.42392	1.72036	1.72036	3.32247e-09	1.40471e-07
ENSRNOG00000014564	Yipf5	18:33401106-33434775	103.771	17.4527	1.71688	1.71688	4.19687e-09	1.75194e-07
ENSRNOG00000013946	Rnf149	9:46248474-46309451	10.9364	22.1856	-1.71635	1.71635	8.80184e-05	0.00117463
ENSRNOG00000014075	Clybl	15:108608204-108838235	3.24516	0.813955	1.71361	1.71361	1.51108e-05	0.000257901
ENSRNOG00000024594	Fhdc1	2:183450619-183487820	2.18794	0.359179	1.71152	1.71152	0.00250625	0.0184717
ENSRNOG00000012367	Pcdh7	14:55072200-55081551	6.35235	12.4319	-1.71079	1.71079	2.8366e-05	0.000446632
ENSRNOG00000020266	Eef2	7:11401501-11406771	1461.5	256.642	1.71045	1.71045	1.46561e-09	6.65127e-08
ENSRNOG00000009503	Depdc1	2:264704769-264738257	0.698261	1.1549	-1.70956	1.70956	0.00525092	0.0330115
ENSRNOG00000013484	LOC108348061	9:27366411-27452902	4.83756	7.59757	-1.70885	1.70885	0.000141551	0.00176152
ENSRNOG00000042419	Acyp2	14:114891246-115052461	3.84185	0.603977	1.70647	1.70647	2.2258e-05	0.000361982
ENSRNOG00000020936	Nradd	8:118890399-118893702	8.84069	16.8466	-1.70637	1.70637	0.00135189	0.0112899
ENSRNOG00000047185	AABR07049994.1	5:147796662-147818205	78.6268	11.7508	1.70593	1.70593	6.55628e-07	1.63064e-05
ENSRNOG00000005331	Vapb	3:171832500-171868647	44.6826	7.87567	1.70517	1.70517	3.58748e-09	1.5103e-07
ENSRNOG00000002474	Tom1l1	10:78173847-78219793	7.65269	1.25792	1.70492	1.70492	2.84545e-05	0.000447551
ENSRNOG00000017882	Camk1d	17:76532611-76938956	7.97553	1.20709	1.70475	1.70475	5.54927e-05	0.000787672
ENSRNOG00000020698	Rnd2	10:89376530-89380101	17.0116	2.88361	1.70472	1.70472	0.00613645	0.0370635
ENSRNOG00000032659	Plcl1	9:62291405-62349309	2.08471	0.362729	1.70448	1.70448	0.000332121	0.00359102
ENSRNOG00000017628	Tagln	8:50222896-50231357	4762.13	829.123	1.70445	1.70445	1.48164e-09	6.71375e-08
ENSRNOG00000036677	Slc16a3	10:110138586-110148358	15.5699	33.0491	-1.70443	1.70443	0.00507563	0.0322234
ENSRNOG00000025463	LOC100125362	8:57248620-57255263	25.3964	3.92665	1.7044	1.7044	0.00567158	0.0349375
ENSRNOG00000028895	Rtp4	11:80635706-80737035	0.416007	0.824889	-1.70439	1.70439	0.004457	0.0291939
ENSRNOG00000008374	Nipsnap1	14:85113578-85137454	19.2432	3.50067	1.70438	1.70438	2.20507e-07	6.18002e-06
ENSRNOG00000000595	Traf3ip2	20:44680154-44722872	1.61272	2.97678	-1.70403	1.70403	0.00468034	0.030221
ENSRNOG00000001404	Agfg2	12:22082057-22118220	12.8622	2.82473	1.70178	1.70178	1.3898e-07	4.07198e-06
ENSRNOG00000005450	Lsm11	10:31028697-31041626	3.86452	7.25465	-1.70001	1.70001	0.00320476	0.0224545
ENSRNOG00000060728	Tuba1a	7:140637287-140640953	1412.16	231.806	1.69897	1.69897	5.5578e-08	1.80476e-06
XLOC_219043	XLOC_219043	4:31134164-31146933	9.58381	1.50585	1.69876	1.69876	0.000985825	0.00874066
ENSRNOG00000048561	Hprt1	X:158197149-158228749	16.4975	28.5965	-1.69846	1.69846	6.53001e-08	2.08399e-06
ENSRNOG00000004410	Pax6	3:95707386-95728624	7.1181	1.25662	1.69679	1.69679	0.00235828	0.0176071
ENSRNOG00000008065	Wwc1	10:20663541-20818576	32.3906	8.65318	1.6964	1.6964	0.000382701	0.00402643
ENSRNOG00000032136	Cdc42ep3	6:1922500-1942972	4.01766	7.38532	-1.69593	1.69593	1.03929e-06	2.45786e-05
ENSRNOG00000011871	AABR07066180.1	9:4440982-4447715	11.7884	1.91256	1.69534	1.69534	0.00392544	0.0264188
XLOC_298048	XLOC_298048	8:46228118-46288795	17.5665	3.18145	1.69359	1.69359	1.16283e-05	0.000205556
ENSRNOG00000019551	Psmb6	10:57131386-57133637	115.172	19.2308	1.69251	1.69251	6.83803e-06	0.000131154
ENSRNOG00000013017	Arnt2	1:146399217-146556171	4.61107	9.40735	-1.69196	1.69196	2.28177e-05	0.000369465
ENSRNOG00000027622	Slc35e3	7:60765079-60778136	42.835	7.58544	1.69103	1.69103	4.44201e-08	1.47471e-06
ENSRNOG00000049614	AABR07028488.1	17:72036588-72046381	6.52447	1.12292	1.69044	1.69044	0.00588539	0.0358903
ENSRNOG00000013588	Glra1	10:40855559-40953651	4.13044	0.708606	1.68987	1.68987	5.8964e-07	1.48561e-05
ENSRNOG00000028505	Rps18	20:5441876-5445553	1174.21	185.774	1.68985	1.68985	3.03331e-07	8.2293e-06
ENSRNOG00000031244	LOC108349606	18:4371051-4371899	198.285	35.101	1.68982	1.68982	4.88027e-05	0.000707603
ENSRNOG00000016012	Spats2l	9:64643281-64843960	18.2246	2.87018	1.68968	1.68968	2.50668e-05	0.000399776
ENSRNOG00000015257	Coro2b	8:67376294-67492037	12.7293	2.2847	1.68935	1.68935	7.76633e-08	2.41873e-06
ENSRNOG00000047853	Ss18l2	8:130350510-130353140	34.5668	5.52501	1.6884	1.6884	0.002642	0.0192901
ENSRNOG00000008090	Txndc12	5:128450680-128475864	53.486	9.45062	1.68766	1.68766	2.72079e-08	9.54528e-07
ENSRNOG00000011461	Ap3m1	15:3436361-3454279	18.0071	2.9815	1.68756	1.68756	1.24859e-06	2.90424e-05
ENSRNOG00000003407	Ptpn14	13:108696336-108841585	27.8647	4.70183	1.68703	1.68703	6.54946e-07	1.63064e-05
ENSRNOG00000015603	Prkce	6:9790422-9973396	2.25156	4.06086	-1.68492	1.68492	2.53655e-08	8.96248e-07
ENSRNOG00000036911	Bicd1	4:184019087-184172217	2.74624	0.677265	1.68356	1.68356	0.00703283	0.0412274
ENSRNOG00000014743	Hagh	10:14216155-14230515	18.321	3.30092	1.68295	1.68295	1.46263e-06	3.32906e-05
ENSRNOG00000046922	Phactr4	5:150546430-150609352	5.43522	0.965944	1.68065	1.68065	1.55108e-07	4.49572e-06
ENSRNOG00000001484	Castor2	12:25601404-25638797	17.6612	3.20297	1.6802	1.6802	1.24348e-07	3.69402e-06
ENSRNOG00000011146	Gyg1	2:104916738-104958173	29.1307	5.72333	1.67996	1.67996	1.20053e-08	4.57405e-07
ENSRNOG00000011214	Polr2f	7:120380544-120390954	47.8934	8.18601	1.67951	1.67951	2.08392e-07	5.89615e-06
ENSRNOG00000013013	Tle3	8:66296571-66342176	48.3292	8.73015	1.67906	1.67906	2.36173e-08	8.425e-07
ENSRNOG00000004751	Jkamp	6:94835845-94849784	18.2473	3.25202	1.67857	1.67857	1.97179e-06	4.33501e-05
[truncated: 1,876 more rows]
