# Supplementary material for: High-Throughput Sequencing to Investigate lncRNA-circRNA-miRNA-mRNA Networks Underlying the Effects of Beta-Amyloid Peptide and Senescence on Astrocytes
Source: Front Genet. 2022 May 12;13:868856. doi: 10.3389/fgene.2022.868856 (PMC9133720; doi:10.3389/fgene.2022.868856)
Supplement: Supplementary file 6 [file Table5.XLSX]

## Sheet: Sheet1
Data filtering of circRNA, lncRNA and mRNA
Sample_name	Raw_reads	Clean_reads	Raw_bases(G)	Clean_bases(G)	Error rate(%)	Q20(%)	Q30(%)	GC_content(%)
x12_1	104378982	104039222	15.66	15.61	0.02	98.18	95.18	56.91
x12_2	105499888	105164930	15.82	15.77	0.03	97.78	94	56.62
x12_3	104358736	104021862	15.65	15.6	0.03	97.59	93.53	56.65
x12A_1	107551310	99679302	16.13	14.95	0.03	97.39	93.46	63.25
x12A_2	107782432	100587200	16.17	15.09	0.03	97.37	93.56	65.53
x12A_3	105244272	99018288	15.79	14.85	0.03	97.71	94.13	65.26
x90_1	106003112	105563836	15.9	15.83	0.03	97	92.06	50.1
x90_2	107026688	106589974	16.05	15.99	0.03	97.35	92.85	52.3
x90_3	102048962	101629616	15.31	15.24	0.03	97.18	92.46	51.23
Summary of data cleaning from miRNA sequencing
Library	Sample	Reads	Bases	Error rate	Q20	Q30	GC content
FRRN202066123-1a	x12_1	13617450	0.681G	0.0001	0.9925	0.9705	0.4913
FRRN202066124-1a	x12_2	16248447	0.812G	0.0001	0.992	0.9681	0.52
FRRN202066125-1a	x12_3	14548621	0.727G	0.0001	0.9928	0.9724	0.4932
FRRN210007726-1a	x12A_1	14341829	0.717G	0.0001	0.9934	0.9779	0.4886
FRRN210007727-1a	x12A_2	15264124	0.763G	0.0001	0.9921	0.9744	0.4856
FRRN210007728-1a	x12A_3	16557378	0.828G	0.0001	0.9931	0.9733	0.486
FRRN202119986-1a	x90_1	11685531	0.584G	0.0001	0.9914	0.9697	0.4838
FRRN202119987-1a	x90_2	14176739	0.709G	0.0001	0.9911	0.9699	0.4806
FRRN202119988-1a	x90_3	10966249	0.548G	0.0001	0.9841	0.9456	0.483
